# Supplementary material for: Early NK-cell and T-cell dysfunction marks progression to severe dengue in patients with obesity and healthy weight
Source: Nat Commun. 2025 Jul 1;16:5569. doi: 10.1038/s41467-025-60941-9 (PMC12214611; doi:10.1038/s41467-025-60941-9)
Supplement: Supplementary file 4 — Supplementary Data 1 [file 41467_2025_60941_MOESM4_ESM.xlsx]

## Sheet: All_clean
Uniprot Accession	Gene symbol	Description	Protein FDR Confidence: Combined	Coverage [%]	# Peptides	# PSMs	# Unique Peptides	-Log10 p-value SD_DWS	Padj SD_DWS	log2 Fold Change_SD_DWS	Abundances (Normalized): Sample 114	Abundances (Normalized): Sample 105	Abundances (Normalized): Sample 314	Abundances (Normalized): Sample 116	Abundances (Normalized): Sample 131	Abundances (Normalized): Sample 324	Abundances (Normalized): Sample 117	Abundances (Normalized): Sample 412	Abundances (Normalized): Sample 407	Abundances (Normalized): Sample 504	Abundances (Normalized): Sample 503	Contaminant	Marked as	Score Sequest HT: Sequest HT
O95336	PGLS	6-phosphogluconolactonase OS=Homo sapiens OX=9606 GN=PGLS PE=1 SV=2	High	64	12	16	12	4.39046	0.01	-0.538697	1.37802	1.44196	1.59447	1.23315	1.31561	1.51578	1.01614	0.774226	0.755035	0.907703	0.919236	FALSE	Human	49.47
P23610	F8A1	40-kDa huntingtin-associated protein OS=Homo sapiens OX=9606 GN=F8A1 PE=1 SV=2	High	17	4	4	4	4.49741	0.012	-0.389187	-0.791014	-0.532046	-0.596935	-0.644336	-0.728906	-0.577921	-1.01782	-1.11256	-0.996003	-1.06958	-0.975945	FALSE	Human	19.95
A0A087WW23	ALOX5AP	Arachidonate 5-lipoxygenase-activating protein OS=Homo sapiens OX=9606 GN=ALOX5AP PE=1 SV=1	High	15	3	3	3	4.26946	0.012	0.834098	-3.96694	-3.94882	-3.45289	-4.01603	-3.70895	-3.63068	-3.19433	-2.87548	-2.80907	-2.89101	-2.99654	FALSE	Human	6.47
P63010	AP2B1	AP-2 complex subunit beta OS=Homo sapiens OX=9606 GN=AP2B1 PE=1 SV=1	High	41	36	46	20	3.36163	0.0158788	-0.167987	2.54145	2.60005	2.5924	2.54606	2.4838	2.6268	2.40719	2.31356	2.41536	2.4474	2.40202	FALSE	Human	149.33
Q13769	THOC5	THO complex subunit 5 OS=Homo sapiens OX=9606 GN=THOC5 PE=1 SV=2	High	23	17	18	17	3.31166	0.0158889	0.192614	2.34436	2.18785	2.19436	2.15813	2.20097	2.14935	2.36427	2.42656	2.39919	2.4365	2.36573	FALSE	Human	51.83
Q9UJV9	DDX41	Probable ATP-dependent RNA helicase DDX41 OS=Homo sapiens OX=9606 GN=DDX41 PE=1 SV=2	High	22	14	16	14	3.34896	0.016	0.309233	1.17236	1.15461	1.25331	1.23039	1.20978	0.964266	1.39086	1.38246	1.47633	1.56979	1.54732	FALSE	Human	37.44
E9PQ56	PUF60	Poly(U)-binding-splicing factor PUF60 OS=Homo sapiens OX=9606 GN=PUF60 PE=1 SV=9	High	50	22	30	22	3.33155	0.016	0.344456	2.40059	2.32229	2.38663	2.36108	2.46932	2.34127	2.57796	2.8188	2.69051	2.81017	2.7258	FALSE	Human	101.96
Q86Y39	NDUFA11	NADH dehydrogenase [ubiquinone] 1 alpha subcomplex subunit 11 OS=Homo sapiens OX=9606 GN=NDUFA11 PE=1 SV=3	High	57	5	6	5	5.05101	0.016	0.579782	-0.500148	-0.716549	-0.576344	-0.436655	-0.433748	-0.43667	0.108559	0.202291	0.0697632	-0.0145874	-0.0505438	FALSE	Human	19.58
Q7Z4S6	KIF21A	Kinesin-like protein KIF21A OS=Homo sapiens OX=9606 GN=KIF21A PE=1 SV=2	High	5	7	7	4	3.30317	0.0162162	0.423913	-1.44181	-1.5063	-1.70357	-1.57672	-1.40296	-1.57704	-1.15174	-1.07512	-1.31793	-0.970691	-1.03863	FALSE	Human	13.07
Q8IZ73	RPUSD2	Pseudouridylate synthase RPUSD2 OS=Homo sapiens OX=9606 GN=RPUSD2 PE=1 SV=2	High	9	4	4	4	3.36174	0.016375	0.564801	-2.30018	-2.42686	-2.44313	-2.77062	-2.42233	-2.72866	-1.98357	-1.67868	-1.97225	-2.07936	-2.03863	FALSE	Human	10.87
Q9P2G1	ANKIB1	Ankyrin repeat and IBR domain-containing protein 1 OS=Homo sapiens OX=9606 GN=ANKIB1 PE=1 SV=3	High	11	7	8	7	3.29136	0.0165263	-0.281278	-0.562648	-0.296109	-0.349767	-0.309726	-0.292675	-0.303661	-0.55199	-0.699155	-0.679788	-0.651496	-0.586118	FALSE	Human	27.89
P15309	ACP3	Prostatic acid phosphatase OS=Homo sapiens OX=9606 GN=ACP3 PE=1 SV=3	High	12	5	5	5	3.36303	0.0169032	-0.715108	-1.52565	-0.985105	-0.945022	-1.01007	-1.33563	-1.11411	-1.8204	-1.91143	-1.70101	-2.20221	-1.70347	FALSE	Human	12.58
G3V325	ATP5MF-PTCD1	ATP5MF-PTCD1 readthrough OS=Homo sapiens OX=9606 GN=ATP5MF-PTCD1 PE=1 SV=1	High	7	5	9	5	3.21546	0.0173023	0.516081	-1.16993	-1.39187	-1.41424	-1.28865	-1.30087	-1.34117	-0.950107	-0.534149	-0.863173	-0.82473	-0.836378	FALSE	Human	22.95
P26368	U2AF2	Splicing factor U2AF 65 kDa subunit OS=Homo sapiens OX=9606 GN=U2AF2 PE=1 SV=4	High	29	12	26	12	3.37512	0.0174667	0.270673	1.91861	1.83187	1.90546	1.87983	2.04931	1.85517	2.21283	2.06418	2.15543	2.28774	2.16671	FALSE	Human	99.9
Q92905	COPS5	COP9 signalosome complex subunit 5 OS=Homo sapiens OX=9606 GN=COPS5 PE=1 SV=4	High	54	14	16	14	3.2181	0.017619	0.346673	2.29504	2.19976	2.31763	2.24603	2.41545	2.09875	2.60169	2.74898	2.67913	2.47115	2.54297	FALSE	Human	48.92
Q9UKI2	CDC42EP3	Cdc42 effector protein 3 OS=Homo sapiens OX=9606 GN=CDC42EP3 PE=1 SV=1	High	12	2	2	2	3.25396	0.0177436	-0.389078	-1.15059	-0.771716	-0.8314	-0.827125	-0.990334	-0.943756	-1.11676	-1.36335	-1.37019	-1.33505	-1.35582	FALSE	Human	5.5
P31943	HNRNPH1	Heterogeneous nuclear ribonucleoprotein H OS=Homo sapiens OX=9606 GN=HNRNPH1 PE=1 SV=4	High	42	14	42	2	3.40083	0.017931	0.247654	1.42345	1.45097	1.30996	1.32511	1.38966	1.311	1.55454	1.69928	1.56384	1.69682	1.56558	FALSE	Human	141.94
G3V277	WARS1	Tryptophanyl-tRNA synthetase (Fragment) OS=Homo sapiens OX=9606 GN=WARS1 PE=1 SV=1	High	62	12	27	1	3.22705	0.0179512	-2.10508	-0.498518	0.314603	0.70648	-0.489566	0.269083	-0.148902	-1.7256	-3.28314	-1.7971	-1.79119	-1.80073	FALSE	Human	68.19
Q8WTW3	COG1	Conserved oligomeric Golgi complex subunit 1 OS=Homo sapiens OX=9606 GN=COG1 PE=1 SV=1	High	23	20	21	19	4.62086	0.018	-0.177892	1.44075	1.42533	1.48308	1.46901	1.35974	1.42974	1.28607	1.25647	1.24814	1.22082	1.2721	FALSE	Human	52.42
Q92879	CELF1	CUGBP Elav-like family member 1 OS=Homo sapiens OX=9606 GN=CELF1 PE=1 SV=2	High	14	8	9	5	3.41158	0.0181429	0.515239	-1.09411	-1.39817	-1.27357	-1.51466	-1.38861	-1.30439	-1.02621	-0.605984	-0.870472	-0.813464	-0.752255	FALSE	Human	22.45
F5H7W8	C12orf43	Protein CUSTOS OS=Homo sapiens OX=9606 GN=C12orf43 PE=1 SV=2	High	12	2	2	2	3.23573	0.0182	0.742337	-2.53732	-3.0199	-3.01197	-2.85783	-2.54432	-2.55268	-2.31839	-2.0152	-2.131	-1.7187	-1.87505	FALSE	Human	9.76
P45880	VDAC2	Voltage-dependent anion-selective channel protein 2 OS=Homo sapiens OX=9606 GN=VDAC2 PE=1 SV=2	High	67	15	26	14	3.4157	0.0186667	0.456091	2.09605	2.06456	1.83184	1.85032	2.26417	1.97478	2.44009	2.62277	2.46736	2.41457	2.40377	FALSE	Human	70.13
P23193	TCEA1	Transcription elongation factor A protein 1 OS=Homo sapiens OX=9606 GN=TCEA1 PE=1 SV=2	High	57	20	24	19	3.18725	0.0189091	0.40926	1.52692	1.22085	1.26154	1.4568	1.3524	1.21721	1.62149	1.85671	1.65998	1.91742	1.68714	FALSE	Human	71.31
P15954	COX7C	Cytochrome c oxidase subunit 7C, mitochondrial OS=Homo sapiens OX=9606 GN=COX7C PE=1 SV=1	High	38	3	4	3	3.07215	0.0189286	-0.637021	0.457229	0.151105	0.316194	0.093183	-0.256744	0.340805	-0.556324	-0.170606	-0.523669	-0.584672	-0.431689	FALSE	Human	9.77
Q9Y224	RTRAF	RNA transcription, translation and transport factor protein OS=Homo sapiens OX=9606 GN=RTRAF PE=1 SV=1	High	66	16	22	16	3.07507	0.0190545	0.338422	2.9157	2.61392	2.70721	2.68688	2.90592	2.64986	2.93796	3.14996	3.0505	3.18232	3.10428	FALSE	Human	70.39
A0AAQ5BGW3	TMX2	Thioredoxin-related transmembrane protein 2 OS=Homo sapiens OX=9606 GN=TMX2 PE=1 SV=1	High	11	2	2	2	3.09216	0.0191538	0.547106	-1.69081	-1.49951	-1.68237	-1.84293	-1.3433	-1.69208	-1.27489	-0.785145	-1.15118	-1.11412	-1.06497	FALSE	Human	6.68
Q96GD0	PDXP	Chronophin OS=Homo sapiens OX=9606 GN=PDXP PE=1 SV=2	High	39	8	8	8	3.08352	0.0193208	0.242291	-0.368513	-0.603951	-0.490922	-0.462461	-0.349467	-0.520257	-0.165578	-0.165847	-0.231475	-0.322654	-0.232632	FALSE	Human	14.98
E9PIF1	CD81	CD81 molecule OS=Homo sapiens OX=9606 GN=CD81 PE=1 SV=1	High	21	4	6	1	3.07662	0.0193333	0.993129	0.492084	0.0172639	-0.237273	0.235912	0.362098	-0.0300169	0.890904	1.70504	0.984767	1.17218	0.912808	FALSE	Human	21.36
Q92686	NRGN	Neurogranin OS=Homo sapiens OX=9606 GN=NRGN PE=1 SV=1	High	27	3	5	3	3.41614	0.0193846	-1.38239	-2.59538	-2.19256	-2.31895	-1.72111	-1.32953	-2.00265	-3.01662	-4.0006	-3.22946	-3.24011	-3.55864	FALSE	Human	11.78
Q92667	AKAP1	A-kinase anchor protein 1, mitochondrial OS=Homo sapiens OX=9606 GN=AKAP1 PE=1 SV=1	High	8	5	5	5	3.09421	0.019451	0.384174	-0.542352	-0.727415	-0.756975	-0.775669	-0.903863	-0.88935	-0.569404	-0.284608	-0.398549	-0.401746	-0.254512	FALSE	Human	14.43
Q9H3K6	BOLA2	BolA-like protein 2 OS=Homo sapiens OX=9606 GN=BOLA2 PE=1 SV=1	High	37	3	3	3	3.04252	0.0196491	0.352753	-1.00694	-1.06429	-1.37043	-1.10215	-1.0991	-1.01925	-0.902985	-0.810382	-0.760797	-0.623499	-0.690368	FALSE	Human	9.67
P46734	MAP2K3	Dual specificity mitogen-activated protein kinase kinase 3 OS=Homo sapiens OX=9606 GN=MAP2K3 PE=1 SV=2	High	41	12	13	6	3.12985	0.0196522	-0.324305	-0.269275	-0.233514	-0.125097	0.0652342	-0.0121746	-0.123687	-0.363245	-0.569619	-0.385792	-0.453276	-0.431689	FALSE	Human	39.53
Q8NAV1	PRPF38A	Pre-mRNA-splicing factor 38A OS=Homo sapiens OX=9606 GN=PRPF38A PE=1 SV=1	High	13	4	4	4	2.98904	0.0197576	0.523746	-2.45598	-2.70284	-2.78546	-2.58555	-2.58739	-2.88935	-2.33915	-1.85783	-2.08418	-2.22918	-2.20974	FALSE	Human	11.43
Q8NBX0	SCCPDH	Saccharopine dehydrogenase-like oxidoreductase OS=Homo sapiens OX=9606 GN=SCCPDH PE=1 SV=1	High	18	7	8	7	3.103	0.01976	-0.460456	-0.138484	0.10173	0.12717	-0.193067	-0.0349727	-0.306569	-0.355671	-0.729925	-0.577263	-0.538406	-0.471174	FALSE	Human	22.23
Q9UBB9	TFIP11	Tuftelin-interacting protein 11 OS=Homo sapiens OX=9606 GN=TFIP11 PE=1 SV=1	High	26	19	20	19	3.55906	0.0197895	0.118614	1.29445	1.21931	1.28864	1.28205	1.21475	1.30554	1.40653	1.40548	1.36619	1.37561	1.37656	FALSE	Human	52.45
P84095	RHOG	Rho-related GTP-binding protein RhoG OS=Homo sapiens OX=9606 GN=RHOG PE=1 SV=1	High	72	12	18	11	2.99412	0.0198154	-0.362904	1.96483	2.00075	2.12676	1.73318	1.85136	1.79236	1.63808	1.40274	1.47962	1.6303	1.59245	FALSE	Human	60.55
Q8WVQ1	CANT1	Soluble calcium-activated nucleotidase 1 OS=Homo sapiens OX=9606 GN=CANT1 PE=1 SV=1	High	13	4	4	4	3.12427	0.0198298	-0.461428	-1.75359	-1.79335	-1.4693	-1.55053	-1.76966	-1.44465	-2.09264	-2.27726	-1.88307	-2.04781	-2.15727	FALSE	Human	11.38
Q9NVH1	DNAJC11	DnaJ homolog subfamily C member 11 OS=Homo sapiens OX=9606 GN=DNAJC11 PE=1 SV=2	High	26	13	15	13	3.75653	0.02	0.258031	0.687698	0.624928	0.523251	0.579243	0.653618	0.733254	0.885482	0.898519	0.874937	0.867538	0.932005	FALSE	Human	40.21
Q9BV44	THUMPD3	tRNA (guanine(6)-N(2))-methyltransferase THUMP3 OS=Homo sapiens OX=9606 GN=THUMPD3 PE=1 SV=1	High	15	7	7	7	3.13687	0.02	0.611243	-2.52399	-2.75444	-2.74894	-2.95982	-2.82443	-3.05058	-2.28348	-1.92975	-2.4712	-2.1041	-2.20707	FALSE	Human	18.21
Q8WWV3	RTN4IP1	Reticulon-4-interacting protein 1, mitochondrial OS=Homo sapiens OX=9606 GN=RTN4IP1 PE=1 SV=2	High	4	1	1	1	2.97974	0.02	0.871593	-2.24174	-3.13093	-2.64833	-3.07453	-2.48543	-2.50515	-1.9063	-1.4335	-1.70847	-2.09168	-1.90718	FALSE	Human	2.27
Q96CB8	INTS12	Integrator complex subunit 12 OS=Homo sapiens OX=9606 GN=INTS12 PE=1 SV=1	High	18	7	7	7	2.99648	0.0200625	0.309427	-0.862601	-1.10108	-1.1038	-1.02803	-1.1847	-1.22524	-0.849887	-0.664226	-0.756926	-0.80431	-0.798717	FALSE	Human	19.62
A0A7I2V535	NONO	Non-POU domain containing octamer binding OS=Homo sapiens OX=9606 GN=NONO PE=1 SV=1	High	42	23	78	21	3.11012	0.0200816	0.233419	3.29386	3.23326	3.16215	3.21126	3.36375	3.29161	3.45114	3.58486	3.41953	3.56842	3.43971	FALSE	Human	158.5
P63000	RAC1	Ras-related C3 botulinum toxin substrate 1 OS=Homo sapiens OX=9606 GN=RAC1 PE=1 SV=1	High	35	9	16	3	3.41749	0.02016	-0.622321	0.505549	0.649188	0.879771	0.67999	0.473689	0.635538	0.304826	-0.0504746	-0.116669	0.0905676	-0.153416	FALSE	Human	44.53
A0A7I2V588	SGTA	Small glutamine rich tetratricopeptide repeat co-chaperone alpha OS=Homo sapiens OX=9606 GN=SGTA PE=1 SV=1	High	31	9	13	9	2.99755	0.0203175	0.423033	1.32492	1.05609	1.19722	0.951966	1.40988	1.09889	1.44216	1.67542	1.51326	1.72361	1.62652	FALSE	Human	33.75
Q9NVZ3	NECAP2	Adaptin ear-binding coat-associated protein 2 OS=Homo sapiens OX=9606 GN=NECAP2 PE=1 SV=1	High	45	9	9	9	3.02839	0.0203448	-0.425922	0.0086236	0.0615501	0.455742	0.289561	0.210042	0.268416	-0.209269	-0.424545	-0.200919	-0.122947	-0.0936484	FALSE	Human	20.35
Q0VDG4	SCRN3	Secernin-3 OS=Homo sapiens OX=9606 GN=SCRN3 PE=1 SV=1	High	24	7	7	7	2.96942	0.0204706	-0.269141	0.133724	0.37496	0.263531	0.0942903	0.280108	0.347293	0.00471497	-0.0542383	0.0675821	-0.0472088	-0.0716314	FALSE	Human	23.52
J3QLK0	RAC3	Rac family small GTPase 3 (Fragment) OS=Homo sapiens OX=9606 GN=RAC3 PE=1 SV=1	High	32	4	7	1	3.11269	0.0205	-3.11036	-1.73045	-1.9033	-0.889852	-1.32075	-3.63932	-1.94489	-4.65512	-5.13231	-4.23484	-6.75547	-4.29787	FALSE	Human	18.38
P0CG08	GPR89B	Golgi pH regulator B OS=Homo sapiens OX=9606 GN=GPR89B PE=1 SV=1	High	14	4	4	4	3.45625	0.0205	0.311981	-0.350757	-0.384032	-0.475919	-0.404251	-0.335632	-0.234898	-0.116117	0.0323005	-0.0981884	0.0619326	-0.141263	FALSE	Human	12.3
P10176	COX8A	Cytochrome c oxidase subunit 8A, mitochondrial OS=Homo sapiens OX=9606 GN=COX8A PE=1 SV=2	High	13	1	4	1	2.96121	0.0205143	-0.810545	0.964095	0.370798	0.988028	0.570919	0.186799	0.674022	-0.176877	-0.10278	-0.125998	-0.319752	-0.198432	FALSE	Human	0
P50750	CDK9	Cyclin-dependent kinase 9 OS=Homo sapiens OX=9606 GN=CDK9 PE=1 SV=3	High	23	9	9	9	3.00127	0.0205161	0.67532	-2.00115	-2.13356	-2.47261	-2.51297	-1.96882	-2.54579	-1.89089	-1.34479	-1.5713	-1.53252	-1.64631	FALSE	Human	26.33
A0A2R8Y566	RELCH	RAB11 binding and LisH domain, coiled-coil and HEAT repeat containing OS=Homo sapiens OX=9606 GN=RELCH PE=1 SV=1	High	7	8	8	8	2.96756	0.0205217	-0.532319	-0.738119	-0.356935	-0.470127	-0.379457	-0.365778	-0.443854	-0.685173	-1.14296	-0.954411	-1.0311	-1.14317	FALSE	Human	19.27
C9JCC6	DRAP1	DR1 associated protein 1 OS=Homo sapiens OX=9606 GN=DRAP1 PE=1 SV=1	High	34	7	13	7	3.52946	0.0206	-0.323697	0.856111	0.81665	0.691055	0.834681	0.672758	0.844889	0.609544	0.427685	0.489831	0.420977	0.363596	FALSE	Human	40.52
O95861	BPNT1	3'(2'),5'-bisphosphate nucleotidase 1 OS=Homo sapiens OX=9606 GN=BPNT1 PE=1 SV=1	High	47	13	14	12	3.56507	0.0206667	0.331874	1.55427	1.28566	1.34816	1.39953	1.52977	1.52009	1.77512	1.84615	1.78637	1.71885	1.73077	FALSE	Human	32.7
Q01628	IFITM3	Interferon-induced transmembrane protein 3 OS=Homo sapiens OX=9606 GN=IFITM3 PE=1 SV=2	High	50	4	10	4	2.95564	0.0207324	-1.51138	0.813766	0.961769	1.3547	1.77933	0.0258327	0.684309	0.00118017	-1.25399	-0.622324	-0.6634	-0.335273	FALSE	Human	19.52
L0R6Q1	SLC35A4	SLC35A4 upstream open reading frame protein OS=Homo sapiens OX=9606 GN=SLC35A4 PE=1 SV=1	High	54	5	7	5	2.93988	0.0207568	-0.55277	0.566002	0.63499	0.86904	0.921735	0.665133	0.995286	0.425332	-0.0956521	0.303165	0.288926	0.191201	FALSE	Human	19.22
Q53QZ3	ARHGAP15	Rho GTPase-activating protein 15 OS=Homo sapiens OX=9606 GN=ARHGAP15 PE=1 SV=2	High	28	13	13	12	3.49567	0.0207619	0.250994	0.80752	0.637687	0.645667	0.720693	0.75048	0.573644	0.894719	1.02548	0.979556	0.913879	0.887743	FALSE	Human	27.45
P21796	VDAC1	Non-selective voltage-gated ion channel VDAC1 OS=Homo sapiens OX=9606 GN=VDAC1 PE=1 SV=2	High	73	17	31	15	2.95065	0.0207778	0.527895	2.37336	2.33362	2.11745	2.06834	2.46031	2.19336	2.59252	3.10053	2.76196	2.74342	2.72973	FALSE	Human	104.35
Q8N442	GUF1	Translation factor GUF1, mitochondrial OS=Homo sapiens OX=9606 GN=GUF1 PE=1 SV=1	High	5	2	2	2	2.93423	0.0208	0.389529	-2.30587	-2.33335	-2.21012	-2.38407	-2.29193	-2.68639	-2.05781	-1.87992	-2.09391	-1.9149	-1.94894	FALSE	Human	8.68
C9JQN7	EIF3B	Eukaryotic translation initiation factor 3 subunit B (Fragment) OS=Homo sapiens OX=9606 GN=EIF3B PE=1 SV=1	High	54	9	11	1	3.00515	0.0208525	-0.658045	-3.0081	-2.83334	-2.52998	-2.65453	-2.66216	-2.54236	-3.03586	-3.31891	-3.2953	-3.61369	-3.55185	FALSE	Human	33.85
O95639	CPSF4	Cleavage and polyadenylation specificity factor subunit 4 OS=Homo sapiens OX=9606 GN=CPSF4 PE=1 SV=1	High	28	6	6	6	3.0096	0.021	0.648217	0.20649	0.0107398	-0.0368316	-0.154433	0.0406418	-0.217694	0.448875	1.0003	0.651453	0.496169	0.51838	FALSE	Human	17.11
O94842	TOX4	TOX high mobility group box family member 4 OS=Homo sapiens OX=9606 GN=TOX4 PE=1 SV=1	High	12	6	6	6	3.01216	0.0210169	0.45359	0.154078	0.170923	0.0271661	-0.123868	0.0858932	0.0426016	0.265099	0.65636	0.477564	0.634233	0.532025	FALSE	Human	16.68
P61604	HSPE1	10 kDa heat shock protein, mitochondrial OS=Homo sapiens OX=9606 GN=HSPE1 PE=1 SV=2	High	76	9	23	1	2.9399	0.0210411	1.02648	1.61464	1.05522	1.21351	1.11325	2.05092	1.48016	2.14278	2.21928	2.3684	3.01717	2.49121	FALSE	Human	52.7
Q8NFH4	NUP37	Nucleoporin Nup37 OS=Homo sapiens OX=9606 GN=NUP37 PE=1 SV=1	High	29	9	9	9	2.91372	0.0211282	0.599995	-0.427779	-0.702837	-0.80096	-0.907924	-0.789433	-1.0518	-0.478595	0.103845	-0.109248	-0.206897	-0.209742	FALSE	Human	28.91
P54274	TERF1	Telomeric repeat-binding factor 1 OS=Homo sapiens OX=9606 GN=TERF1 PE=1 SV=3	Medium	4	2	2	2	2.90681	0.0212152	0.498162	-1.78703	-1.73437	-1.92338	-1.90129	-1.57109	-1.8275	-1.212	-1.03738	-1.35988	-1.33212	-1.52169	FALSE	Human	1.73
P15121	AKR1B1	Aldo-keto reductase family 1 member B1 OS=Homo sapiens OX=9606 GN=AKR1B1 PE=1 SV=3	High	57	13	20	13	3.46142	0.0212174	0.435132	1.66406	1.33445	1.38332	1.35451	1.4904	1.35191	1.78286	2.05955	1.92534	1.77524	1.78155	FALSE	Human	41.99
A0A0G2JNT8	LILRB2	Leukocyte immunoglobulin like receptor B2 OS=Homo sapiens OX=9606 GN=LILRB2 PE=1 SV=1	High	24	11	14	6	2.90423	0.02125	-1.35113	0.24495	1.29911	1.63342	1.12033	1.23085	1.26573	0.358761	-0.806146	-0.26819	-0.526649	0.148592	FALSE	Human	46.72
P61964	WDR5	WD repeat-containing protein 5 OS=Homo sapiens OX=9606 GN=WDR5 PE=1 SV=1	High	33	9	10	9	2.91577	0.0213506	0.226293	1.27409	1.21235	1.25056	1.04076	1.31098	1.16623	1.48433	1.49232	1.38842	1.45017	1.36202	FALSE	Human	27.69
O43896	KIF1C	Kinesin-like protein KIF1C OS=Homo sapiens OX=9606 GN=KIF1C PE=1 SV=3	High	5	5	5	2	2.92227	0.0214737	-0.555402	-3.05525	-2.7504	-2.3339	-2.67701	-2.74914	-2.8549	-3.37851	-3.43187	-3.16137	-3.19688	-3.2922	FALSE	Human	10.18
O43143	DHX15	ATP-dependent RNA helicase DHX15 OS=Homo sapiens OX=9606 GN=DHX15 PE=1 SV=2	High	46	35	41	35	2.80065	0.0217647	0.255355	3.28762	3.16205	3.19018	3.10627	3.04373	3.09456	3.34488	3.56864	3.39642	3.33901	3.36483	FALSE	Human	124.27
Q9UHI6	DDX20	Probable ATP-dependent RNA helicase DDX20 OS=Homo sapiens OX=9606 GN=DDX20 PE=1 SV=2	High	15	12	13	12	3.75849	0.0218182	0.694616	-1.61291	-2.10494	-1.89206	-2.03285	-1.62242	-1.64533	-1.3052	-1.09178	-1.0697	-1.16269	-0.989642	FALSE	Human	35.39
O14976	GAK	Cyclin-G-associated kinase OS=Homo sapiens OX=9606 GN=GAK PE=1 SV=2	High	25	29	34	29	3.56686	0.0218824	-0.291888	2.49679	2.6797	2.64567	2.50285	2.59924	2.74084	2.3059	2.23876	2.28427	2.415	2.35086	FALSE	Human	99.45
O95302	FKBP9	Peptidyl-prolyl cis-trans isomerase FKBP9 OS=Homo sapiens OX=9606 GN=FKBP9 PE=1 SV=2	Medium	3	2	2	2	2.68225	0.0219155	0.204391	-2.63423	-2.41723	-2.48257	-2.64711	-2.50594	-2.61618	-2.39394	-2.33713	-2.2925	-2.36315	-2.34404	FALSE	Human	4.26
Q9GZT6	CCDC90B	Coiled-coil domain-containing protein 90B, mitochondrial OS=Homo sapiens OX=9606 GN=CCDC90B PE=1 SV=2	High	38	8	8	8	2.7974	0.0219417	0.225557	-1.03148	-1.1574	-1.21427	-0.989995	-0.972382	-1.12305	-0.818317	-0.97541	-0.811076	-0.840238	-0.834316	FALSE	Human	25.24
O15514	POLR2D	DNA-directed RNA polymerase II subunit RPB4 OS=Homo sapiens OX=9606 GN=POLR2D PE=1 SV=1	High	54	6	8	6	2.79611	0.0219615	0.523005	0.297504	0.513555	0.0906861	0.539165	0.489318	0.111195	0.579443	1.01055	0.963225	0.987171	0.775826	FALSE	Human	33.22
I3L213	PHKB	Phosphorylase b kinase regulatory subunit (Fragment) OS=Homo sapiens OX=9606 GN=PHKB PE=1 SV=1	High	17	3	3	1	2.80154	0.0219802	-0.645027	-1.7712	-1.26988	-1.11151	-1.22791	-1.7738	-1.47214	-1.84989	-2.33408	-1.98125	-2.10161	-2.14701	FALSE	Human	8.63
Q86SX6	GLRX5	Glutaredoxin-related protein 5, mitochondrial OS=Homo sapiens OX=9606 GN=GLRX5 PE=1 SV=2	High	33	5	7	5	2.68432	0.0220426	0.381616	0.664239	0.40467	0.551592	0.562946	0.91736	0.682477	0.853169	1.10722	0.995705	1.15377	0.950951	FALSE	Human	22.15
Q96EQ0	SGTB	Small glutamine-rich tetratricopeptide repeat-containing protein beta OS=Homo sapiens OX=9606 GN=SGTB PE=1 SV=1	High	24	6	6	6	2.80436	0.02208	-0.492696	-0.157652	0.168794	0.185474	0.197803	0.11529	0.0460243	-0.167565	-0.652768	-0.305864	-0.504243	-0.369932	FALSE	Human	18.02
Q96LW7	CARD19	Caspase recruitment domain-containing protein 19 OS=Homo sapiens OX=9606 GN=CARD19 PE=1 SV=1	High	29	7	7	7	2.68591	0.0221429	-0.493497	-1.55077	-1.33184	-1.36121	-1.22515	-1.50078	-1.00737	-1.66257	-1.91143	-1.59529	-2.01459	-1.93121	FALSE	Human	16.77
A0A2R8Y653	UCK2	uridine/cytidine kinase OS=Homo sapiens OX=9606 GN=UCK2 PE=1 SV=1	High	5	1	1	1	3.46558	0.0221818	0.953584	-3.68154	-3.96743	-4.20737	-4.31192	-4.23947	-4.40206	-3.53393	-2.84039	-2.96107	-3.26222	-3.30928	FALSE	Human	4.81
Q9H0M0	WWP1	NEDD4-like E3 ubiquitin-protein ligase WWP1 OS=Homo sapiens OX=9606 GN=WWP1 PE=1 SV=1	High	5	5	5	3	2.71472	0.0222016	0.332531	-2.17773	-2.3577	-2.15864	-2.23207	-2.29193	-2.13075	-2.0652	-1.87548	-1.70287	-1.89101	-1.92681	FALSE	Human	11.78
Q9H0C8	ILKAP	Integrin-linked kinase-associated serine/threonine phosphatase 2C OS=Homo sapiens OX=9606 GN=ILKAP PE=1 SV=1	High	42	15	17	14	2.80445	0.0222626	0.245934	1.39917	1.20769	1.27022	1.2679	1.20269	1.13255	1.34952	1.51197	1.58153	1.47481	1.54534	FALSE	Human	45.63
P36542	ATP5F1C	ATP synthase subunit gamma, mitochondrial OS=Homo sapiens OX=9606 GN=ATP5F1C PE=1 SV=1	High	50	13	41	12	2.68679	0.0222734	0.310178	2.35228	2.358	2.26117	2.21393	2.33736	2.1768	2.53827	2.80485	2.58534	2.53575	2.50298	FALSE	Human	69.13
A0A7I2YQN2	SYNCRIP	Synaptotagmin binding cytoplasmic RNA interacting protein OS=Homo sapiens OX=9606 GN=SYNCRIP PE=1 SV=1	High	53	29	58	23	2.81709	0.0222737	0.297394	3.25833	3.05652	3.14871	3.13513	3.0768	3.06471	3.27062	3.55001	3.34569	3.4617	3.47577	FALSE	Human	186.93
Q9H0Q0	CYRIA	CYFIP-related Rac1 interactor A OS=Homo sapiens OX=9606 GN=CYRIA PE=1 SV=1	High	41	9	19	7	2.80714	0.0222857	-0.61627	-0.739081	-0.242697	-0.185508	-0.502058	-0.212525	-0.395078	-0.784369	-1.18773	-0.976744	-1.26501	-0.764957	FALSE	Human	58.14
Q86X10	RALGAPB	Ral GTPase-activating protein subunit beta OS=Homo sapiens OX=9606 GN=RALGAPB PE=1 SV=1	High	13	16	16	16	3.67965	0.0222857	-0.373406	0.421941	0.605379	0.553218	0.511262	0.383631	0.469158	0.198243	-0.0536103	0.173796	0.169602	0.0987659	FALSE	Human	35.39
Q6NUK4	REEP3	Receptor expression-enhancing protein 3 OS=Homo sapiens OX=9606 GN=REEP3 PE=1 SV=1	High	7	2	2	2	2.73245	0.0223089	-0.58783	-3.97598	-3.43332	-3.64088	-3.68458	-3.66985	-3.53212	-4.37239	-4.36179	-3.90004	-4.45885	-4.12669	FALSE	Human	6.11
O75208	COQ9	Ubiquinone biosynthesis protein COQ9, mitochondrial OS=Homo sapiens OX=9606 GN=COQ9 PE=1 SV=1	High	11	4	4	4	2.7309	0.0223226	-0.244472	-0.776125	-0.830142	-0.543823	-0.639728	-0.801004	-0.681665	-0.861638	-1.01032	-0.976744	-1.03229	-0.901774	FALSE	Human	11.26
Q9Y3B4	SF3B6	Splicing factor 3B subunit 6 OS=Homo sapiens OX=9606 GN=SF3B6 PE=1 SV=1	High	57	7	10	7	2.71517	0.0223437	0.374687	0.919369	0.719251	0.774275	0.701575	0.69502	0.874389	0.903265	1.2519	1.19368	1.17038	1.25744	FALSE	Human	23.25
Q96AT1	KIAA1143	Uncharacterized protein KIAA1143 OS=Homo sapiens OX=9606 GN=KIAA1143 PE=1 SV=2	High	27	5	6	5	2.70816	0.0223817	0.268334	0.380019	0.123883	0.271455	0.277431	0.361155	0.334288	0.475441	0.686742	0.486979	0.65908	0.490286	FALSE	Human	18.87
Q92747	ARPC1A	Actin-related protein 2/3 complex subunit 1A OS=Homo sapiens OX=9606 GN=ARPC1A PE=1 SV=2	High	25	8	10	7	2.64335	0.0223899	0.449293	-0.495263	-0.628739	-0.856007	-0.661981	-0.275698	-0.713143	-0.0932665	0.0317092	-0.09269	-0.347554	-0.277429	FALSE	Human	28.46
Q9BQ15	NABP2	SOSS complex subunit B1 OS=Homo sapiens OX=9606 GN=NABP2 PE=1 SV=1	High	17	2	2	1	3.62879	0.0224	0.874674	-2.58496	-2.67198	-2.77727	-3.19374	-2.3433	-2.74434	-2.12832	-1.59042	-1.77345	-1.7457	-1.98506	FALSE	Human	4.74
A0AA34QVX7	RICTOR	RPTOR independent companion of MTOR complex 2 OS=Homo sapiens OX=9606 GN=RICTOR PE=1 SV=1	High	3	5	5	5	2.68792	0.0224058	-0.275693	-0.842817	-0.912291	-0.791642	-1.06461	-0.998788	-0.875254	-1.11165	-1.28314	-1.08176	-1.15233	-1.32077	FALSE	Human	14.59
Q14683	SMC1A	Structural maintenance of chromosomes protein 1A OS=Homo sapiens OX=9606 GN=SMC1A PE=1 SV=2	High	54	75	94	74	2.62957	0.0224146	0.0995733	3.71109	3.64718	3.65488	3.63905	3.6982	3.61816	3.77719	3.81417	3.75079	3.75744	3.70541	FALSE	Human	270.38
P37198	NUP62	Nuclear pore glycoprotein p62 OS=Homo sapiens OX=9606 GN=NUP62 PE=1 SV=3	High	18	8	8	8	2.70465	0.0224242	0.245195	0.350926	0.108967	0.298852	0.171827	0.39474	0.202465	0.412083	0.579913	0.443069	0.568027	0.496031	FALSE	Human	26.07
H0YFY6	NUMA1	Nuclear mitotic apparatus protein 1 (Fragment) OS=Homo sapiens OX=9606 GN=NUMA1 PE=1 SV=1	High	52	48	63	1	2.64235	0.022425	0.250973	-1.8626	-1.96276	-1.88324	-1.96904	-1.8636	-2.11283	-1.66819	-1.8296	-1.67339	-1.56135	-1.72432	FALSE	Human	180.48
Q96A65	EXOC4	Exocyst complex component 4 OS=Homo sapiens OX=9606 GN=EXOC4 PE=1 SV=1	High	28	26	28	26	2.71832	0.0224252	-0.31374	1.96439	2.07909	2.17785	2.0783	2.01777	2.04146	1.92068	1.5906	1.78488	1.72817	1.70603	FALSE	Human	80.47
A0A5F9ZHB6	PRIM1	DNA primase OS=Homo sapiens OX=9606 GN=PRIM1 PE=1 SV=1	High	9	4	4	4	2.65208	0.0224416	0.662189	-3.23358	-3.41404	-3.61143	-3.28865	-3.72489	-3.80061	-3.18357	-2.47158	-2.7971	-2.8196	-2.97822	FALSE	Human	8.17
Q99614	TTC1	Tetratricopeptide repeat protein 1 OS=Homo sapiens OX=9606 GN=TTC1 PE=1 SV=1	High	58	16	22	3	2.65421	0.0224575	0.273657	0.883874	0.886667	0.979889	0.769662	1.0967	0.785381	1.09757	1.25139	1.06212	1.26328	1.19575	FALSE	Human	62.98
K7ERE2	TMEM106A	Transmembrane protein 106A (Fragment) OS=Homo sapiens OX=9606 GN=TMEM106A PE=1 SV=1	High	5	1	1	1	2.70975	0.0224615	-0.783381	-3.92254	-2.96276	-3.38281	-3.52652	-3.02692	-3.12561	-4.31251	-4.31288	-3.96107	-3.89533	-4.05774	FALSE	Human	4.03
Q8WUU5	GATAD1	GATA zinc finger domain-containing protein 1 OS=Homo sapiens OX=9606 GN=GATAD1 PE=1 SV=1	High	19	4	4	4	3.70877	0.0224615	0.469804	-1.23494	-1.10751	-1.37506	-1.50457	-1.19161	-1.36674	-0.722672	-0.72792	-0.796105	-0.977534	-0.910432	FALSE	Human	10.03
P10398	ARAF	Serine/threonine-protein kinase A-Raf OS=Homo sapiens OX=9606 GN=ARAF PE=1 SV=2	High	17	10	10	7	2.64546	0.0224713	0.566465	-0.176426	-0.176227	-0.193667	-0.439856	0.302399	-0.0807505	0.489806	0.700952	0.448107	0.424008	0.132349	FALSE	Human	23.74
P56282	POLE2	DNA polymerase epsilon subunit 2 OS=Homo sapiens OX=9606 GN=POLE2 PE=1 SV=2	Medium	3	1	1	1	2.64425	0.022481	0.874284	-4.02208	-4.3394	-4.20737	-4.10469	-4.34638	-4.05058	-3.80382	-2.94365	-3.09147	-3.29604	-3.38569	FALSE	Human	0
A0A7P0T9U7	SF1	Splicing factor 1 OS=Homo sapiens OX=9606 GN=SF1 PE=1 SV=1	High	24	14	19	1	2.67377	0.0224895	0.354166	-2.67416	-3.08447	-2.8314	-2.95982	-2.8116	-3.09011	-2.6514	-2.39005	-2.59702	-2.56135	-2.57231	FALSE	Human	50.57
Q16798	ME3	NADP-dependent malic enzyme, mitochondrial OS=Homo sapiens OX=9606 GN=ME3 PE=1 SV=2	High	3	2	3	1	2.7328	0.0224918	-0.842463	-2.98053	-3.05929	-2.84419	-3.43426	-3.37754	-3.04087	-3.46713	-4.16449	-3.79313	-4.21294	-4.18853	FALSE	Human	7.89
Q9Y230	RUVBL2	RuvB-like 2 OS=Homo sapiens OX=9606 GN=RUVBL2 PE=1 SV=3	High	52	23	34	23	2.71982	0.0225079	0.327155	2.38488	2.0863	2.14897	2.14591	2.15217	2.09256	2.32711	2.66773	2.55131	2.4395	2.49244	FALSE	Human	108.21
P43155	CRAT	Carnitine O-acetyltransferase OS=Homo sapiens OX=9606 GN=CRAT PE=1 SV=5	High	15	9	10	9	2.81926	0.0225106	-0.566991	0.982305	0.966067	1.10877	1.23741	0.844963	1.16045	0.81106	0.246303	0.468913	0.363924	0.524817	FALSE	Human	27.66
Q15554	TERF2	Telomeric repeat-binding factor 2 OS=Homo sapiens OX=9606 GN=TERF2 PE=1 SV=3	High	37	16	17	11	2.64681	0.0225128	0.260906	1.51284	1.16906	1.2235	1.2767	1.30191	1.20119	1.47247	1.65751	1.55219	1.51498	1.51171	FALSE	Human	54.16
O43676	NDUFB3	NADH dehydrogenase [ubiquinone] 1 beta subcomplex subunit 3 OS=Homo sapiens OX=9606 GN=NDUFB3 PE=1 SV=3	High	29	3	3	3	2.80771	0.0225155	0.748825	-0.931314	-0.852676	-1.16531	-1.24042	-0.372825	-1.13462	-0.322814	-0.0924239	-0.136646	-0.253198	-0.198432	FALSE	Human	8.1
Q9BZQ8	NIBAN1	Protein Niban 1 OS=Homo sapiens OX=9606 GN=NIBAN1 PE=1 SV=1	High	33	27	35	27	2.63438	0.0225185	-0.380938	2.76107	3.08482	3.10163	2.84104	3.24646	3.09097	2.79073	2.59781	2.61589	2.62532	2.57055	FALSE	Human	111.43
P63220	RPS21	Small ribosomal subunit protein eS21 OS=Homo sapiens OX=9606 GN=RPS21 PE=1 SV=1	High	70	7	20	7	2.63637	0.0225342	0.658257	-0.323803	-0.545094	-0.374285	-0.766598	-0.361099	-0.527022	-0.229197	0.317445	0.128482	0.479609	0.180028	FALSE	Human	34.76
O95236	APOL3	Apolipoprotein L3 OS=Homo sapiens OX=9606 GN=APOL3 PE=1 SV=3	High	27	14	16	13	2.62239	0.0225389	-0.381516	1.59359	1.73966	1.5307	1.24441	1.43901	1.64234	1.02545	1.07714	1.17709	1.35623	1.11459	FALSE	Human	43.22
B4DPQ0	C1R	complement subcomponent C1r OS=Homo sapiens OX=9606 GN=C1R PE=1 SV=1	High	4	3	3	3	2.63155	0.0225521	-1.66303	-3.51408	-1.6455	-2.66714	-1.52142	-2.40939	-2.40829	-3.57555	-4.97185	-4.10125	-3.49767	-3.97367	FALSE	Human	8.67
Q9UIV1	CNOT7	CCR4-NOT transcription complex subunit 7 OS=Homo sapiens OX=9606 GN=CNOT7 PE=1 SV=3	High	23	6	7	6	2.77837	0.0225524	0.289055	-1.4977	-1.71852	-1.8701	-1.65081	-1.666	-1.70545	-1.30958	-1.32647	-1.39103	-1.39792	-1.55354	FALSE	Human	16.2
H7C561	SF1	Splicing factor 1 OS=Homo sapiens OX=9606 GN=SF1 PE=1 SV=9	High	34	16	21	3	2.62421	0.0225542	0.338528	1.27266	1.11838	1.14669	1.01206	1.38107	1.05851	1.34116	1.6644	1.41868	1.58399	1.50887	FALSE	Human	57.47
Q15311	RALBP1	RalA-binding protein 1 OS=Homo sapiens OX=9606 GN=RALBP1 PE=1 SV=3	High	15	13	13	13	2.88075	0.0225679	-0.331657	0.00518036	-0.0308704	-0.00358129	0.238917	-0.12465	-0.108387	-0.408754	-0.242494	-0.193053	-0.4265	-0.406974	FALSE	Human	31.36
F8W0Q9	PPHLN1	Periphilin 1 OS=Homo sapiens OX=9606 GN=PPHLN1 PE=1 SV=1	High	16	6	6	6	2.68807	0.0225693	0.234715	-0.613791	-0.652077	-0.796811	-0.765594	-0.714909	-0.556134	-0.579071	-0.363348	-0.495181	-0.405586	-0.399337	FALSE	Human	10.76
Q9P003	CNIH4	Protein cornichon homolog 4 OS=Homo sapiens OX=9606 GN=CNIH4 PE=1 SV=1	High	14	1	1	1	2.65509	0.0225789	-0.865673	-2.82126	-2.21741	-1.77522	-2.16168	-2.52326	-2.02882	-2.7915	-3.56872	-3.24564	-3.11412	-2.88142	FALSE	Human	5.7
O00422	SAP18	Histone deacetylase complex subunit SAP18 OS=Homo sapiens OX=9606 GN=SAP18 PE=1 SV=1	High	65	11	17	11	2.81123	0.0225833	0.245059	1.53907	1.45206	1.37162	1.40243	1.6424	1.59853	1.74003	1.64963	1.7596	1.80395	1.77717	FALSE	Human	45.03
Q9Y2Z0	SUGT1	Protein SGT1 homolog OS=Homo sapiens OX=9606 GN=SUGT1 PE=1 SV=3	High	55	18	22	18	2.6705	0.0225833	0.388891	2.31789	2.00254	2.2608	2.09277	2.35097	2.0203	2.34732	2.74961	2.53088	2.61569	2.57201	FALSE	Human	66.35
Q96A35	MRPL24	Large ribosomal subunit protein uL24m OS=Homo sapiens OX=9606 GN=MRPL24 PE=1 SV=1	High	19	4	4	4	2.75704	0.0225841	0.894581	-0.95683	-1.55474	-1.19367	-1.28289	-1.14394	-1.37282	-0.873486	0.0759954	-0.322214	-0.357189	-0.304277	FALSE	Human	9.5
P47224	RABIF	Guanine nucleotide exchange factor MSS4 OS=Homo sapiens OX=9606 GN=RABIF PE=1 SV=2	High	30	3	3	3	2.66939	0.0225931	-0.287097	-0.379723	-0.528586	-0.293154	-0.317064	-0.603878	-0.305114	-0.685173	-0.786188	-0.654366	-0.564785	-0.767905	FALSE	Human	9.34
Q5T4U5	ACADM	Medium-chain specific acyl-CoA dehydrogenase, mitochondrial OS=Homo sapiens OX=9606 GN=ACADM PE=1 SV=1	High	33	13	16	4	2.77225	0.0226038	0.467275	1.70088	1.48046	1.36977	1.35751	1.38433	1.45141	1.63865	2.12105	1.92383	2.01099	1.92882	FALSE	Human	43.93
A0A2R8Y4J4	RMND1	Required for meiotic nuclear division 1 homolog OS=Homo sapiens OX=9606 GN=RMND1 PE=1 SV=1	High	9	3	3	3	2.69839	0.0226165	0.529922	-1.0256	-1.37779	-1.50608	-1.37485	-0.853706	-1.18322	-0.755182	-0.608748	-0.573004	-0.669851	-0.844651	FALSE	Human	8.47
A0A8V8TR11	JAKMIP1	Janus kinase and microtubule interacting protein 1 OS=Homo sapiens OX=9606 GN=JAKMIP1 PE=1 SV=1	High	5	2	2	2	2.77126	0.0226168	0.371622	-3.28887	-3.3577	-3.24644	-3.54708	-3.42233	-3.07021	-3.03103	-2.96239	-2.93898	-2.89101	-2.92901	FALSE	Human	4.76
Q9UM13	ANAPC10	Anaphase-promoting complex subunit 10 OS=Homo sapiens OX=9606 GN=ANAPC10 PE=1 SV=1	High	12	2	2	2	2.76955	0.0226296	0.596583	-3.18558	-3.37003	-3.42061	-3.35357	-3.19994	-3.43349	-2.81624	-2.39322	-2.8456	-2.94811	-2.64993	FALSE	Human	2.16
Q9UHV9	PFDN2	Prefoldin subunit 2 OS=Homo sapiens OX=9606 GN=PFDN2 PE=1 SV=1	High	58	8	17	8	2.62542	0.0226424	0.333855	1.82585	1.55755	1.6706	1.47029	1.73217	1.61398	1.75217	2.00287	2.00813	2.08852	2.04296	FALSE	Human	39.95
B3KS98	EIF3H	Eukaryotic translation initiation factor 3 subunit H OS=Homo sapiens OX=9606 GN=EIF3H PE=1 SV=1	High	51	18	26	18	2.72155	0.022656	0.373932	1.91845	1.91124	1.92913	1.7232	1.84682	1.70394	2.13433	2.46278	2.2065	2.0937	2.16633	FALSE	Human	73.81
O75431	MTX2	Metaxin-2 OS=Homo sapiens OX=9606 GN=MTX2 PE=1 SV=1	High	26	7	7	7	2.64685	0.0226581	0.324929	0.726549	0.61675	0.644524	0.537132	0.820115	0.85175	0.845306	1.18829	1.08736	0.990389	1.01065	FALSE	Human	24.95
P48634	PRRC2A	Protein PRRC2A OS=Homo sapiens OX=9606 GN=PRRC2A PE=1 SV=3	High	16	28	30	27	2.62038	0.0226667	0.200893	1.25199	1.20769	1.19592	1.11625	1.3122	1.12097	1.34628	1.4687	1.41675	1.48086	1.29605	FALSE	Human	68.29
H0Y6H0	KDM1B	Lysine demethylase 1B OS=Homo sapiens OX=9606 GN=KDM1B PE=1 SV=2	High	9	6	6	6	2.68915	0.0226765	-0.429745	-0.547399	-0.0794005	-0.169999	-0.292988	-0.445256	-0.0801282	-0.572912	-0.8855	-0.603088	-0.784174	-0.649027	FALSE	Human	14.28
Q96T58	SPEN	Msx2-interacting protein OS=Homo sapiens OX=9606 GN=SPEN PE=1 SV=1	High	6	21	21	20	2.73302	0.0226777	0.221236	0.340035	0.142992	0.226305	0.219775	0.179859	0.0964146	0.326172	0.511546	0.352817	0.492872	0.427258	FALSE	Human	49.75
Q9UHD1	CHORDC1	Cysteine and histidine-rich domain-containing protein 1 OS=Homo sapiens OX=9606 GN=CHORDC1 PE=1 SV=2	High	68	21	28	21	2.66609	0.0226849	0.306281	1.83864	1.60558	1.61252	1.52651	1.70342	1.65453	1.81392	2.02236	1.87291	2.11757	1.98898	FALSE	Human	93.65
Q92945	KHSRP	Far upstream element-binding protein 2 OS=Homo sapiens OX=9606 GN=KHSRP PE=1 SV=4	High	53	31	47	29	2.76403	0.0226909	0.26806	2.00101	1.84793	1.97094	1.86693	1.87931	1.78401	2.02255	2.26228	2.0848	2.24147	2.18765	FALSE	Human	142.7
Q92769	HDAC2	Histone deacetylase 2 OS=Homo sapiens OX=9606 GN=HDAC2 PE=1 SV=2	High	38	19	24	12	2.73804	0.0227227	0.730856	0.939351	0.822081	0.572589	0.497525	0.460093	0.0719986	0.952291	1.64248	1.19743	1.3646	1.30052	FALSE	Human	51.72
O43426	SYNJ1	Synaptojanin-1 OS=Homo sapiens OX=9606 GN=SYNJ1 PE=1 SV=2	High	13	15	15	15	2.65515	0.0227285	-0.439595	0.543233	0.885047	1.10711	0.783795	0.790632	0.818781	0.567543	0.124522	0.436746	0.411405	0.368973	FALSE	Human	33.11
Q8IUH3	RBM45	RNA-binding protein 45 OS=Homo sapiens OX=9606 GN=RBM45 PE=1 SV=1	High	12	5	5	5	2.74167	0.0227458	0.671198	-0.098424	-0.536382	-0.677595	-0.616002	-0.730917	-0.605402	-0.308122	0.360956	0.138906	0.189594	0.254055	FALSE	Human	14.59
H0YG38	PRPF40A	Pre-mRNA processing factor 40 homolog A (Fragment) OS=Homo sapiens OX=9606 GN=PRPF40A PE=1 SV=2	High	14	5	6	1	2.69343	0.0227463	0.538106	-1.43088	-1.81005	-1.84633	-1.58025	-2.01953	-1.5947	-1.4885	-1.0713	-1.24564	-0.990164	-1.08199	FALSE	Human	16.89
P19634	SLC9A1	Sodium/hydrogen exchanger 1 OS=Homo sapiens OX=9606 GN=SLC9A1 PE=1 SV=2	High	11	5	5	5	3.57756	0.02275	-0.665824	0.0324984	0.0809307	-0.0423462	0.113523	0.145198	0.439535	-0.277033	-0.633872	-0.432102	-0.575126	-0.769873	FALSE	Human	23.3
Q5VZE5	NAA35	N-alpha-acetyltransferase 35, NatC auxiliary subunit OS=Homo sapiens OX=9606 GN=NAA35 PE=1 SV=1	High	14	10	10	10	2.76533	0.0227523	0.459579	0.821943	0.618701	0.679562	0.577265	1.0646	0.62604	0.995566	1.43307	1.15517	1.24061	1.13024	FALSE	Human	27.23
O95243	MBD4	Methyl-CpG-binding domain protein 4 OS=Homo sapiens OX=9606 GN=MBD4 PE=1 SV=1	High	10	6	7	6	2.81927	0.0227527	0.290395	-0.200078	-0.338644	-0.157977	-0.374855	-0.342533	-0.355403	-0.145198	0.096508	-0.0951309	0.0774221	0.0437989	FALSE	Human	15.77
O95372	LYPLA2	Acyl-protein thioesterase 2 OS=Homo sapiens OX=9606 GN=LYPLA2 PE=1 SV=1	High	42	8	12	8	2.8756	0.0227805	-0.205723	0.516878	0.569105	0.460515	0.672599	0.468003	0.499019	0.243821	0.300845	0.432515	0.310153	0.339151	FALSE	Human	35
A0A087WXU5	ZCCHC17	Zinc finger CCHC-type containing 17 OS=Homo sapiens OX=9606 GN=ZCCHC17 PE=1 SV=1	High	25	3	3	1	2.7571	0.0227857	0.393485	-2.06245	-2.21463	-2.22956	-2.29154	-2.103	-2.42083	-1.80588	-1.59224	-1.82722	-1.91928	-1.98964	FALSE	Human	9.87
O95831	AIFM1	Apoptosis-inducing factor 1, mitochondrial OS=Homo sapiens OX=9606 GN=AIFM1 PE=1 SV=1	High	46	22	30	22	2.7438	0.0228034	0.257924	2.56152	2.425	2.52894	2.53142	2.53071	2.63724	2.77331	2.95484	2.80793	2.73943	2.69314	FALSE	Human	92.78
O75351	VPS4B	Vacuolar protein sorting-associated protein 4B OS=Homo sapiens OX=9606 GN=VPS4B PE=1 SV=2	High	59	25	29	19	2.73436	0.0228333	-0.321169	2.72611	2.76895	2.64786	2.62198	2.5895	2.86085	2.37011	2.22666	2.30293	2.53445	2.47271	FALSE	Human	80.81
Q12904	AIMP1	Aminoacyl tRNA synthase complex-interacting multifunctional protein 1 OS=Homo sapiens OX=9606 GN=AIMP1 PE=1 SV=2	High	45	13	16	12	2.68923	0.0228444	0.208937	1.91922	1.90565	1.94517	1.73407	1.86574	1.87903	2.00839	2.22187	2.05057	2.0661	2.07182	FALSE	Human	51.24
O00429	DNM1L	Dynamin-1-like protein OS=Homo sapiens OX=9606 GN=DNM1L PE=1 SV=2	High	57	35	46	3	2.76025	0.0228468	-0.372314	2.53032	2.8231	2.68077	2.85253	2.96596	2.63582	2.55985	2.4181	2.30918	2.34142	2.2503	FALSE	Human	147.14
P19387	POLR2C	DNA-directed RNA polymerase II subunit RPB3 OS=Homo sapiens OX=9606 GN=POLR2C PE=1 SV=2	High	45	9	11	9	2.66028	0.0228649	0.559734	0.533705	0.782242	0.387655	0.724272	0.548126	0.292151	0.855455	1.36001	1.3124	1.04599	0.94826	FALSE	Human	32.57
P08758	ANXA5	Annexin A5 OS=Homo sapiens OX=9606 GN=ANXA5 PE=1 SV=2	High	82	27	90	26	2.7515	0.0228772	-0.500053	3.5496	3.96146	4.11456	3.60024	3.88535	3.81381	3.45271	3.04115	3.36124	3.40028	3.34854	TRUE	Human	238.83
P62987	UBA52	Ubiquitin-ribosomal protein eL40 fusion protein OS=Homo sapiens OX=9606 GN=UBA52 PE=1 SV=2	High	59	11	98	2	2.65563	0.02288	0.754444	-2.12145	-2.24553	-2.32491	-2.25726	-2.68927	-2.87202	-2.02381	-1.21977	-1.64271	-1.70538	-1.72814	FALSE	Human	247.3
P52597	HNRNPF	Heterogeneous nuclear ribonucleoprotein F OS=Homo sapiens OX=9606 GN=HNRNPF PE=1 SV=3	High	47	14	46	12	2.66215	0.0228844	0.16102	2.38013	2.23007	2.26626	2.25583	2.34585	2.17472	2.41419	2.4596	2.38317	2.49936	2.42618	FALSE	Human	142.82
P09661	SNRPA1	U2 small nuclear ribonucleoprotein A' OS=Homo sapiens OX=9606 GN=SNRPA1 PE=1 SV=2	High	44	13	18	13	2.74567	0.0228966	0.250794	1.49393	1.34933	1.43053	1.2213	1.31902	1.33312	1.53512	1.76162	1.59616	1.61541	1.53502	FALSE	Human	41.99
Q99973	TEP1	Telomerase protein component 1 OS=Homo sapiens OX=9606 GN=TEP1 PE=1 SV=2	High	6	12	13	12	2.65674	0.0228993	-0.52562	0.268598	0.431561	0.393566	0.222309	0.0264282	0.262544	-0.157654	-0.632934	-0.147372	-0.156849	-0.195784	FALSE	Human	29.32
Q9BX59	TAPBPL	Tapasin-related protein OS=Homo sapiens OX=9606 GN=TAPBPL PE=1 SV=2	High	15	5	5	5	2.82256	0.0229565	-0.56169	-1.26789	-0.646441	-0.958861	-1.10596	-1.28749	-1.20475	-1.53393	-1.88215	-1.47915	-1.58554	-1.7205	FALSE	Human	19.12
O75582	RPS6KA5	Ribosomal protein S6 kinase alpha-5 OS=Homo sapiens OX=9606 GN=RPS6KA5 PE=1 SV=1	High	11	8	8	7	2.74598	0.0230609	-0.336259	0.327682	0.29228	0.276879	0.53224	0.269083	0.629086	0.0870461	-0.0687571	0.119036	0.0702515	0.0505071	FALSE	Human	22.34
O43660	PLRG1	Pleiotropic regulator 1 OS=Homo sapiens OX=9606 GN=PLRG1 PE=1 SV=1	High	31	13	13	13	2.58926	0.0231864	0.350365	0.520902	0.377728	0.0862	0.316367	0.186799	0.35743	0.448875	0.750692	0.621288	0.757144	0.71168	FALSE	Human	34.54
Q6PD62	CTR9	RNA polymerase-associated protein CTR9 homolog OS=Homo sapiens OX=9606 GN=CTR9 PE=1 SV=1	High	21	24	24	23	2.82293	0.0232088	0.190838	1.80356	1.75305	1.87555	1.78311	1.88884	1.77476	1.91896	2.11799	1.99255	1.99258	1.99783	FALSE	Human	61.33
P46781	RPS9	Small ribosomal subunit protein uS4 OS=Homo sapiens OX=9606 GN=RPS9 PE=1 SV=3	High	53	14	25	9	2.58651	0.0232179	1.07518	2.25477	1.88505	2.00149	1.52958	2.11081	1.61821	2.43224	3.65535	2.84692	3.02018	2.92114	FALSE	Human	59.92
P55795	HNRNPH2	Heterogeneous nuclear ribonucleoprotein H2 OS=Homo sapiens OX=9606 GN=HNRNPH2 PE=1 SV=1	High	42	14	35	8	2.58777	0.023236	0.210774	2.14706	2.18535	2.08255	2.04534	2.21658	1.93902	2.29295	2.37116	2.26084	2.33556	2.3066	FALSE	Human	112.06
Q2KHT3	CLEC16A	Protein CLEC16A OS=Homo sapiens OX=9606 GN=CLEC16A PE=1 SV=2	High	8	7	7	7	2.59106	0.02325	-0.295891	-2.28044	-2.10494	-2.15068	-2.00651	-2.38702	-2.31459	-2.48024	-2.43187	-2.55946	-2.57513	-2.46957	FALSE	Human	15.38
Q9BRP8	PYM1	Partner of Y14 and mago OS=Homo sapiens OX=9606 GN=PYM1 PE=1 SV=1	High	55	7	8	7	2.60213	0.0233023	0.33639	0.353186	0.189423	0.376217	0.217745	0.323866	0.355592	0.520994	0.754283	0.509647	0.807438	0.602946	FALSE	Human	24.51
Q9NW64	RBM22	Pre-mRNA-splicing factor RBM22 OS=Homo sapiens OX=9606 GN=RBM22 PE=1 SV=1	High	45	19	20	19	2.60014	0.0233064	0.230479	1.28312	1.21545	1.15688	1.21113	1.20348	1.03659	1.44823	1.56015	1.34068	1.39074	1.33481	FALSE	Human	51.94
Q99836	MYD88	Myeloid differentiation primary response protein MyD88 OS=Homo sapiens OX=9606 GN=MYD88 PE=1 SV=1	High	27	7	8	7	2.60902	0.0233176	-0.325218	1.29704	1.3701	1.5247	1.13089	1.53375	1.32774	1.11102	0.861377	1.02803	1.09247	1.10119	FALSE	Human	30.61
Q02978	SLC25A11	Mitochondrial 2-oxoglutarate/malate carrier protein OS=Homo sapiens OX=9606 GN=SLC25A11 PE=1 SV=3	High	30	9	11	9	4.02652	0.0233333	0.593979	-0.25751	-0.130275	-0.31895	-0.311191	-0.0593991	-0.190588	0.394228	0.509422	0.386452	0.476692	0.146506	FALSE	Human	28.52
Q58FG1	HSP90AA4P	Putative heat shock protein HSP 90-alpha A4 OS=Homo sapiens OX=9606 GN=HSP90AA4P PE=5 SV=1	High	14	6	26	2	2.58366	0.0233556	-1.07898	-0.620868	-0.288043	0.00416732	-0.431867	-0.476965	-0.592926	-0.990586	-2.11649	-1.21081	-1.65698	-1.42547	FALSE	Human	69.79
A0A1W2PPS1	HNRNPU	Heterogeneous nuclear ribonucleoprotein U OS=Homo sapiens OX=9606 GN=HNRNPU PE=1 SV=1	High	51	44	130	2	2.59684	0.0233563	0.706122	-0.788024	-0.939598	-0.805121	-1.25726	-0.566592	-1.49849	-0.288523	0.037025	-0.469617	-0.278326	-0.349184	FALSE	Human	291.65
Q86TX2	ACOT1	Acyl-coenzyme A thioesterase 1 OS=Homo sapiens OX=9606 GN=ACOT1 PE=1 SV=1	High	24	8	10	2	2.60346	0.0233684	0.549951	-0.326693	-0.330337	-0.74994	-0.615098	-0.257468	-0.462376	0.0663362	0.461025	-0.00745249	0.082366	-0.137446	FALSE	Human	29.36
Q8IX04	UEVLD	Ubiquitin-conjugating enzyme E2 variant 3 OS=Homo sapiens OX=9606 GN=UEVLD PE=1 SV=2	High	10	4	4	4	2.82497	0.0233778	-0.252204	-2.62353	-2.51997	-2.55079	-2.67701	-2.76142	-2.66012	-2.75917	-3.01032	-2.85798	-2.86964	-2.92461	FALSE	Human	11.48
Q8TF39	ZNF483	Zinc finger protein 483 OS=Homo sapiens OX=9606 GN=ZNF483 PE=1 SV=3	High	4	2	3	1	2.58058	0.0233812	-0.216625	-2.49445	-2.57244	-2.58258	-2.45031	-2.51631	-2.61979	-2.60398	-2.75217	-2.81711	-2.8237	-2.78273	FALSE	Human	6.29
P08133	ANXA6	Annexin A6 OS=Homo sapiens OX=9606 GN=ANXA6 PE=1 SV=3	High	73	55	225	2	2.59176	0.0233829	0.479559	0.434794	0.357771	0.398549	0.415333	0.678451	0.283961	0.837399	1.05286	0.591239	1.03979	1.01722	FALSE	Human	591
Q9H7Z6	KAT8	Histone acetyltransferase KAT8 OS=Homo sapiens OX=9606 GN=KAT8 PE=1 SV=2	High	12	4	5	4	2.61101	0.0234083	0.541491	-2.27764	-2.32733	-2.56131	-2.30607	-2.28306	-2.88935	-1.86486	-1.86883	-1.94557	-1.95485	-1.86239	FALSE	Human	18.97
Q75QN2	INTS8	Integrator complex subunit 8 OS=Homo sapiens OX=9606 GN=INTS8 PE=1 SV=1	High	11	10	11	10	3.85836	0.0235556	0.15195	0.300317	0.322766	0.399001	0.324406	0.319987	0.339875	0.520171	0.510272	0.497547	0.483352	0.42037	FALSE	Human	23.89
P42858	HTT	Huntingtin OS=Homo sapiens OX=9606 GN=HTT PE=1 SV=2	High	13	34	35	33	2.84823	0.0235765	-0.387	1.81721	2.06928	1.99118	1.92002	1.9469	1.97493	1.7301	1.4934	1.70523	1.42962	1.47291	FALSE	Human	87.31
Q9BX70	BTBD2	BTB/POZ domain-containing protein 2 OS=Homo sapiens OX=9606 GN=BTBD2 PE=1 SV=1	High	8	4	4	3	2.82778	0.0235955	-0.396229	0.190409	0.218022	0.335221	0.389869	0.0132747	0.511039	-0.00769424	-0.294219	-0.0793371	-0.0916777	-0.126687	FALSE	Human	10.24
H3BP13	TRAPPC2L	Trafficking protein particle complex subunit 2-like protein OS=Homo sapiens OX=9606 GN=TRAPPC2L PE=1 SV=1	High	13	3	3	3	2.57131	0.0236304	-0.431409	-0.941245	-0.953448	-0.833524	-1.01603	-0.495646	-1.06898	-1.17821	-1.33713	-1.18979	-1.49931	-1.37666	FALSE	Human	7.7
Q02040	AKAP17A	A-kinase anchor protein 17A OS=Homo sapiens OX=9606 GN=AKAP17A PE=1 SV=2	High	10	9	11	9	2.5719	0.0237377	0.177365	-0.699215	-0.845125	-0.78958	-0.687433	-0.677587	-0.773202	-0.605772	-0.462383	-0.536882	-0.649673	-0.585251	FALSE	Human	25.18
Q9BRJ6	C7orf50	Protein cholesin OS=Homo sapiens OX=9606 GN=C7orf50 PE=1 SV=1	High	49	8	9	8	2.56302	0.0237419	0.528188	-0.030889	-0.40212	-0.432631	0.142702	-0.376755	-0.262152	-0.0148335	0.504741	0.268456	0.375607	0.3721	FALSE	Human	22.26
Q8TAG9	EXOC6	Exocyst complex component 6 OS=Homo sapiens OX=9606 GN=EXOC6 PE=1 SV=3	High	15	13	13	12	2.54576	0.0237513	-0.303146	0.416766	0.600252	0.727515	0.453352	0.319501	0.395494	0.172808	0.197552	0.283098	0.0889311	0.169283	FALSE	Human	34.12
Q8IUR7	ARMC8	Armadillo repeat-containing protein 8 OS=Homo sapiens OX=9606 GN=ARMC8 PE=1 SV=2	High	23	13	14	13	2.85079	0.0237619	-0.180819	0.932419	1.01282	1.06242	0.927025	0.935539	0.893198	0.808704	0.739141	0.786538	0.867221	0.697149	FALSE	Human	42.14
Q15814	TBCC	Tubulin-specific chaperone C OS=Homo sapiens OX=9606 GN=TBCC PE=1 SV=2	High	34	10	10	9	2.83277	0.0237701	0.3473	-0.731402	-0.955769	-0.939295	-1.03285	-0.68147	-1.04087	-0.670066	-0.454902	-0.575558	-0.537563	-0.510125	FALSE	Human	22.5
Q5VTL8	PRPF38B	Pre-mRNA-splicing factor 38B OS=Homo sapiens OX=9606 GN=PRPF38B PE=1 SV=1	High	20	11	14	11	2.57268	0.0238022	0.142002	1.5027	1.3708	1.34558	1.4826	1.35832	1.38021	1.56854	1.56833	1.55258	1.51964	1.53442	FALSE	Human	39.08
Q96P63	SERPINB12	Serpin B12 OS=Homo sapiens OX=9606 GN=SERPINB12 PE=1 SV=1	High	4	1	1	1	2.56394	0.0238486	-0.939751	-1.6871	-1.65114	-2.64833	-1.86642	-2.43211	-2.01686	-2.84564	-2.57232	-3.52614	-3.09912	-2.90718	FALSE	Human	2.89
E7EX70	POLR1E	RNA polymerase I subunit E OS=Homo sapiens OX=9606 GN=POLR1E PE=1 SV=2	High	21	3	3	3	2.55849	0.0238503	0.640006	0.102378	-0.512265	-0.324165	-0.23207	-0.329525	-0.561333	-0.104646	0.520429	0.287322	0.529934	0.419507	FALSE	Human	7.52
Q96C01	FAM136A	Protein FAM136A OS=Homo sapiens OX=9606 GN=FAM136A PE=1 SV=1	High	46	7	8	7	2.85437	0.0238554	0.555184	0.568337	0.372187	0.416527	0.321102	0.410332	0.12798	0.691147	1.19306	0.80662	1.0766	0.855549	FALSE	Human	22.66
Q9Y2Q3	GSTK1	Glutathione S-transferase kappa 1 OS=Homo sapiens OX=9606 GN=GSTK1 PE=1 SV=3	High	46	10	20	10	2.8283	0.0238636	-0.332736	2.58034	2.55603	2.57219	2.31637	2.7163	2.55755	2.21817	2.05388	2.16337	2.32922	2.32066	FALSE	Human	55.24
A0A8V8TM21	SLC39A7	Zinc transporter SLC39A7 OS=Homo sapiens OX=9606 GN=SLC39A7 PE=1 SV=1	Medium	5	2	2	2	2.55259	0.023873	0.687219	-3.53398	-3.05431	-3.15333	-3.42155	-2.77795	-3.03604	-2.49016	-2.04235	-2.47756	-2.79925	-2.56888	FALSE	Human	2.13
A8MZI4	RAB37	RAB37, member RAS oncogene family OS=Homo sapiens OX=9606 GN=RAB37 PE=1 SV=2	High	39	4	9	1	2.5461	0.023875	-1.71227	-3.09904	-2.62319	-1.54209	-1.69411	-3.1669	-2.10522	-3.44125	-5.21977	-3.76954	-4.12928	-3.86029	FALSE	Human	20.08
A0A804HK11	BSCL2	Seipin OS=Homo sapiens OX=9606 GN=BSCL2 PE=1 SV=1	High	8	3	3	3	2.541	0.0238763	-0.328134	-2.29734	-2.49951	-2.31598	-2.56444	-2.3744	-2.41769	-2.62932	-2.81463	-2.61442	-2.69783	-2.94226	FALSE	Human	6.94
F5GX39	TMED2	Transmembrane p24 trafficking protein 2 OS=Homo sapiens OX=9606 GN=TMED2 PE=1 SV=1	High	67	9	33	1	2.53869	0.0238769	0.548444	-2.84592	-3.10494	-3.1375	-3.37179	-2.58739	-2.95626	-2.33915	-2.36179	-2.70101	-2.33066	-2.52833	FALSE	Human	79.35
Q16854	DGUOK	Deoxyguanosine kinase, mitochondrial OS=Homo sapiens OX=9606 GN=DGUOK PE=1 SV=2	High	21	5	5	5	2.5541	0.0239149	0.255112	-1.539	-1.74839	-1.59694	-1.64896	-1.62429	-1.63433	-1.37851	-1.4092	-1.47915	-1.19821	-1.41928	FALSE	Human	15.22
Q5VIR6	VPS53	Vacuolar protein sorting-associated protein 53 homolog OS=Homo sapiens OX=9606 GN=VPS53 PE=1 SV=2	High	26	20	22	11	2.52567	0.0239409	-0.197201	2.34923	2.41144	2.54732	2.38603	2.42259	2.51331	2.35807	2.1795	2.26584	2.15103	2.25115	FALSE	Human	54.1
Q9H204	MED28	Mediator of RNA polymerase II transcription subunit 28 OS=Homo sapiens OX=9606 GN=MED28 PE=1 SV=1	High	39	5	5	5	2.52469	0.0239412	0.35651	-1.36851	-1.4317	-1.35662	-1.65081	-1.103	-1.42399	-1.04801	-0.912572	-1.19895	-1.02636	-0.977081	FALSE	Human	12.62
Q9H0U6	MRPL18	Large ribosomal subunit protein uL18m OS=Homo sapiens OX=9606 GN=MRPL18 PE=1 SV=1	High	18	3	3	3	2.54936	0.0239579	0.87342	-3.52731	-4.26843	-3.95539	-4.04498	-3.38386	-4.41455	-3.35416	-2.56872	-3.0673	-3.04063	-3.26419	FALSE	Human	7.58
P54803	GALC	Galactocerebrosidase OS=Homo sapiens OX=9606 GN=GALC PE=1 SV=3	High	5	3	3	3	2.53588	0.0239592	-0.469671	-2.4185	-2.11528	-2.3953	-2.04255	-2.39657	-2.28276	-2.91518	-2.69621	-2.63559	-2.97525	-2.50192	FALSE	Human	7.89
Q9BW30	TPPP3	Tubulin polymerization-promoting protein family member 3 OS=Homo sapiens OX=9606 GN=TPPP3 PE=1 SV=1	High	21	3	3	3	2.54728	0.0239791	-1.95872	-1.04927	1.03315	1.21068	-0.130317	1.46383	0.721887	-0.788442	-2.39959	-1.25653	-1.37515	-1.26558	FALSE	Human	3.34
P83436	COG7	Conserved oligomeric Golgi complex subunit 7 OS=Homo sapiens OX=9606 GN=COG7 PE=1 SV=1	High	25	14	14	14	2.83365	0.024	-0.156181	1.07636	1.22162	1.14696	1.07396	1.14465	1.032	0.944644	0.933146	0.959995	0.95459	1.00634	FALSE	Human	28.35
Q9BXW9	FANCD2	Fanconi anemia group D2 protein OS=Homo sapiens OX=9606 GN=FANCD2 PE=1 SV=2	High	6	8	9	8	3.76307	0.024	0.961447	-1.59364	-1.78301	-1.96002	-1.98064	-1.57469	-1.84853	-1.15305	-0.526286	-0.707533	-1.0099	-0.74643	FALSE	Human	16.74
A0A6Q8PHB5	NT5C2	Cytosolic purine 5'-nucleotidase OS=Homo sapiens OX=9606 GN=NT5C2 PE=1 SV=1	High	27	9	10	9	2.52845	0.0240199	-0.537736	1.21148	1.64613	1.943	1.41134	1.2716	1.5205	1.14051	0.881217	1.03976	0.792433	0.960777	FALSE	Human	29.29
Q9P2K3	RCOR3	REST corepressor 3 OS=Homo sapiens OX=9606 GN=RCOR3 PE=1 SV=2	High	13	5	6	3	2.51983	0.0240583	0.382344	-0.293806	-0.68251	-0.756975	-0.636053	-0.73293	-0.609883	-0.461425	-0.0649552	-0.26819	-0.216309	-0.170864	FALSE	Human	19.59
A0A7I2V2D2	SERPING1	Serpin family G member 1 OS=Homo sapiens OX=9606 GN=SERPING1 PE=1 SV=1	High	9	4	5	3	2.52568	0.0240594	-0.791078	-1.63244	-1.23987	-0.744936	-1.35962	-1.07975	-1.09891	-1.51019	-2.39005	-1.94778	-2.16529	-1.90501	FALSE	Human	9.28
O43716	GATC	Glutamyl-tRNA(Gln) amidotransferase subunit C, mitochondrial OS=Homo sapiens OX=9606 GN=GATC PE=1 SV=1	High	33	3	3	2	2.52033	0.0241171	0.660682	-2.11145	-2.4398	-2.22956	-2.26575	-2.48543	-2.38967	-2.09264	-1.35095	-1.63204	-1.67726	-1.54509	FALSE	Human	7.75
B8ZZ85	GEMIN6	Gem (Nuclear organelle) associated protein 6, isoform CRA_b OS=Homo sapiens OX=9606 GN=GEMIN6 PE=1 SV=1	High	16	2	2	2	2.52863	0.02414	1.10137	-2.94014	-3.47933	-3.04112	-2.95066	-2.7738	-3.10522	-2.69279	-1.84691	-1.88518	-1.45407	-1.85611	FALSE	Human	5.01
P05198	EIF2S1	Eukaryotic translation initiation factor 2 subunit 1 OS=Homo sapiens OX=9606 GN=EIF2S1 PE=1 SV=3	High	59	17	26	17	2.51853	0.0241546	0.447719	2.01947	1.86035	1.92663	1.61785	1.92169	1.83239	2.07841	2.59851	2.22814	2.34588	2.30298	FALSE	Human	80.04
Q9H981	ACTR8	Actin-related protein 8 OS=Homo sapiens OX=9606 GN=ACTR8 PE=1 SV=2	High	10	6	7	6	2.51614	0.02425	0.874318	-1.83354	-1.74638	-2.10636	-2.13032	-1.34638	-1.82125	-1.28205	-1.04111	-0.913984	-1.20221	-0.342578	FALSE	Human	13.46
Q15695	ZRSR2P1	U2 small nuclear ribonucleoprotein auxiliary factor 35 kDa subunit-related protein 1 OS=Homo sapiens OX=9606 GN=ZRSR2P1 PE=1 SV=2	High	6	4	5	1	2.52887	0.0242613	-1.70599	-2.07455	-1.91004	-2.67094	-1.77466	-1.26255	-1.08386	-3.34214	-4.49185	-3.97001	-2.89965	-2.80678	FALSE	Human	6.46
P15144	ANPEP	Aminopeptidase N OS=Homo sapiens OX=9606 GN=ANPEP PE=1 SV=4	High	28	25	28	25	2.52931	0.0242828	-1.03762	1.49597	2.42689	2.58118	2.50587	1.41875	2.20566	1.36817	0.755358	1.18491	0.929509	1.10254	FALSE	Human	79.84
Q96IW7	SEC22A	Vesicle-trafficking protein SEC22a OS=Homo sapiens OX=9606 GN=SEC22A PE=1 SV=1	High	7	1	1	1	2.53062	0.0242843	0.44149	-3.22817	-3.35158	-3.86575	-3.44066	-3.37126	-3.47868	-2.91964	-3.13231	-3.06252	-2.98901	-2.96915	FALSE	Human	5.21
A0A8Q3SIA9	ADA	Adenosine deaminase OS=Homo sapiens OX=9606 GN=ADA PE=1 SV=1	High	35	16	20	8	3.95982	0.0245714	0.451306	1.58092	1.47336	1.302	1.30995	1.5348	1.36886	1.75252	2.04306	1.92036	1.84784	1.83433	FALSE	Human	61.02
Q13547	HDAC1	Histone deacetylase 1 OS=Homo sapiens OX=9606 GN=HDAC1 PE=1 SV=1	High	51	21	30	14	2.5113	0.0245933	0.314418	1.77166	1.6674	1.73309	1.73602	1.76268	1.66087	1.9471	2.23105	2.02438	2.06346	1.91587	FALSE	Human	73.62
Q9Y6Y9	LY96	Lymphocyte antigen 96 OS=Homo sapiens OX=9606 GN=LY96 PE=1 SV=2	Medium	6	1	1	1	2.50337	0.0249905	-0.910207	-1.56777	-1.3903	-1.11022	-1.08953	-2.29788	-1.32782	-2.16757	-2.75217	-2.2925	-2.60307	-2.05534	FALSE	Human	2.06
K7EN36	ATP6V0A1	V-type proton ATPase subunit a OS=Homo sapiens OX=9606 GN=ATP6V0A1 PE=1 SV=2	High	10	10	11	9	2.4963	0.0250755	-0.582025	-1.00231	-0.282206	-0.303417	-0.518882	-0.675649	-0.627951	-0.789462	-1.292	-1.10617	-1.25666	-1.30785	FALSE	Human	30.69
A6NFX8	NUDT5	Nudix hydrolase 5 OS=Homo sapiens OX=9606 GN=NUDT5 PE=1 SV=1	High	54	10	13	10	2.49898	0.0251564	0.326302	1.49556	1.22854	1.39039	1.31613	1.41033	1.23806	1.45599	1.80311	1.61402	1.75508	1.73581	FALSE	Human	49.89
Q9Y276	BCS1L	Mitochondrial chaperone BCS1 OS=Homo sapiens OX=9606 GN=BCS1L PE=1 SV=1	High	30	11	11	11	2.4843	0.0253953	0.236673	0.0279813	0.0360765	0.217102	-0.0732856	-0.09586	-0.0919924	0.188433	0.253425	0.278863	0.293197	0.186133	FALSE	Human	32.91
P22681	CBL	E3 ubiquitin-protein ligase CBL OS=Homo sapiens OX=9606 GN=CBL PE=1 SV=2	High	25	18	18	16	2.48553	0.0254393	-0.284621	1.17874	1.41907	1.52905	1.30183	1.28783	1.24379	1.18662	0.98602	0.952923	1.13486	0.950055	FALSE	Human	54.88
Q9BQ61	TRIR	Telomerase RNA component interacting RNase OS=Homo sapiens OX=9606 GN=TRIR PE=1 SV=1	High	51	10	14	10	2.48558	0.0255587	0.368231	1.62234	1.33516	1.35423	1.22231	1.70174	1.4033	1.72957	1.81846	1.67098	1.96712	1.85427	FALSE	Human	36.4
P34932	HSPA4	Heat shock 70 kDa protein 4 OS=Homo sapiens OX=9606 GN=HSPA4 PE=1 SV=4	High	65	55	83	50	2.47751	0.0256111	0.270758	3.83113	3.74471	3.82769	3.71171	3.85467	3.55989	3.92313	4.19831	3.94815	4.07319	3.98585	FALSE	Human	247.79
O96006	ZBED1	E3 SUMO-protein ligase ZBED1 OS=Homo sapiens OX=9606 GN=ZBED1 PE=1 SV=1	High	7	5	5	5	2.4753	0.0256406	-0.641558	-0.379723	-0.315355	0.376217	-0.15509	-0.0213737	-0.560465	-0.594141	-0.721921	-0.912907	-0.87815	-0.980496	FALSE	Human	11.62
O14737	PDCD5	Programmed cell death protein 5 OS=Homo sapiens OX=9606 GN=PDCD5 PE=1 SV=3	High	59	8	9	8	2.46737	0.0258364	0.675747	-0.128365	-0.213933	-0.354332	-0.492887	-0.0836039	-0.652707	-0.00354576	0.651361	0.100489	0.594029	0.431547	FALSE	Human	26.7
A0A8V8TP09	ERBIN	Erbb2 interacting protein OS=Homo sapiens OX=9606 GN=ERBIN PE=1 SV=1	High	16	19	22	17	2.45647	0.0258844	-0.322083	2.14602	2.16546	1.93974	2.10613	2.33508	2.08993	1.96837	1.74439	1.74449	1.93331	1.651	FALSE	Human	65.99
A0A8V8TKR9	MSN	Moesin OS=Homo sapiens OX=9606 GN=MSN PE=1 SV=1	High	74	55	236	1	2.46207	0.0259459	-1.75015	-1.74777	-1.52859	-0.427812	-0.236238	-2.6545	-1.6054	-2.68897	-3.76856	-2.77736	-3.34829	-3.00116	FALSE	Human	562.08
O00186	STXBP3	Syntaxin-binding protein 3 OS=Homo sapiens OX=9606 GN=STXBP3 PE=1 SV=2	High	31	18	22	18	2.46765	0.0259543	-0.320207	1.11867	1.14055	1.28546	1.06043	1.26051	1.22931	1.1006	0.762864	0.819637	0.771159	0.857144	FALSE	Human	55.11
A3KN83	SBNO1	Protein strawberry notch homolog 1 OS=Homo sapiens OX=9606 GN=SBNO1 PE=1 SV=1	High	11	13	13	11	2.46865	0.0259633	0.513882	0.707607	0.452282	0.529046	0.467943	0.407135	0.368864	0.775294	1.36143	1.01592	0.945876	0.914954	FALSE	Human	37.36
A4D1E9	GTPBP10	GTP-binding protein 10 OS=Homo sapiens OX=9606 GN=GTPBP10 PE=1 SV=1	High	17	5	6	5	2.4583	0.0259643	0.781322	1.00518	0.506826	0.0607049	0.310188	0.146294	0.483955	0.664207	1.45155	1.40255	1.18091	1.30169	FALSE	Human	16.67
P62495	ETF1	Eukaryotic peptide chain release factor subunit 1 OS=Homo sapiens OX=9606 GN=ETF1 PE=1 SV=3	High	41	17	18	17	2.46383	0.0259729	0.485501	2.17121	2.10897	2.20047	1.92189	2.14396	1.88462	2.36874	2.91666	2.49268	2.46801	2.54069	FALSE	Human	56.25
Q9P258	RCC2	Protein RCC2 OS=Homo sapiens OX=9606 GN=RCC2 PE=1 SV=2	High	53	24	39	24	2.45943	0.025991	0.308781	2.14889	2.05566	2.21749	2.09166	2.2355	2.36407	2.49191	2.71981	2.37084	2.4441	2.44497	FALSE	Human	116.42
O43709	BUD23	18S rRNA (guanine-N(7))-methyltransferase OS=Homo sapiens OX=9606 GN=BUD23 PE=1 SV=2	High	16	4	4	4	2.45478	0.026	1.21558	-1.83149	-2.64176	-3.1375	-2.34755	-2.45852	-2.42399	-1.96732	-0.515005	-1.42441	-1.08059	-1.30214	FALSE	Human	9.92
Q6UWP7	LCLAT1	Lysocardiolipin acyltransferase 1 OS=Homo sapiens OX=9606 GN=LCLAT1 PE=1 SV=1	High	15	6	6	6	2.45003	0.0261404	-0.242385	-0.192151	-0.251938	-0.022228	-0.123868	-0.355659	-0.0720668	-0.289244	-0.386093	-0.447615	-0.468458	-0.468775	FALSE	Human	14.92
P23490	LORICRIN	Loricrin OS=Homo sapiens OX=9606 GN=LORICRIN PE=1 SV=2	High	4	1	1	1	2.44877	0.0261485	-0.856265	-2.81719	-2.73836	-3.71723	-3.36569	-3.26255	-3.47868	-3.76318	-4.19741	-4.49357	-3.7016	-4.27533	FALSE	Human	2.8
Q13094	LCP2	Lymphocyte cytosolic protein 2 OS=Homo sapiens OX=9606 GN=LCP2 PE=1 SV=1	High	38	21	25	21	2.44727	0.0262261	-0.607273	1.9154	2.10883	1.89892	2.14951	2.29562	2.3181	1.82312	1.11366	1.63921	1.54792	1.41171	FALSE	Human	49.77
P53992	SEC24C	Protein transport protein Sec24C OS=Homo sapiens OX=9606 GN=SEC24C PE=1 SV=3	High	30	26	29	26	2.45165	0.0262555	0.335396	2.3373	2.33148	2.14615	2.07732	2.34359	2.11826	2.41452	2.7966	2.54486	2.56871	2.4807	FALSE	Human	88
P60059	SEC61G	Protein transport protein Sec61 subunit gamma OS=Homo sapiens OX=9606 GN=SEC61G PE=1 SV=1	High	28	2	2	2	3.87055	0.0265	1.96649	-2.24995	-2.39501	-2.58258	-2.47965	-1.42884	-1.98391	-0.904089	0.496617	-0.362815	-0.0628905	-0.267662	FALSE	Human	2.58
P53597	SUCLG1	Succinate--CoA ligase [ADP/GDP-forming] subunit alpha, mitochondrial OS=Homo sapiens OX=9606 GN=SUCLG1 PE=1 SV=4	High	29	8	10	8	2.42441	0.0265394	0.410549	1.78812	1.77106	1.60411	1.75522	2.18173	1.76666	2.34454	2.22615	2.10794	2.40396	2.0259	FALSE	Human	26.52
A0A087WW87	IGKV2-40	Immunoglobulin kappa variable 2-40 OS=Homo sapiens OX=9606 GN=IGKV2-40 PE=3 SV=2	High	17	2	3	2	2.42772	0.0266329	0.715997	-0.624419	-0.871179	-0.735972	-0.907924	-0.806294	-1.08386	-0.56067	0.209633	0.132661	-0.215635	-0.17738	FALSE	Human	7.75
P14316	IRF2	Interferon regulatory factor 2 OS=Homo sapiens OX=9606 GN=IRF2 PE=1 SV=2	High	23	6	8	6	2.43679	0.0266438	0.429018	1.28312	1.19047	1.33475	1.03731	1.58476	1.24478	1.58122	1.92695	1.48207	1.81867	1.73216	FALSE	Human	13.92
Q9BW71	HIRIP3	HIRA-interacting protein 3 OS=Homo sapiens OX=9606 GN=HIRIP3 PE=1 SV=3	High	7	5	6	5	2.42441	0.02665	0.406669	-0.107093	-0.421239	-0.267812	-0.353571	-0.419085	-0.393531	-0.19636	0.192267	0.0466967	0.278434	0.0770297	FALSE	Human	11.56
A0A8V8TLW1	LPIN2	phosphatidate phosphatase OS=Homo sapiens OX=9606 GN=LPIN2 PE=1 SV=1	High	2	2	2	2	2.42455	0.0266946	-0.470532	-0.750677	-0.573331	-0.833524	-0.842927	-0.375182	-0.662916	-0.952389	-1.48506	-1.02596	-1.1179	-1.13681	FALSE	Human	2.14
A2A274	ACO2	Aconitase 2 OS=Homo sapiens OX=9606 GN=ACO2 PE=1 SV=1	High	49	33	57	1	2.43412	0.0267009	0.30004	3.69257	3.52853	3.42082	3.43518	3.65737	3.74366	3.8277	4.07053	3.84142	3.75783	3.90114	FALSE	Human	182.19
A8MUM1	EIPR1	EARP and GARP complex-interacting protein 1 OS=Homo sapiens OX=9606 GN=EIPR1 PE=1 SV=2	High	10	3	4	3	2.43141	0.0267064	0.31389	-0.703904	-0.58856	-0.732996	-0.58644	-0.345611	-0.459137	-0.0938964	-0.207847	-0.223441	-0.368387	-0.384182	FALSE	Human	13.07
A0A0D9SF58	CHTF18	Chromosome transmission fidelity factor 18 OS=Homo sapiens OX=9606 GN=CHTF18 PE=1 SV=1	High	2	2	2	2	2.42837	0.0267288	0.986063	-3.94014	-4.22299	-4.14276	-4.38407	-4.51631	-4.00265	-3.77929	-2.71198	-3.18718	-2.92588	-3.47278	FALSE	Human	5.6
O96028	NSD2	Histone-lysine N-methyltransferase NSD2 OS=Homo sapiens OX=9606 GN=NSD2 PE=1 SV=1	High	3	4	6	3	2.43724	0.0267414	0.538878	-1.56948	-1.80586	-1.82716	-1.63605	-1.84824	-1.81917	-1.50851	-0.8855	-1.12475	-1.31325	-1.22857	FALSE	Human	9.74
A0A804HK59	SPG11	SPG11 vesicle trafficking associated, spatacsin OS=Homo sapiens OX=9606 GN=SPG11 PE=1 SV=1	High	2	6	6	6	2.43966	0.0267532	-0.486873	-3.29451	-2.9033	-2.6939	-2.89249	-3.07209	-2.63068	-3.28924	-3.55444	-3.2953	-3.2678	-3.60006	FALSE	Human	13.68
Q07960	ARHGAP1	Rho GTPase-activating protein 1 OS=Homo sapiens OX=9606 GN=ARHGAP1 PE=1 SV=1	High	44	16	19	16	2.42455	0.0268067	-0.510577	1.18103	1.61421	1.70465	1.56594	1.59984	1.34475	1.35876	0.779522	0.940761	1.00029	0.876462	FALSE	Human	57.09
Q99704	DOK1	Docking protein 1 OS=Homo sapiens OX=9606 GN=DOK1 PE=1 SV=1	High	34	11	11	11	2.40781	0.0270931	-0.579461	-0.151875	0.14516	0.245038	0.246902	0.354059	0.18446	-0.00236273	-0.649918	-0.533567	-0.313246	-0.545091	FALSE	Human	40.86
P12235	SLC25A4	ADP/ATP translocase 1 OS=Homo sapiens OX=9606 GN=SLC25A4 PE=1 SV=4	High	53	16	40	4	2.40691	0.0270968	0.810494	-3.02677	-3.51997	-3.31005	-3.38407	-3.34023	-3.40829	-2.82876	-2.02502	-2.87886	-2.4749	-2.39781	FALSE	Human	85.49
K7EM09	TMEM205	Transmembrane protein 205 (Fragment) OS=Homo sapiens OX=9606 GN=TMEM205 PE=1 SV=1	High	25	2	4	2	2.40986	0.0271382	-0.512479	-0.777113	-0.369259	-0.431827	-0.624171	-0.733938	-0.1398	-0.774238	-1.26558	-0.907534	-1.1692	-1.00927	FALSE	Human	13.85
P78406	RAE1	mRNA export factor RAE1 OS=Homo sapiens OX=9606 GN=RAE1 PE=1 SV=1	High	41	13	16	13	2.41058	0.0272	0.230665	1.58976	1.34061	1.36075	1.41201	1.38293	1.56452	1.57529	1.79704	1.6129	1.73237	1.64455	FALSE	Human	46.84
Q16539	MAPK14	Mitogen-activated protein kinase 14 OS=Homo sapiens OX=9606 GN=MAPK14 PE=1 SV=3	High	37	13	18	13	2.41205	0.0272131	-0.482775	1.60235	1.92975	2.21325	1.92189	1.79971	1.80689	1.73401	1.20675	1.42274	1.27652	1.34098	FALSE	Human	63.28
Q9BZK3	NACA4P	Putative nascent polypeptide-associated complex subunit alpha-like protein OS=Homo sapiens OX=9606 GN=NACA4P PE=5 SV=1	High	13	2	2	1	2.40183	0.0272289	0.538499	-0.146759	-0.698943	-0.429416	-0.657317	-0.693184	-0.781268	-0.418189	0.0725484	-0.0178361	0.112214	0.104686	FALSE	Human	10.26
F8VTV7	ZNF433	Zinc finger protein 433 OS=Homo sapiens OX=9606 GN=ZNF433 PE=1 SV=2	High	18	4	4	1	2.4144	0.0272727	0.439687	-2.30587	-2.22859	-2.47261	-2.28577	-2.30087	-2.84219	-1.85202	-1.94598	-2.17939	-1.87815	-1.97594	FALSE	Human	11.53
Q9Y383	LUC7L2	Putative RNA-binding protein Luc7-like 2 OS=Homo sapiens OX=9606 GN=LUC7L2 PE=1 SV=2	High	39	14	21	9	2.39995	0.02728	0.202652	2.4704	2.22649	2.23076	2.16011	2.30424	2.27293	2.43475	2.51864	2.40341	2.54195	2.50196	FALSE	Human	62.32
F5GZ97	WASHC3	WASH complex subunit 3 OS=Homo sapiens OX=9606 GN=WASHC3 PE=1 SV=1	High	38	6	7	6	2.41232	0.0273086	-0.480052	-0.313735	0.0101452	0.271949	-0.0895309	0.00846148	-0.403612	-0.430069	-0.683526	-0.584962	-0.751553	-0.380419	FALSE	Human	22.14
P35221	CTNNA1	Catenin alpha-1 OS=Homo sapiens OX=9606 GN=CTNNA1 PE=1 SV=1	High	14	10	10	10	2.3974	0.0273147	-0.509735	0.463097	0.89442	1.11373	0.593402	0.83718	0.988483	0.531241	0.184836	0.103685	0.206296	0.500529	FALSE	Human	30.27
J3QQJ5	TRAPPC8	Trafficking protein particle complex subunit 8 OS=Homo sapiens OX=9606 GN=TRAPPC8 PE=1 SV=1	High	14	16	17	16	2.39303	0.0274444	-0.375113	1.54244	1.68967	1.82429	1.73069	1.63832	1.90204	1.53756	1.25975	1.44559	1.10629	1.38144	FALSE	Human	41.24
D6RDH4	AK6	Adenylate kinase 6 OS=Homo sapiens OX=9606 GN=AK6 PE=1 SV=1	High	26	3	3	3	2.38585	0.027685	0.964473	-3.20672	-3.64926	-3.76506	-3.66948	-3.18332	-3.72088	-3.30666	-2.21977	-2.51956	-2.30175	-2.49214	FALSE	Human	8.29
Q8N386	LRRC25	Leucine-rich repeat-containing protein 25 OS=Homo sapiens OX=9606 GN=LRRC25 PE=1 SV=2	High	9	3	4	3	2.38714	0.0277312	-0.894638	-1.58669	-0.829077	-0.472607	-1.16698	-0.604799	-0.808826	-1.3317	-2.29793	-1.8663	-1.95036	-1.58438	FALSE	Human	10.47
Q9UIG0	BAZ1B	Tyrosine-protein kinase BAZ1B OS=Homo sapiens OX=9606 GN=BAZ1B PE=1 SV=2	High	38	55	64	55	2.38268	0.0278438	0.302909	2.75331	2.51544	2.50257	2.67658	2.51616	2.5132	2.64791	2.98617	2.93972	2.88713	2.95132	FALSE	Human	174.49
Q6GMV3	PTRHD1	Putative peptidyl-tRNA hydrolase PTRHD1 OS=Homo sapiens OX=9606 GN=PTRHD1 PE=1 SV=1	High	26	4	4	4	2.37673	0.0278764	-0.410899	-0.164745	-0.122431	0.0749247	-0.0166306	0.140806	-0.031219	-0.125102	-0.616147	-0.46172	-0.520807	-0.430132	FALSE	Human	10.63
E7ER26	PRDM15	PR/SET domain 15 OS=Homo sapiens OX=9606 GN=PRDM15 PE=1 SV=2	High	1	1	1	1	2.38296	0.0279216	0.573833	-1.45439	-1.83976	-1.68428	-2.02322	-1.73495	-2.2349	-1.44125	-0.908025	-1.41218	-1.1446	-1.36769	FALSE	Human	4.08
Q9NVG8	TBC1D13	TBC1 domain family member 13 OS=Homo sapiens OX=9606 GN=TBC1D13 PE=1 SV=3	High	42	15	15	15	2.37801	0.027938	-0.346588	0.802238	0.744492	0.620296	1.04104	0.870717	0.787768	0.708951	0.311121	0.467673	0.465804	0.368973	FALSE	Human	47.28
Q96C23	GALM	Galactose mutarotase OS=Homo sapiens OX=9606 GN=GALM PE=1 SV=1	High	20	6	7	6	2.37866	0.028	0.665361	-0.358868	-0.53118	-1.20875	-0.812531	-0.387816	-0.276331	0.12435	0.161229	0.0897818	0.182961	-0.211079	FALSE	Human	18.82
Q9NVM9	INTS13	Integrator complex subunit 13 OS=Homo sapiens OX=9606 GN=INTS13 PE=1 SV=2	High	18	12	13	11	2.36011	0.0281948	0.284692	0.193942	-0.0605416	-0.0460346	0.0263329	-0.0411963	0.302682	0.282675	0.387094	0.470978	0.347136	0.248231	FALSE	Human	31.37
H0Y432	CEP55	Centrosomal protein 55 (Fragment) OS=Homo sapiens OX=9606 GN=CEP55 PE=1 SV=1	High	9	2	2	2	2.37098	0.0282	1.35944	-2.52068	-3.54772	-2.39844	-2.91905	-4.02692	-2.61258	-2.54078	-1.14563	-1.38355	-1.44298	-1.71102	FALSE	Human	5.96
P51790	CLCN3	H(+)/Cl(-) exchange transporter 3 OS=Homo sapiens OX=9606 GN=CLCN3 PE=1 SV=2	High	2	2	2	2	2.35861	0.0282239	-0.661492	-1.8987	-1.46438	-1.64647	-1.47144	-1.74304	-1.68072	-1.86486	-2.23109	-2.3094	-2.52414	-2.63192	FALSE	Human	4.83
Q14197	MRPL58	Large ribosomal subunit protein mL62 OS=Homo sapiens OX=9606 GN=MRPL58 PE=1 SV=1	High	29	6	6	6	2.36416	0.0282273	0.378522	-1.30587	-1.48603	-1.56837	-1.51635	-1.31437	-1.44146	-1.27203	-0.816761	-1.11605	-1.11916	-0.977081	FALSE	Human	15.67
Q96PP9	GBP4	Guanylate-binding protein 4 OS=Homo sapiens OX=9606 GN=GBP4 PE=1 SV=2	High	31	18	20	14	2.36113	0.0282406	-0.725108	1.69609	2.23122	2.01807	2.14324	2.07744	1.96743	1.5887	0.778464	1.4943	1.43886	1.18537	FALSE	Human	58.25
Q8N1N4	KRT78	Keratin, type II cytoskeletal 78 OS=Homo sapiens OX=9606 GN=KRT78 PE=1 SV=2	High	17	9	13	6	2.36739	0.0282443	-0.912739	-0.5635	-1.03946	-1.80616	-0.994695	-1.28601	-1.21701	-2.06027	-2.20297	-2.63204	-1.69407	-1.73005	FALSE	Human	28.51
Q8NEF9	SRFBP1	Serum response factor-binding protein 1 OS=Homo sapiens OX=9606 GN=SRFBP1 PE=1 SV=1	High	7	3	4	3	2.36863	0.0282452	0.129993	-0.296636	-0.272046	-0.365042	-0.290819	-0.195766	-0.279898	-0.137385	-0.230379	-0.0823612	-0.186273	-0.130475	FALSE	Human	10.83
P23246	SFPQ	Splicing factor, proline- and glutamine-rich OS=Homo sapiens OX=9606 GN=SFPQ PE=1 SV=2	High	42	28	99	27	2.36468	0.028289	0.28233	2.7654	2.54898	2.69732	2.57161	2.80934	2.69361	2.83624	3.11701	2.85611	3.07536	2.93216	FALSE	Human	223.43
Q9Y2V7	COG6	Conserved oligomeric Golgi complex subunit 6 OS=Homo sapiens OX=9606 GN=COG6 PE=1 SV=2	High	14	9	9	9	2.36144	0.028317	-0.132616	1.35882	1.48902	1.42632	1.40444	1.49148	1.4146	1.3304	1.19781	1.30641	1.30476	1.35143	FALSE	Human	18.48
Q86WI3	NLRC5	Protein NLRC5 OS=Homo sapiens OX=9606 GN=NLRC5 PE=1 SV=3	High	4	6	6	6	2.35673	0.0283717	-0.42828	-2.44966	-2.64176	-2.24079	-2.68838	-2.90386	-2.57704	-3.21063	-2.96239	-2.8374	-3.08427	-2.96463	FALSE	Human	14.05
Q17RN3	FAM98C	Protein FAM98C OS=Homo sapiens OX=9606 GN=FAM98C PE=1 SV=1	High	14	4	5	4	2.34613	0.0284604	-0.583587	-1.99654	-1.82059	-1.69969	-1.51129	-1.86802	-1.63068	-2.2466	-2.78515	-2.0673	-2.30749	-2.28374	FALSE	Human	12.83
A0A6I8PLD9	KRTCAP2	Keratinocyte-associated protein 2 OS=Homo sapiens OX=9606 GN=KRTCAP2 PE=1 SV=1	High	15	1	1	1	2.34744	0.0284765	1.76381	-2.34635	-2.49613	-2.31895	-2.73088	-1.71292	-2.55268	-1.67195	0.500898	-0.618808	-0.439039	-0.75031	FALSE	Human	3.93
O94806	PRKD3	Serine/threonine-protein kinase D3 OS=Homo sapiens OX=9606 GN=PRKD3 PE=1 SV=1	High	5	5	5	1	2.34462	0.0285018	-0.635409	-2.31159	-1.92588	-1.97166	-2.20459	-2.46186	-2.03122	-2.45413	-3.23678	-2.65707	-2.72444	-2.86029	FALSE	Human	12.59
P32019	INPP5B	Type II inositol 1,4,5-trisphosphate 5-phosphatase OS=Homo sapiens OX=9606 GN=INPP5B PE=1 SV=4	High	7	6	6	6	2.34769	0.0285797	-0.34486	-0.807067	-1.17352	-1.11538	-0.845047	-1.22239	-1.09765	-1.19163	-1.49867	-1.33082	-1.43668	-1.48404	FALSE	Human	19.13
P12318	FCGR2A	Low affinity immunoglobulin gamma Fc region receptor II-a OS=Homo sapiens OX=9606 GN=FCGR2A PE=1 SV=4	High	20	4	5	2	2.35454	0.0285926	-0.934625	-0.95013	-0.52686	-0.490922	-0.863194	-0.280844	-0.802657	-1.03223	-2.20297	-1.4523	-1.54432	-1.70347	FALSE	Human	17.45
P55327	TPD52	Tumor protein D52 OS=Homo sapiens OX=9606 GN=TPD52 PE=1 SV=2	High	33	5	10	4	2.34862	0.0285964	1.03318	1.20098	0.667402	0.344641	0.461953	0.710291	0.799644	1.08092	2.39471	1.60315	1.74316	1.83141	FALSE	Human	26.71
Q92979	EMG1	Ribosomal RNA small subunit methyltransferase NEP1 OS=Homo sapiens OX=9606 GN=EMG1 PE=1 SV=4	High	56	11	11	11	2.34932	0.0286423	0.891327	0.47227	-0.00840855	-0.109577	0.0770392	-0.326482	0.000294209	0.324288	1.47197	0.908224	0.874839	0.964924	FALSE	Human	31.67
A8MXP9	MATR3	Matrin 3 OS=Homo sapiens OX=9606 GN=MATR3 PE=1 SV=1	High	43	37	67	2	2.32271	0.0286531	0.365735	3.02508	2.78285	2.83786	2.75382	2.93712	2.78487	3.04339	3.49098	3.13188	3.24423	3.1862	FALSE	Human	154.49
Q8IZ07	ANKRD13A	Ankyrin repeat domain-containing protein 13A OS=Homo sapiens OX=9606 GN=ANKRD13A PE=1 SV=3	High	27	13	13	8	2.32323	0.0287235	-0.301958	0.0149145	0.292769	0.383547	0.150704	0.298954	0.164128	0.109654	-0.255433	-0.103708	-0.121051	-0.0517402	FALSE	Human	40.5
Q15910	EZH2	Histone-lysine N-methyltransferase EZH2 OS=Homo sapiens OX=9606 GN=EZH2 PE=1 SV=2	High	13	7	7	7	2.34957	0.0287326	0.386233	-0.376725	-0.678671	-0.16264	-0.681738	-0.532874	-0.650859	-0.18625	-0.00424051	-0.121015	-0.23327	-0.0936484	FALSE	Human	21.26
Q14696	MESD	LRP chaperone MESD OS=Homo sapiens OX=9606 GN=MESD PE=1 SV=2	High	52	11	14	11	2.32408	0.0287534	0.339117	0.824551	0.886343	0.89876	0.733536	1.21553	0.899203	1.10911	1.41277	1.11482	1.36234	1.24482	FALSE	Human	51.54
O43390	HNRNPR	Heterogeneous nuclear ribonucleoprotein R OS=Homo sapiens OX=9606 GN=HNRNPR PE=1 SV=1	High	48	30	55	24	2.33691	0.0287687	0.161196	3.46774	3.27066	3.25812	3.28448	3.36375	3.24726	3.4747	3.45044	3.4625	3.51376	3.48126	FALSE	Human	180.04
A0A8V8TMW0	MAST3	non-specific serine/threonine protein kinase OS=Homo sapiens OX=9606 GN=MAST3 PE=1 SV=1	High	10	11	12	10	2.3247	0.0287835	-0.266615	0.210482	0.180467	0.176534	0.219267	0.203214	0.0663919	0.0668998	-0.253989	-0.132879	-0.0305095	-0.102302	FALSE	Human	22.11
Q9NY27	PPP4R2	Serine/threonine-protein phosphatase 4 regulatory subunit 2 OS=Homo sapiens OX=9606 GN=PPP4R2 PE=1 SV=3	High	36	13	16	13	2.34989	0.0287941	0.271631	0.714652	0.559384	0.422323	0.40823	0.425306	0.465755	0.572711	0.885481	0.804984	0.793102	0.798251	FALSE	Human	51.77
P35908	KRT2	Keratin, type II cytoskeletal 2 epidermal OS=Homo sapiens OX=9606 GN=KRT2 PE=1 SV=2	High	81	44	79	31	2.3348	0.0288057	-1.64041	5.29706	4.69876	3.49476	4.41995	3.95732	4.07717	2.32582	2.4699	1.74108	3.3709	3.5111	TRUE	Human	262.41
Q9BZW5	TM6SF1	Transmembrane 6 superfamily member 1 OS=Homo sapiens OX=9606 GN=TM6SF1 PE=1 SV=2	Medium	2	1	1	1	2.31914	0.0288108	-0.766582	-3.51408	-3.03946	-3.42061	-3.10978	-3.30986	-3.05547	-3.71587	-4.45159	-3.58668	-4.13948	-4.14701	FALSE	Human	2.48
P29966	MARCKS	Myristoylated alanine-rich C-kinase substrate OS=Homo sapiens OX=9606 GN=MARCKS PE=1 SV=4	High	36	9	11	9	2.33809	0.0288286	-1.27616	0.364427	1.50218	1.80224	1.10586	1.94029	1.34266	0.694434	-0.627316	-0.300924	0.0558023	0.511914	FALSE	Human	39.21
Q15257	PTPA	Serine/threonine-protein phosphatase 2A activator OS=Homo sapiens OX=9606 GN=PTPA PE=1 SV=3	High	35	13	19	13	2.33491	0.0288511	-0.444879	1.54244	1.39468	2.06313	1.82204	1.56461	1.5923	1.31388	1.0665	1.10182	1.22976	1.37967	FALSE	Human	44.77
O43516	WIPF1	WAS/WASL-interacting protein family member 1 OS=Homo sapiens OX=9606 GN=WIPF1 PE=1 SV=3	High	51	16	28	16	2.32472	0.0288828	-0.221029	1.3718	1.41863	1.57119	1.46901	1.63012	1.42142	1.3668	1.11924	1.3071	1.28774	1.21578	FALSE	Human	70.25
Q712K3	UBE2R2	Ubiquitin-conjugating enzyme E2 R2 OS=Homo sapiens OX=9606 GN=UBE2R2 PE=1 SV=1	High	19	5	6	4	2.35004	0.0289004	-0.231623	-1.59016	-1.23704	-1.31301	-1.39801	-1.3433	-1.32193	-1.50684	-1.6923	-1.65887	-1.60131	-1.53501	FALSE	Human	12.12
Q9BXJ9	NAA15	N-alpha-acetyltransferase 15, NatA auxiliary subunit OS=Homo sapiens OX=9606 GN=NAA15 PE=1 SV=1	High	43	37	43	32	2.31921	0.0289085	0.506387	2.06511	1.80556	1.88155	1.60432	1.77602	1.6592	2.0714	2.7003	2.27095	2.25734	2.22507	FALSE	Human	120.72
P01009	SERPINA1	Alpha-1-antitrypsin OS=Homo sapiens OX=9606 GN=SERPINA1 PE=1 SV=3	High	28	11	11	9	2.30779	0.0289373	-0.661914	0.129514	0.43688	0.405768	0.8022	0.476741	0.69234	-0.413464	-0.41645	-0.0120583	-0.307487	0.292758	FALSE	Human	30.33
Q9Y5B9	SUPT16H	FACT complex subunit SPT16 OS=Homo sapiens OX=9606 GN=SUPT16H PE=1 SV=1	High	37	39	49	38	2.32506	0.0289827	0.393372	2.97477	2.7825	2.8048	2.81661	2.77522	2.75929	3.03909	3.50325	3.1326	3.17122	3.21503	FALSE	Human	119.93
O75460	ERN1	Serine/threonine-protein kinase/endoribonuclease IRE1 OS=Homo sapiens OX=9606 GN=ERN1 PE=1 SV=2	High	2	1	1	1	2.32647	0.029	0.554503	-3.52731	-2.97212	-3.18009	-3.60339	-2.89482	-3.20475	-2.90188	-2.52281	-2.87047	-2.45248	-2.63192	FALSE	Human	3.29
Q96J01	THOC3	THO complex subunit 3 OS=Homo sapiens OX=9606 GN=THOC3 PE=1 SV=1	High	30	11	11	11	2.30785	0.0290331	0.45556	0.810482	0.354028	0.565759	0.509604	0.628745	0.314083	0.782519	1.3276	0.978686	0.973931	0.867311	FALSE	Human	24.17
A0AA34QVS8	FHIP2A	FHF complex subunit HOOK interacting protein 2A OS=Homo sapiens OX=9606 GN=FHIP2A PE=1 SV=1	High	27	18	19	18	2.2916	0.029054	-0.222682	1.80917	1.8878	1.98728	1.97483	1.7799	1.99218	1.8374	1.68128	1.70558	1.61028	1.57801	FALSE	Human	44.39
A0A8Q3WKA4	MTCH1	Mitochondrial carrier 1 OS=Homo sapiens OX=9606 GN=MTCH1 PE=1 SV=1	High	20	4	5	4	2.32716	0.0290732	-0.591449	-1.27764	-0.992236	-0.985763	-0.864269	-1.54963	-0.958541	-1.67571	-2.10343	-1.43829	-1.51582	-1.7474	FALSE	Human	12.36
Q92620	DHX38	Pre-mRNA-splicing factor ATP-dependent RNA helicase PRP16 OS=Homo sapiens OX=9606 GN=DHX38 PE=1 SV=2	High	21	21	22	21	2.30817	0.0291163	0.214353	1.85356	1.83238	1.81652	1.72588	1.73034	1.71724	1.82878	2.0975	2.03083	2.00333	2.00792	FALSE	Human	72.4
P52758	RIDA	2-iminobutanoate/2-iminopropanoate deaminase OS=Homo sapiens OX=9606 GN=RIDA PE=1 SV=1	High	41	4	4	4	2.29232	0.029121	0.642297	-1.68895	-2.05929	-2.09868	-1.9035	-1.83088	-2.67508	-1.73736	-1.43841	-1.12475	-1.37364	-1.328	FALSE	Human	11.04
A0A0D9SGE8	PHF6	PHD finger protein 6 OS=Homo sapiens OX=9606 GN=PHF6 PE=1 SV=1	High	22	8	9	8	2.33037	0.0291549	0.456421	0.796274	0.315084	0.381718	0.712788	0.410788	0.629466	0.656364	1.18563	1.03363	1.0661	1.04548	FALSE	Human	20.95
H7C5D9	LRCH4	Leucine rich repeats and calponin homology domain containing 4 OS=Homo sapiens OX=9606 GN=LRCH4 PE=1 SV=2	High	50	17	17	17	2.32962	0.0291649	-0.173406	0.910807	0.916798	0.946561	0.83037	0.698013	0.805379	0.670897	0.759295	0.684562	0.602467	0.672357	FALSE	Human	55.15
O75534	CSDE1	Cold shock domain-containing protein E1 OS=Homo sapiens OX=9606 GN=CSDE1 PE=1 SV=2	High	45	35	42	35	2.32748	0.0291748	0.89487	2.69724	2.42723	2.29461	2.1038	2.42553	2.18743	2.64442	3.78036	3.21157	3.29207	3.32579	FALSE	Human	115.32
P49792	RANBP2	E3 SUMO-protein ligase RanBP2 OS=Homo sapiens OX=9606 GN=RANBP2 PE=1 SV=2	High	44	115	126	73	2.29368	0.0291757	0.337453	4.48525	4.24991	4.32654	4.28511	4.23205	4.27942	4.42129	4.86275	4.62075	4.66712	4.66393	FALSE	Human	357.19
A2ACR1	PSMB9	Proteasome subunit beta OS=Homo sapiens OX=9606 GN=PSMB9 PE=1 SV=1	High	36	6	8	6	2.31195	0.0291852	0.551367	-0.386491	-0.603951	-0.435047	-0.460022	0.159922	-0.357662	0.160714	0.453094	-0.0859981	0.419241	0.0737405	FALSE	Human	23.63
A0A1B0GVI3	KRT10	Keratin, type I cytoskeletal 10 OS=Homo sapiens OX=9606 GN=KRT10 PE=1 SV=2	High	53	33	79	25	2.30864	0.0291867	-1.65655	5.04401	4.43591	3.08964	4.15475	3.68398	3.712	2.12935	2.25482	1.28333	3.02218	3.1278	TRUE	Human	230.91
E9PKG1	PRMT1	type I protein arginine methyltransferase OS=Homo sapiens OX=9606 GN=PRMT1 PE=1 SV=1	High	41	13	17	13	2.28916	0.0292152	1.19194	2.25163	1.71177	1.25856	1.29028	1.765	1.67513	2.10225	3.6694	2.71196	2.85323	2.91648	FALSE	Human	50.38
Q13405	MRPL49	Large ribosomal subunit protein mL49 OS=Homo sapiens OX=9606 GN=MRPL49 PE=1 SV=1	High	29	5	5	5	2.29524	0.0292219	0.527782	-0.279737	-0.819533	-0.649269	-0.605182	-0.52413	-0.606297	-0.429275	0.25596	-0.089036	-0.0234113	0.0212121	FALSE	Human	11.51
Q9Y4B6	DCAF1	DDB1- and CUL4-associated factor 1 OS=Homo sapiens OX=9606 GN=DCAF1 PE=1 SV=3	High	17	23	26	23	2.29675	0.0292258	0.316025	1.94535	1.89844	1.7145	1.93291	1.94234	1.86521	2.02226	2.4324	2.17709	2.18296	2.18105	FALSE	Human	72.02
Q8TEP8	CEP192	Centrosomal protein of 192 kDa OS=Homo sapiens OX=9606 GN=CEP192 PE=1 SV=3	High	2	5	5	5	2.3095	0.0292308	0.295317	-1.96469	-1.72444	-1.80408	-1.55227	-1.53025	-1.72282	-1.2878	-1.46322	-1.48875	-1.40098	-1.46478	FALSE	Human	7.42
Q6ZRY4	RBPMS2	RNA-binding protein with multiple splicing 2 OS=Homo sapiens OX=9606 GN=RBPMS2 PE=1 SV=1	High	11	2	3	2	2.29808	0.0292557	-0.860035	-3.388	-2.92134	-3.24079	-2.554	-2.52326	-2.80883	-3.16227	-3.94365	-3.58668	-4.09912	-4.03863	FALSE	Human	7.39
H3BQH3	KLHDC4	Kelch domain containing 4 (Fragment) OS=Homo sapiens OX=9606 GN=KLHDC4 PE=1 SV=8	High	16	5	5	5	2.29377	0.0292692	1.01409	0.0194731	-0.554739	-0.937011	-1.14984	-0.675649	-1.2671	-0.413464	0.808133	0.34923	0.328763	0.193728	FALSE	Human	10.76
Q15582	TGFBI	Transforming growth factor-beta-induced protein ig-h3 OS=Homo sapiens OX=9606 GN=TGFBI PE=1 SV=1	Medium	3	2	2	2	2.30215	0.0292721	-1.26938	-0.451238	-0.0388465	0.00594926	-0.334085	-1.08232	-0.315325	-1.33766	-2.6845	-1.24023	-1.4226	-1.50848	FALSE	Human	1.83
P05089	ARG1	Arginase-1 OS=Homo sapiens OX=9606 GN=ARG1 PE=1 SV=2	High	17	5	6	5	2.30957	0.0293289	-0.947751	0.224368	-0.0901976	-0.984583	-0.0615287	-0.521518	-0.321928	-1.14259	-1.57411	-1.73487	-1.04182	-0.708185	FALSE	Human	14.64
P61626	LYZ	Lysozyme C OS=Homo sapiens OX=9606 GN=LYZ PE=1 SV=1	High	66	9	77	9	2.28568	0.0293375	-1.03189	2.58246	2.28701	3.38	2.9111	2.32302	3.20374	2.41795	1.16447	1.90716	1.59749	1.65962	TRUE	Human	150.77
A0A7I2YQF8	EIF3I	Eukaryotic translation initiation factor 3 subunit I OS=Homo sapiens OX=9606 GN=EIF3I PE=1 SV=1	High	60	17	22	17	2.29901	0.0293377	0.570835	2.14511	2.00359	2.05956	1.93137	2.19251	2.02811	2.36405	3.04034	2.53048	2.65198	2.56753	FALSE	Human	66.51
Q9NRD1	FBXO6	F-box only protein 6 OS=Homo sapiens OX=9606 GN=FBXO6 PE=1 SV=1	High	35	11	12	11	2.30256	0.0293553	-0.533574	-0.157652	0.0826287	0.138046	-0.472259	-0.0848889	-0.124328	-0.432457	-1.03242	-0.609181	-0.443769	-0.665421	FALSE	Human	26.7
H3BPC4	UBE2I	SUMO-conjugating enzyme UBC9 OS=Homo sapiens OX=9606 GN=UBE2I PE=1 SV=3	High	74	8	14	8	2.30056	0.0293725	0.341325	0.880119	0.722521	0.772183	0.590268	1.0588	0.673654	1.32923	1.07312	1.20365	0.988635	1.02661	TRUE	Human	29.18
O75843	AP1G2	AP-1 complex subunit gamma-like 2 OS=Homo sapiens OX=9606 GN=AP1G2 PE=1 SV=1	High	18	13	14	13	2.29947	0.0294072	-0.531181	1.2779	1.61382	1.96026	1.66368	1.42531	1.43323	1.32405	0.764646	1.20613	0.995057	0.866044	FALSE	Human	33.31
H0YIQ8	KANSL2	KAT8 regulatory NSL complex subunit 2 (Fragment) OS=Homo sapiens OX=9606 GN=KANSL2 PE=1 SV=1	High	6	2	2	2	2.2835	0.0294843	0.306946	-0.834567	-0.906666	-1.0584	-1.01603	-1.13593	-1.31459	-0.829813	-0.631059	-0.717842	-0.79925	-0.709129	FALSE	Human	7.34
Q93096	PTP4A1	Protein tyrosine phosphatase type IVA 1 OS=Homo sapiens OX=9606 GN=PTP4A1 PE=1 SV=2	High	22	4	4	1	2.27777	0.0295901	0.535818	-4.44338	-4.67963	-4.38281	-4.554	-4.60204	-5.09011	-3.77121	-4.03986	-4.25653	-4.01224	-4.36769	FALSE	Human	11.54
Q04837	SSBP1	Single-stranded DNA-binding protein, mitochondrial OS=Homo sapiens OX=9606 GN=SSBP1 PE=1 SV=1	High	44	7	11	7	2.28178	0.0296426	0.40881	0.862468	0.744492	0.457914	0.660695	0.965648	0.538434	0.991712	1.28926	0.931497	1.31389	1.0424	FALSE	Human	31.51
Q06265	EXOSC9	Exosome complex component RRP45 OS=Homo sapiens OX=9606 GN=EXOSC9 PE=1 SV=3	High	24	9	9	9	2.27825	0.0296573	0.437624	0.797602	0.387834	0.517016	0.628587	0.311708	0.672177	0.719745	1.26026	1.03642	0.890895	1.04324	FALSE	Human	27.98
Q14318	FKBP8	Peptidyl-prolyl cis-trans isomerase FKBP8 OS=Homo sapiens OX=9606 GN=FKBP8 PE=1 SV=2	High	23	8	8	7	2.27971	0.0297	0.424579	-0.479902	-0.253365	-0.529124	-0.474719	-0.173035	-0.431901	-0.184907	0.334336	0.121666	-0.0689673	-0.0309391	FALSE	Human	21.29
Q96RF0	SNX18	Sorting nexin-18 OS=Homo sapiens OX=9606 GN=SNX18 PE=1 SV=2	High	23	12	13	12	2.27183	0.0298025	-0.449664	1.57222	1.67323	1.98622	1.43643	1.67674	1.68431	1.49023	0.904025	1.23726	1.25138	1.22643	FALSE	Human	40.25
H3BTD5	MYZAP	Myocardial zonula adherens protein (Fragment) OS=Homo sapiens OX=9606 GN=MYZAP PE=4 SV=1	Medium	5	1	3	1	2.25762	0.0298507	-0.99387	-2.55755	-2.8679	-3.64833	-3.05477	-3.27423	-3.09011	-4.02621	-4.74404	-4.32364	-3.67912	-3.60708	FALSE	Human	6.76
P53611	RABGGTB	Geranylgeranyl transferase type-2 subunit beta OS=Homo sapiens OX=9606 GN=RABGGTB PE=1 SV=2	High	20	6	8	6	2.27224	0.0298824	0.443258	0.385326	0.378189	0.0973885	-0.0845132	0.536053	0.0641432	0.549506	0.946704	0.647808	0.623345	0.596085	FALSE	Human	19.31
Q6VEQ5	WASH2P	WAS protein family homolog 2 OS=Homo sapiens OX=9606 GN=WASH2P PE=2 SV=2	High	31	13	14	5	2.26616	0.029896	-0.327915	0.674391	0.878872	0.90323	0.546462	0.812541	0.605696	0.536949	0.191737	0.433785	0.343479	0.538799	FALSE	Human	39.18
A0A3B3ITR6	FARS2	phenylalanine--tRNA ligase OS=Homo sapiens OX=9606 GN=FARS2 PE=1 SV=1	High	13	6	6	6	2.25986	0.0299099	0.622618	0.221898	-0.00179768	-0.0783999	-0.266463	0.146294	-0.171912	0.290419	1.08657	0.497547	0.601319	0.511914	FALSE	Human	15.04
Q10567	AP1B1	AP-1 complex subunit beta-1 OS=Homo sapiens OX=9606 GN=AP1B1 PE=1 SV=3	High	46	40	55	24	2.25794	0.0299401	-0.303946	3.47947	3.6986	3.76422	3.62505	3.62044	3.50727	3.48639	3.09268	3.33576	3.27646	3.36819	FALSE	Human	171.63
Q5RKV6	EXOSC6	Exosome complex component MTR3 OS=Homo sapiens OX=9606 GN=EXOSC6 PE=1 SV=1	High	25	6	8	6	2.26709	0.0299632	0.463855	-1.00462	-1.6455	-1.42381	-1.20187	-1.40296	-1.16201	-0.96501	-0.50124	-0.884127	-0.95823	-0.906096	FALSE	Human	25.66
Q9Y3F4	STRAP	Serine-threonine kinase receptor-associated protein OS=Homo sapiens OX=9606 GN=STRAP PE=1 SV=1	High	51	13	16	13	2.26075	0.0299639	0.419648	1.99219	1.79576	1.83803	1.67427	2.05661	1.78333	2.08162	2.61183	2.19043	2.23692	2.26094	FALSE	Human	51.87
E5RIY4	MTERF3	Mitochondrial transcription termination factor 3 OS=Homo sapiens OX=9606 GN=MTERF3 PE=1 SV=1	Medium	8	2	4	2	2.25632	0.0299762	0.343228	-1.40165	-1.18165	-1.39373	-1.4584	-0.967632	-1.40985	-0.919638	-0.995772	-1.02596	-0.971829	-0.881416	FALSE	Human	4.3
H7C096	BNIP2	BCL2 interacting protein 2 OS=Homo sapiens OX=9606 GN=BNIP2 PE=1 SV=2	High	9	3	4	3	2.26808	0.0299815	0.452328	-1.71333	-1.75849	-2.00239	-1.99941	-1.60757	-2.07021	-1.4786	-1.0599	-1.4712	-1.40559	-1.6159	FALSE	Human	6.24
Q01804	OTUD4	OTU domain-containing protein 4 OS=Homo sapiens OX=9606 GN=OTUD4 PE=1 SV=4	High	13	13	14	13	2.25517	0.0299941	-0.110326	0.238122	0.199888	0.0833895	0.193161	0.237039	0.164128	0.0504637	0.0263734	0.0789957	0.141457	0.0808568	FALSE	Human	35.97
Q9NT62	ATG3	Ubiquitin-like-conjugating enzyme ATG3 OS=Homo sapiens OX=9606 GN=ATG3 PE=1 SV=1	High	38	12	16	12	2.22548	0.0300055	-0.487602	1.23788	1.73984	1.95673	1.28205	1.65246	1.48543	1.11157	0.906609	0.955284	1.14514	1.23872	FALSE	Human	35.24
Q9Y6E0	STK24	Serine/threonine-protein kinase 24 OS=Homo sapiens OX=9606 GN=STK24 PE=1 SV=1	High	27	10	14	4	2.22677	0.030011	-0.433982	-0.203393	-0.0997925	-0.072746	0.224331	0.236525	0.117173	-0.104646	-0.673843	-0.453867	-0.380429	-0.388712	FALSE	Human	40.94
Q9UNN5	FAF1	FAS-associated factor 1 OS=Homo sapiens OX=9606 GN=FAF1 PE=1 SV=2	High	21	12	12	12	2.22461	0.0300219	0.536397	-0.146759	-0.0965872	-0.085973	-0.571444	0.269586	-0.4902	0.307691	0.570982	0.208851	0.318091	0.341888	FALSE	Human	33.46
P51553	IDH3G	Isocitrate dehydrogenase [NAD] subunit gamma, mitochondrial OS=Homo sapiens OX=9606 GN=IDH3G PE=1 SV=1	High	30	13	14	12	2.26169	0.0300242	0.336156	1.14993	0.993398	1.06384	1.11734	0.979856	1.08841	1.21105	1.63821	1.41074	1.39803	1.35007	FALSE	Human	33.59
Q8IXM3	MRPL41	Large ribosomal subunit protein mL41 OS=Homo sapiens OX=9606 GN=MRPL41 PE=1 SV=1	High	26	3	3	3	2.26095	0.0300302	0.69755	-2.87948	-3.44632	-2.91886	-3.05968	-2.63932	-2.7722	-2.16757	-1.7481	-2.2869	-2.55452	-2.51837	FALSE	Human	9.57
Q6PJT7	ZC3H14	Zinc finger CCCH domain-containing protein 14 OS=Homo sapiens OX=9606 GN=ZC3H14 PE=1 SV=1	High	14	9	9	9	2.25224	0.0300767	0.337676	-0.458351	-0.591265	-0.691006	-0.828173	-0.531997	-0.794471	-0.558061	-0.160429	-0.354749	-0.225783	-0.258652	FALSE	Human	23.45
Q9C0H6	KLHL4	Kelch-like protein 4 OS=Homo sapiens OX=9606 GN=KLHL4 PE=1 SV=2	Medium	3	2	2	2	2.22682	0.0300937	-1.30387	-2.61644	-1.58317	-1.20187	-1.09835	-1.42233	-0.848526	-2.51356	-3.72792	-2.38206	-2.87815	-2.32656	FALSE	Human	1.82
O43293	DAPK3	Death-associated protein kinase 3 OS=Homo sapiens OX=9606 GN=DAPK3 PE=1 SV=1	High	5	2	3	2	2.26206	0.0301155	-0.598975	-2.51738	-2.07687	-1.69004	-2.19104	-2.08489	-1.80061	-2.5826	-2.88886	-2.45857	-2.96162	-2.40391	FALSE	Human	5.46
Q13618	CUL3	Cullin-3 OS=Homo sapiens OX=9606 GN=CUL3 PE=1 SV=2	High	41	31	34	31	2.22711	0.0301215	0.268961	2.70655	2.48035	2.45465	2.67214	2.48824	2.55033	2.752	3.05577	2.76634	2.77532	2.78892	FALSE	Human	93.11
Q969Y2	GTPBP3	tRNA modification GTPase GTPBP3, mitochondrial OS=Homo sapiens OX=9606 GN=GTPBP3 PE=1 SV=2	High	10	4	4	4	2.22226	0.0301413	0.285557	-3.2014	-3.26843	-3.30415	-3.10469	-3.02199	-3.20475	-2.83718	-2.84473	-2.8663	-2.8033	-3.1419	FALSE	Human	10.68
A0A6Q8PF18		Tripartite motif-containing protein 2 OS=Homo sapiens OX=9606 PE=3 SV=1	Medium	1	2	2	1	2.2213	0.0301463	-2.06186	-3.05525	-3.56888	-1.77522	-1.42155	-4.30986	-1.96772	-4.56853	-5.17538	-4.61442	-4.70917	-4.6572	FALSE	Human	3.41
P0DJD0	RGPD1	RANBP2-like and GRIP domain-containing protein 1 OS=Homo sapiens OX=9606 GN=RGPD1 PE=2 SV=1	High	17	33	36	2	2.22013	0.0301514	0.457066	0.0324984	-0.30496	-0.267812	-0.31339	-0.395769	-0.570913	-0.124458	0.45044	0.115873	0.253326	0.0731921	FALSE	Human	99.41
P13804	ETFA	Electron transfer flavoprotein subunit alpha, mitochondrial OS=Homo sapiens OX=9606 GN=ETFA PE=1 SV=1	High	58	16	24	16	2.25237	0.0301538	0.164503	2.09969	1.96561	1.93818	2.07564	2.171	2.06822	2.20824	2.28505	2.12061	2.26086	2.21304	FALSE	Human	72.11
Q9ULW3	ABT1	Activator of basal transcription 1 OS=Homo sapiens OX=9606 GN=ABT1 PE=1 SV=1	High	8	3	3	3	2.26288	0.0301707	0.368347	-2.10896	-2.39501	-2.33691	-2.42472	-2.43539	-2.42715	-2.27775	-1.83391	-2.01321	-1.89749	-1.90935	FALSE	Human	6.43
P04632	CAPNS1	Calpain small subunit 1 OS=Homo sapiens OX=9606 GN=CAPNS1 PE=1 SV=1	High	70	11	27	4	2.22756	0.0301939	-0.611973	1.12767	1.36825	1.27368	1.23164	1.26732	1.28927	1.09287	0.482832	0.721443	0.510911	0.430262	FALSE	Human	103.86
P27707	DCK	Deoxycytidine kinase OS=Homo sapiens OX=9606 GN=DCK PE=1 SV=1	High	38	9	13	9	2.22242	0.0302016	0.24695	0.926364	0.708662	0.846671	0.788589	0.690145	0.558944	0.959291	1.13503	0.876184	0.971269	1.05912	FALSE	Human	45.37
Q9BQA1	WDR77	Methylosome protein WDR77 OS=Homo sapiens OX=9606 GN=WDR77 PE=1 SV=1	High	19	6	6	6	2.24476	0.0302081	0.837327	-1.52068	-1.95345	-1.64647	-2.01842	-1.67371	-1.98857	-1.56678	-0.467393	-0.985775	-0.829881	-0.96463	FALSE	Human	14.71
Q92934	BAD	Bcl2-associated agonist of cell death OS=Homo sapiens OX=9606 GN=BAD PE=1 SV=3	High	10	1	1	1	2.23676	0.0302159	-0.326867	-2.52399	-2.39817	-2.27212	-2.15904	-2.18884	-2.18055	-2.55112	-2.85783	-2.51629	-2.49113	-2.65356	FALSE	Human	3.27
Q496F6	CD300E	CMRF35-like molecule 2 OS=Homo sapiens OX=9606 GN=CD300E PE=1 SV=2	High	10	2	2	2	2.24153	0.0302299	-0.809666	-2.39405	-2.04687	-2.03134	-1.9461	-1.58375	-1.86557	-3.07015	-3.28314	-2.51629	-2.33652	-2.73197	FALSE	Human	5.41
G3V583	FAM177A1	Family with sequence similarity 177 member A1 (Fragment) OS=Homo sapiens OX=9606 GN=FAM177A1 PE=1 SV=1	High	43	6	7	6	2.24574	0.0302377	-0.350804	-0.336853	-0.214628	-0.259224	0.00589371	-0.0887518	0.147761	-0.281331	-0.540293	-0.655266	-0.404048	-0.494581	FALSE	Human	17.21
P57081	WDR4	tRNA (guanine-N(7)-)-methyltransferase non-catalytic subunit WDR4 OS=Homo sapiens OX=9606 GN=WDR4 PE=1 SV=2	High	15	3	3	3	2.23996	0.0302464	0.825775	-1.26096	-1.73039	-1.61143	-1.60878	-1.80735	-1.51184	-1.27489	-0.201573	-0.746336	-0.90399	-0.686645	FALSE	Human	6.78
A0A6Q8PHA5	HARS1	Histidine--tRNA ligase, cytoplasmic OS=Homo sapiens OX=9606 GN=HARS1 PE=1 SV=1	High	45	21	23	16	2.21676	0.030252	0.330849	2.11574	1.93665	1.93242	1.73016	2.21188	1.91629	2.22753	2.54758	2.23009	2.22368	2.29464	TRUE	Human	67.05
O43427	FIBP	Acidic fibroblast growth factor intracellular-binding protein OS=Homo sapiens OX=9606 GN=FIBP PE=1 SV=3	High	37	14	15	14	2.22802	0.0302556	-0.23546	1.53012	1.52213	1.6261	1.47815	1.57075	1.68778	1.50132	1.24605	1.39387	1.22728	1.30005	FALSE	Human	31.65
Q7Z2W9	MRPL21	Large ribosomal subunit protein bL21m OS=Homo sapiens OX=9606 GN=MRPL21 PE=1 SV=2	High	10	1	1	1	2.21771	0.0302581	0.811958	-3.10896	-3.47933	-3.40159	-3.52652	-3.25674	-3.23213	-2.83718	-1.87992	-2.63204	-2.51085	-2.75128	FALSE	Human	5.49
A0A7I2V3A9	KIF11	Kinesin-like protein OS=Homo sapiens OX=9606 GN=KIF11 PE=1 SV=1	High	10	10	10	10	2.23839	0.0302971	0.961619	0.532907	-0.324326	-0.176722	-0.33632	-0.25385	-0.28419	0.0176015	1.11478	0.86994	1.13433	0.969356	FALSE	Human	19.24
P33552	CKS2	Cyclin-dependent kinases regulatory subunit 2 OS=Homo sapiens OX=9606 GN=CKS2 PE=1 SV=1	Medium	11	1	1	1	2.23677	0.030302	1.64341	-3.50096	-4.67963	-4.67094	-5.25444	-5.21675	-5.35315	-4.44767	-2.48845	-2.9522	-2.70917	-3.08199	FALSE	Human	2.8
A0A0C4DGH3	NUMBL	Numb-like protein OS=Homo sapiens OX=9606 GN=NUMBL PE=1 SV=1	High	4	3	3	1	2.22947	0.0303128	-0.387363	-2.24174	-1.87227	-1.63716	-2.07951	-1.75322	-1.97695	-2.28061	-2.45159	-2.21612	-2.31613	-2.30642	FALSE	Human	4.52
Q14314	FGL2	Fibroleukin OS=Homo sapiens OX=9606 GN=FGL2 PE=1 SV=1	High	12	7	8	6	2.24167	0.030317	-0.773659	-1.04807	-0.57155	-0.0993226	-1.06832	-0.662157	-0.169263	-1.16624	-1.87992	-1.19502	-1.31469	-1.328	FALSE	Human	17.3
Q8IYQ7	THNSL1	Threonine synthase-like 1 OS=Homo sapiens OX=9606 GN=THNSL1 PE=1 SV=2	High	5	3	3	3	2.22879	0.0303175	0.471905	-1.52068	-1.87887	-2.16665	-1.70754	-1.43211	-1.87849	-1.44606	-1.25255	-1.38057	-1.17051	-1.21108	FALSE	Human	8.88
E5RIZ4	MRPL15	Large ribosomal subunit protein uL15m (Fragment) OS=Homo sapiens OX=9606 GN=MRPL15 PE=1 SV=2	High	35	7	8	7	2.24698	0.0303207	0.42458	1.22609	0.938209	0.933198	0.900696	1.00816	1.03142	1.16256	1.71484	1.47613	1.34027	1.46059	FALSE	Human	20.8
D6R954	TRMT10A	tRNA (guanine(9)-N(1))-methyltransferase (Fragment) OS=Homo sapiens OX=9606 GN=TRMT10A PE=1 SV=8	High	21	4	4	4	2.24577	0.0303256	0.463483	-1.17643	-1.29317	-1.23096	-1.50792	-1.02445	-1.33671	-0.881076	-0.406794	-0.848683	-0.902905	-0.951168	FALSE	Human	13.24
Q9H425	C1orf198	Uncharacterized protein C1orf198 OS=Homo sapiens OX=9606 GN=C1orf198 PE=1 SV=1	High	5	1	1	1	2.218	0.0303396	-0.663073	-2.82943	-2.73437	-3.07087	-2.41209	-2.36188	-2.40517	-2.87132	-3.51241	-3.37019	-3.1041	-3.63551	FALSE	Human	4.13
Q07864	POLE	DNA polymerase epsilon catalytic subunit A OS=Homo sapiens OX=9606 GN=POLE PE=1 SV=5	High	2	3	3	3	2.23354	0.0303503	0.604499	-1.07698	-1.42204	-1.51969	-1.45031	-1.81587	-1.59648	-1.35416	-0.607826	-0.736775	-0.893167	-0.786712	FALSE	Human	5.65
Q6P1K2	PMF1	Polyamine-modulated factor 1 OS=Homo sapiens OX=9606 GN=PMF1 PE=1 SV=2	High	30	4	4	4	2.23431	0.0303909	0.296087	-0.555851	-0.910038	-0.700663	-0.910142	-0.944116	-0.673198	-0.634809	-0.343256	-0.440613	-0.471675	-0.540884	FALSE	Human	14.81
Q05048	CSTF1	Cleavage stimulation factor subunit 1 OS=Homo sapiens OX=9606 GN=CSTF1 PE=1 SV=1	High	22	9	9	9	2.22954	0.0303978	0.39377	-0.862601	-0.870084	-0.756975	-1.01245	-0.761419	-0.913524	-0.413464	-0.192558	-0.466453	-0.589032	-0.683859	FALSE	Human	25.12
Q9UBD5	ORC3	Origin recognition complex subunit 3 OS=Homo sapiens OX=9606 GN=ORC3 PE=1 SV=1	High	18	12	14	12	2.24705	0.0304094	0.309575	0.333643	-0.0314827	-0.0374429	0.164996	-0.0644612	0.0102577	0.204403	0.538033	0.373268	0.300757	0.444336	FALSE	Human	38.92
O75494	SRSF10	Serine/arginine-rich splicing factor 10 OS=Homo sapiens OX=9606 GN=SRSF10 PE=1 SV=1	High	29	8	9	8	2.21381	0.0304171	0.437254	-0.0916495	-0.44387	-0.49764	-0.616908	-0.288228	-0.733538	-0.192982	0.192797	-0.141684	0.162358	-0.0607476	FALSE	Human	26.95
Q6NXT6	TAPT1	Transmembrane anterior posterior transformation protein 1 homolog OS=Homo sapiens OX=9606 GN=TAPT1 PE=1 SV=1	High	12	4	4	4	2.23047	0.0304494	-0.934384	-0.281839	-0.685397	-0.204618	0.191612	-0.966447	0.299339	-0.818317	-1.77476	-1.01437	-1.06958	-1.36769	FALSE	Human	13.39
Q8ND71	GIMAP8	GTPase IMAP family member 8 OS=Homo sapiens OX=9606 GN=GIMAP8 PE=1 SV=2	High	48	29	36	29	2.21025	0.0304656	-0.690438	2.47746	3.23288	3.09836	2.50274	2.72494	2.52439	2.5176	1.68637	2.18629	2.03867	1.91954	FALSE	Human	106.2
Q9Y5Z7	HCFC2	Host cell factor 2 OS=Homo sapiens OX=9606 GN=HCFC2 PE=1 SV=1	High	6	4	5	3	2.24839	0.0304824	0.406823	-0.842817	-0.959258	-1.00119	-0.960966	-0.839535	-1.10522	-0.702359	-0.233932	-0.690822	-0.595158	-0.501105	FALSE	Human	12.92
P18510	IL1RN	Interleukin-1 receptor antagonist protein OS=Homo sapiens OX=9606 GN=IL1RN PE=1 SV=1	High	8	1	1	1	2.20953	0.0304908	-0.932151	-2.30302	-1.2188	-1.32491	-2.15115	-1.2409	-1.70929	-2.03586	-3.12174	-2.72728	-2.51748	-2.54847	FALSE	Human	4.34
K7ESQ2	SPC24	Kinetochore protein Spc24 (Fragment) OS=Homo sapiens OX=9606 GN=SPC24 PE=1 SV=1	High	21	3	3	3	2.24725	0.0304985	0.988469	-2.23087	-2.12308	-2.01197	-1.99234	-2.44526	-1.88935	-1.90409	-0.775794	-0.908607	-0.886713	-1.15985	FALSE	Human	12.03
A0A2R8Y7I7	GSS	Glutathione synthetase (Fragment) OS=Homo sapiens OX=9606 GN=GSS PE=1 SV=1	High	35	6	8	1	2.23094	0.0305014	0.833468	-2.87524	-2.71066	-2.58616	-3.04987	-1.87467	-3.15151	-1.94215	-1.77269	-2.0086	-1.84858	-1.80073	FALSE	Human	21.41
P60033	CD81	CD81 antigen OS=Homo sapiens OX=9606 GN=CD81 PE=1 SV=1	High	21	4	5	1	2.21146	0.0305252	0.989285	-2.7039	-2.91681	-3.42061	-3.08451	-2.8636	-3.06037	-2.29793	-1.18223	-2.28133	-2.09415	-2.23943	FALSE	Human	19.08
A6NDU8	RIMOC1	RAB7A-interacting MON1-CCZ1 complex subunit 1 OS=Homo sapiens OX=9606 GN=RIMOC1 PE=1 SV=1	High	32	8	8	8	2.20488	0.0305483	-0.214492	0.466022	0.38829	0.689946	0.54079	0.668188	0.645725	0.324288	0.394937	0.336606	0.313894	0.390281	FALSE	Human	23.08
Q15800	MSMO1	Methylsterol monooxygenase 1 OS=Homo sapiens OX=9606 GN=MSMO1 PE=1 SV=1	High	9	2	2	2	2.21232	0.03056	0.374324	-2.73045	-2.54772	-3.12705	-2.93703	-2.69711	-2.69018	-2.4509	-2.20855	-2.38803	-2.57167	-2.45051	FALSE	Human	8.82
P20073	ANXA7	Annexin A7 OS=Homo sapiens OX=9606 GN=ANXA7 PE=1 SV=3	High	38	19	44	18	2.20659	0.0305617	-0.282014	1.44373	1.55877	1.48607	1.7257	1.35974	1.76268	1.38069	1.18031	1.3357	1.17681	1.29699	FALSE	Human	96.74
B4DY08	HNRNPC	Heterogeneous nuclear ribonucleoprotein C OS=Homo sapiens OX=9606 GN=HNRNPC PE=1 SV=1	High	65	28	91	3	2.20571	0.0305654	0.215767	4.0178	3.83502	3.94532	3.96541	3.96774	3.83968	4.02726	4.20855	4.05188	4.27808	4.15554	FALSE	Human	244.96
Q9BXJ8	TMEM120A	Ion channel TACAN OS=Homo sapiens OX=9606 GN=TMEM120A PE=1 SV=1	High	10	3	4	3	2.21152	0.0306064	-0.639356	-1.41542	-0.845125	-0.568366	-1.25444	-0.895946	-0.944888	-1.39239	-1.939	-1.27302	-1.67726	-1.85193	FALSE	Human	13.06
Q86YV9	HPS6	BLOC-2 complex member HPS6 OS=Homo sapiens OX=9606 GN=HPS6 PE=1 SV=1	High	16	9	9	9	2.20665	0.0306421	-0.299975	0.549156	0.789536	0.89812	0.644164	0.428463	0.556546	0.346279	0.264043	0.461457	0.292249	0.357749	FALSE	Human	27.66
Q10588	BST1	ADP-ribosyl cyclase/cyclic ADP-ribose hydrolase 2 OS=Homo sapiens OX=9606 GN=BST1 PE=1 SV=2	High	32	8	11	8	2.20247	0.0307187	-1.36899	-0.971454	0.395138	0.230884	0.0624094	0.0246415	0.200931	-0.339149	-2.11911	-1.42134	-1.25805	-1.75518	FALSE	Human	32.45
Q9H4B7	TUBB1	Tubulin beta-1 chain OS=Homo sapiens OX=9606 GN=TUBB1 PE=1 SV=1	High	57	20	45	10	2.20137	0.0307636	-1.34262	1.321	1.93037	0.894277	2.02183	2.65862	1.87037	1.31815	0.0186315	0.415037	0.729749	-0.280933	FALSE	Human	121.62
Q7L591	DOK3	Docking protein 3 OS=Homo sapiens OX=9606 GN=DOK3 PE=1 SV=2	High	30	12	13	12	2.19825	0.0308144	-0.514406	0.516071	0.948796	1.25181	0.969564	1.09784	0.880473	0.777707	0.127848	0.428271	0.429623	0.384984	FALSE	Human	33.21
P10109	FDX1	Adrenodoxin, mitochondrial OS=Homo sapiens OX=9606 GN=FDX1 PE=1 SV=1	High	16	4	5	3	2.19828	0.0308941	0.663478	-1.21339	-1.11139	-1.23376	-1.51635	-0.695146	-1.42399	-0.793549	-0.107334	-0.792139	-0.29889	-0.685716	FALSE	Human	10.6
Q8NEM2	SHCBP1	SHC SH2 domain-binding protein 1 OS=Homo sapiens OX=9606 GN=SHCBP1 PE=1 SV=3	High	10	4	4	4	2.19928	0.0309223	1.98569	-3.83766	-5.18982	-5.74894	-4.33557	-4.72489	-4.67507	-4.12575	-2.02995	-2.89153	-3.13437	-1.64993	FALSE	Human	5.45
A0AA34QW01	BRD7	Bromodomain containing 7 OS=Homo sapiens OX=9606 GN=BRD7 PE=1 SV=1	High	7	6	6	6	2.19404	0.0310746	0.18929	-0.531476	-0.694091	-0.726077	-0.634218	-0.587389	-0.619792	-0.512719	-0.446634	-0.42748	-0.296749	-0.530836	FALSE	Human	12.99
Q8N684	CPSF7	Cleavage and polyadenylation specificity factor subunit 7 OS=Homo sapiens OX=9606 GN=CPSF7 PE=1 SV=1	High	21	10	12	10	2.1892	0.0312653	0.170389	1.34572	1.24405	1.26725	1.39032	1.3595	1.26083	1.38273	1.58979	1.41482	1.49617	1.52482	FALSE	Human	28.36
F8VWQ5	CS	Citrate synthase OS=Homo sapiens OX=9606 GN=CS PE=1 SV=1	High	21	3	7	1	2.1912	0.0313026	-1.36876	-1.01391	-1.29464	-0.324912	-0.252326	-2.21112	-0.21087	-1.90409	-2.58678	-2.07692	-2.48137	-2.21778	FALSE	Human	11.81
Q13505	MTX1	Metaxin-1 OS=Homo sapiens OX=9606 GN=MTX1 PE=1 SV=3	High	16	6	7	6	2.18951	0.0313146	0.289374	0.156666	-0.0162611	0.0641305	-0.109143	-0.207617	-0.081995	0.0635142	0.425885	0.309639	0.194168	0.291815	FALSE	Human	17.32
P21399	ACO1	Cytoplasmic aconitate hydratase OS=Homo sapiens OX=9606 GN=ACO1 PE=1 SV=3	High	26	18	19	18	2.18406	0.0313753	-0.295346	1.27314	1.34957	1.14048	1.16368	1.47979	1.39124	1.21181	0.942303	1.08008	0.907084	0.880233	FALSE	Human	49.53
Q6VMQ6	ATF7IP	Activating transcription factor 7-interacting protein 1 OS=Homo sapiens OX=9606 GN=ATF7IP PE=1 SV=3	High	9	9	9	7	2.1845	0.031404	0.466721	0.389734	0.106188	-0.035609	-0.0250182	-0.147296	-0.132043	0.247306	0.855371	0.493085	0.456526	0.411278	FALSE	Human	29.36
Q9ULJ6	ZMIZ1	Zinc finger MIZ domain-containing protein 1 OS=Homo sapiens OX=9606 GN=ZMIZ1 PE=1 SV=3	High	4	4	5	2	2.18228	0.031407	0.382587	-3.4185	-3.14676	-2.99762	-3.43426	-3.41585	-3.58761	-3.10021	-2.84039	-2.95663	-2.79925	-3.05774	FALSE	Human	14.67
Q14118	DAG1	Dystroglycan 1 OS=Homo sapiens OX=9606 GN=DAG1 PE=1 SV=2	High	6	4	4	4	2.18491	0.0314835	-0.633779	-1.74583	-1.40608	-1.3279	-1.40582	-1.04432	-1.18456	-1.45251	-2.0349	-2.04118	-2.1575	-2.2449	FALSE	Human	14.98
H7C286	NAGK	N-acetylglucosamine kinase OS=Homo sapiens OX=9606 GN=NAGK PE=1 SV=2	High	76	14	19	1	2.1863	0.0315013	-1.00971	-2.30018	-1.86571	-1.64833	-2.2686	-1.97119	-1.68828	-2.29793	-3.65753	-3.08661	-3.01693	-2.77481	FALSE	Human	61.37
P43034	PAFAH1B1	Platelet-activating factor acetylhydrolase IB subunit beta OS=Homo sapiens OX=9606 GN=PAFAH1B1 PE=1 SV=2	High	41	17	18	6	2.14173	0.0315067	0.251712	2.05515	2.05335	2.15702	2.00148	2.36692	2.17849	2.57658	2.32265	2.36419	2.37011	2.30204	FALSE	Human	51.57
O75822	EIF3J	Eukaryotic translation initiation factor 3 subunit J OS=Homo sapiens OX=9606 GN=EIF3J PE=1 SV=2	High	43	13	18	13	2.1433	0.0315405	0.39518	1.03334	0.853576	0.975652	0.961095	1.23447	0.983136	1.07449	1.52148	1.36286	1.57252	1.47894	FALSE	Human	47.95
Q5J8M3	EMC4	ER membrane protein complex subunit 4 OS=Homo sapiens OX=9606 GN=EMC4 PE=1 SV=2	High	19	3	3	3	2.18498	0.0315431	0.252917	-2.39102	-2.38873	-2.4859	-2.36569	-2.26255	-2.37434	-2.12832	-1.94365	-2.2869	-2.09912	-2.16762	FALSE	Human	8.82
O95163	ELP1	Elongator complex protein 1 OS=Homo sapiens OX=9606 GN=ELP1 PE=1 SV=3	High	17	16	18	16	2.14357	0.0315756	0.240122	1.33616	1.56121	1.42632	1.5067	1.31171	1.51537	1.6616	1.84531	1.6672	1.51883	1.72222	FALSE	Human	60.28
Q3MHD2	LSM12	Protein LSM12 OS=Homo sapiens OX=9606 GN=LSM12 PE=1 SV=2	High	28	4	4	4	2.14183	0.0315775	0.48646	-0.378973	-0.380129	-0.344459	-0.725008	-0.287488	-0.968867	-0.251511	0.256467	-0.147372	-0.00698328	0.010932	FALSE	Human	12.3
Q9NZ32	ACTR10	Actin-related protein 10 OS=Homo sapiens OX=9606 GN=ACTR10 PE=1 SV=1	High	36	11	12	11	2.1442	0.0315837	-0.235195	1.19369	1.32372	1.40487	1.23039	1.30485	1.39706	1.27854	0.978058	1.03893	1.01846	1.05552	FALSE	Human	35.6
Q9NXH9	TRMT1	tRNA (guanine(26)-N(2))-dimethyltransferase OS=Homo sapiens OX=9606 GN=TRMT1 PE=1 SV=1	High	13	6	6	6	2.14029	0.0315973	0.350493	-1.23087	-1.47101	-1.21012	-1.41052	-1.56569	-1.47704	-1.16889	-0.815696	-1.24836	-1.04781	-0.937829	FALSE	Human	22.22
Q8TDX7	NEK7	Serine/threonine-protein kinase Nek7 OS=Homo sapiens OX=9606 GN=NEK7 PE=1 SV=1	High	35	10	11	8	2.15174	0.031612	-0.215534	0.749024	0.715243	0.663091	0.740269	0.722099	0.804031	0.555543	0.344852	0.496737	0.57311	0.613554	FALSE	Human	30.97
P08571	CD14	Monocyte differentiation antigen CD14 OS=Homo sapiens OX=9606 GN=CD14 PE=1 SV=2	High	35	12	21	12	2.13983	0.0316429	-1.15271	1.36106	1.94771	2.48575	1.80828	1.56748	1.68266	1.28122	-0.286083	0.883951	0.611235	0.790258	FALSE	Human	60.29
Q15833	STXBP2	Syntaxin-binding protein 2 OS=Homo sapiens OX=9606 GN=STXBP2 PE=1 SV=2	High	50	25	34	24	2.15335	0.0316465	-0.649907	1.9906	2.26625	2.18914	2.09208	2.41579	2.16741	2.03657	1.15635	1.4753	1.54871	1.46791	FALSE	Human	108.17
Q92985	IRF7	Interferon regulatory factor 7 OS=Homo sapiens OX=9606 GN=IRF7 PE=1 SV=2	High	12	6	7	5	2.17962	0.0316491	-0.861111	-0.772181	-0.804812	-0.454521	-0.99705	-0.788386	-0.437467	-1.23822	-2.05738	-1.99031	-1.37515	-1.18984	FALSE	Human	17.89
B4DLN1		cDNA FLJ60124, highly similar to Mitochondrial dicarboxylate carrier OS=Homo sapiens OX=9606 PE=2 SV=1	High	33	11	12	6	2.14424	0.0316553	0.450598	0.461422	0.330883	0.544253	0.21876	0.368217	0.436061	0.505276	1.09764	0.764492	0.946177	0.905735	FALSE	Human	31.78
Q9HD47	RANGRF	Ran guanine nucleotide release factor OS=Homo sapiens OX=9606 GN=RANGRF PE=1 SV=1	High	16	3	3	3	2.14494	0.0316636	0.433438	0.243003	-0.0437765	-0.0167897	0.0831838	0.331112	-0.197991	0.196183	0.528839	0.5621	0.771839	0.440512	FALSE	Human	6.35
O43324	EEF1E1	Eukaryotic translation elongation factor 1 epsilon-1 OS=Homo sapiens OX=9606 GN=EEF1E1 PE=1 SV=1	High	52	10	11	10	2.15186	0.0316852	0.254123	0.00632906	-0.134871	0.160622	-0.25092	-0.175087	-0.0733042	0.0297956	0.266559	0.18792	0.174755	0.222228	FALSE	Human	24.3
F5H8D7	XRCC1	X-ray repair cross complementing 1 OS=Homo sapiens OX=9606 GN=XRCC1 PE=1 SV=2	High	26	15	15	15	2.15006	0.0316866	0.188569	0.939953	0.888933	0.846671	0.662561	0.850688	0.69779	1.03413	1.06418	1.02016	0.993892	0.902649	FALSE	Human	39.79
Q14687	GSE1	Genetic suppressor element 1 OS=Homo sapiens OX=9606 GN=GSE1 PE=1 SV=3	High	2	3	3	2	2.1539	0.0317009	0.233897	-2.22009	-2.30644	-2.47924	-2.32666	-2.33105	-2.44947	-2.25221	-1.94831	-2.16907	-2.06958	-2.15213	FALSE	Human	6.15
Q9P0P8	MTRES1	Mitochondrial transcription rescue factor 1 OS=Homo sapiens OX=9606 GN=MTRES1 PE=1 SV=1	High	15	4	7	4	2.15511	0.031719	0.596567	-1.44494	-1.61217	-1.85925	-1.87723	-0.947619	-1.43031	-1.19839	-0.787231	-1.08176	-0.709174	-0.883546	FALSE	Human	14.15
Q9H4L5	OSBPL3	Oxysterol-binding protein-related protein 3 OS=Homo sapiens OX=9606 GN=OSBPL3 PE=1 SV=1	High	8	7	8	7	2.1534	0.0317203	0.349877	-0.597995	-0.726424	-0.906518	-0.619627	-0.345611	-0.869869	-0.458178	-0.397999	-0.273018	-0.206227	-0.303564	FALSE	Human	24.22
P78318	IGBP1	Immunoglobulin-binding protein 1 OS=Homo sapiens OX=9606 GN=IGBP1 PE=1 SV=1	High	32	10	13	10	2.1525	0.0317216	0.195031	0.943854	0.878221	0.972313	0.910469	1.11641	0.788449	1.02516	1.20098	1.07845	1.17578	1.16954	FALSE	Human	41.32
P27144	AK4	Adenylate kinase 4, mitochondrial OS=Homo sapiens OX=9606 GN=AK4 PE=1 SV=1	High	11	2	2	2	2.14501	0.0317358	-0.582179	-0.994246	-0.285121	-0.0948589	-0.605182	-0.782118	-0.319724	-0.891989	-1.05487	-0.947778	-1.24286	-1.34111	FALSE	Human	5.03
Q9UPQ9	TNRC6B	Trinucleotide repeat-containing gene 6B protein OS=Homo sapiens OX=9606 GN=TNRC6B PE=1 SV=4	High	6	6	9	6	2.1784	0.03174	0.154093	-0.179688	-0.327328	-0.34219	-0.227914	-0.179885	-0.140448	-0.0738759	0.00964642	-0.117289	-0.0610723	-0.15149	FALSE	Human	32.77
P48201	ATP5MC3	ATP synthase F(0) complex subunit C3, mitochondrial OS=Homo sapiens OX=9606 GN=ATP5MC3 PE=1 SV=1	High	35	3	6	3	2.14836	0.0317517	0.47952	-1.01507	-1.18573	-1.43827	-1.42789	-0.824429	-1.07764	-0.462238	-1.03242	-0.722552	-0.606605	-0.586118	FALSE	Human	14.64
P21127	CDK11B	Cyclin-dependent kinase 11B OS=Homo sapiens OX=9606 GN=CDK11B PE=1 SV=4	High	30	25	32	2	2.15545	0.0317653	0.280073	2.31035	2.05104	2.03737	2.11475	1.97632	2.08841	2.21105	2.58537	2.31079	2.39847	2.37656	FALSE	Human	76.78
A0AAG2TDQ5	COG5	Conserved oligomeric Golgi complex subunit 5 OS=Homo sapiens OX=9606 GN=COG5 PE=1 SV=1	High	25	17	17	17	2.17685	0.0317811	-0.222018	0.926364	1.05839	1.04345	0.902909	0.851696	0.708989	0.741798	0.623363	0.72283	0.645041	0.733381	FALSE	Human	46.5
P33991	MCM4	DNA replication licensing factor MCM4 OS=Homo sapiens OX=9606 GN=MCM4 PE=1 SV=5	High	45	37	46	36	2.1451	0.0317991	0.927128	2.55122	2.02964	2.11978	1.95988	1.89651	2.11595	2.3877	3.68241	2.99284	3.03562	3.09789	FALSE	Human	147.22
Q14571	ITPR2	Inositol 1,4,5-trisphosphate-gated calcium channel ITPR2 OS=Homo sapiens OX=9606 GN=ITPR2 PE=1 SV=2	High	16	41	45	30	2.15627	0.0318212	-0.238715	2.02018	2.28983	2.25806	2.33556	2.41466	2.19978	2.08566	2.09056	1.94656	2.05273	1.89599	FALSE	Human	113.67
Q9NV70	EXOC1	Exocyst complex component 1 OS=Homo sapiens OX=9606 GN=EXOC1 PE=1 SV=4	High	20	19	24	19	2.14645	0.0318532	-0.323564	1.27338	1.44504	1.54996	1.47773	1.33424	1.34243	1.30912	0.884171	1.16388	1.04515	0.998845	FALSE	Human	59.37
Q9UJX4	ANAPC5	Anaphase-promoting complex subunit 5 OS=Homo sapiens OX=9606 GN=ANAPC5 PE=1 SV=2	High	5	4	4	4	2.1769	0.0318603	0.519243	0.0878019	-0.285851	-0.159973	-0.225841	-0.254573	-0.0306177	0.123808	0.787254	0.42359	0.309685	0.227664	FALSE	Human	6.47
C9J7B4	RNF13	Ring finger protein 13 (Fragment) OS=Homo sapiens OX=9606 GN=RNF13 PE=1 SV=1	High	17	1	1	1	2.14519	0.0318627	-0.61269	-3.44338	-3.4398	-3.45289	-3.07453	-3.35876	-3.73648	-3.86271	-4.32496	-3.573	-4.21294	-4.17803	FALSE	Human	4.81
Q12907	LMAN2	Vesicular integral-membrane protein VIP36 OS=Homo sapiens OX=9606 GN=LMAN2 PE=1 SV=1	High	47	13	26	13	2.15647	0.0318868	0.313428	2.1781	2.21815	2.18966	2.07844	2.30117	2.40608	2.34233	2.77846	2.54613	2.49668	2.54653	FALSE	Human	70.2
P04179	SOD2	Superoxide dismutase [Mn], mitochondrial OS=Homo sapiens OX=9606 GN=SOD2 PE=1 SV=3	High	27	5	8	4	2.13714	0.0318931	-1.11265	1.65145	1.80727	1.63419	2.13331	1.66092	1.86521	1.29427	-0.167205	0.651453	0.87958	0.738928	FALSE	Human	25.87
C9J2C0	TUBA8	Tubulin alpha chain (Fragment) OS=Homo sapiens OX=9606 GN=TUBA8 PE=1 SV=1	High	48	20	90	5	2.13546	0.0319022	-1.24386	-0.190176	0.110632	-0.392951	0.509189	1.01057	0.484376	0.0424614	-1.41564	-1.34092	-0.868578	-1.36026	FALSE	Human	289.68
Q9H8M2	BRD9	Bromodomain-containing protein 9 OS=Homo sapiens OX=9606 GN=BRD9 PE=1 SV=2	High	12	5	6	5	2.15705	0.0319149	-1.02323	0.810482	1.78346	1.22478	1.25756	0.498787	1.57956	0.328054	-0.63575	0.5882	0.45229	0.113254	FALSE	Human	19.94
Q8N103	TAGAP	T-cell activation Rho GTPase-activating protein OS=Homo sapiens OX=9606 GN=TAGAP PE=1 SV=1	High	5	3	3	3	2.17193	0.0319606	-0.30964	-1.64681	-1.53378	-1.57368	-1.31927	-1.21253	-1.28276	-1.69088	-1.91599	-1.68438	-1.70728	-1.69037	FALSE	Human	6.62
O95084	PRSS23	Serine protease 23 OS=Homo sapiens OX=9606 GN=PRSS23 PE=1 SV=1	Medium	7	2	2	2	2.16296	0.0319616	-1.07625	-4.0697	-3.73437	-3.26351	-3.49955	-4.17235	-3.38967	-4.26634	-5.21977	-4.6285	-4.27903	-5.42858	FALSE	Human	4.15
P48643	CCT5	T-complex protein 1 subunit epsilon OS=Homo sapiens OX=9606 GN=CCT5 PE=1 SV=1	High	74	40	87	39	2.13308	0.0319823	0.380876	3.68595	3.46595	3.62112	3.51432	3.57899	3.57181	3.68184	4.20367	3.92658	3.97097	3.98644	FALSE	Human	221.44
P32246	CCR1	C-C chemokine receptor type 1 OS=Homo sapiens OX=9606 GN=CCR1 PE=1 SV=1	High	8	3	3	3	2.1269	0.0319825	-1.26892	0.384443	0.787108	1.28449	0.362111	0.0198665	0.962757	-0.127679	-1.7481	-0.559457	-0.432756	-0.309278	FALSE	Human	5.85
Q9NXR7	BABAM2	BRISC and BRCA1-A complex member 2 OS=Homo sapiens OX=9606 GN=BABAM2 PE=1 SV=2	High	19	7	8	7	2.17015	0.0319902	-0.164344	0.316613	0.240501	0.436488	0.355664	0.261518	0.37432	0.238827	0.0840073	0.204391	0.0796213	0.225688	FALSE	Human	25.51
Q969J3	BORCS5	BLOC-1-related complex subunit 5 OS=Homo sapiens OX=9606 GN=BORCS5 PE=1 SV=1	High	33	6	6	6	2.16938	0.0319902	-0.312102	0.16954	0.146242	0.306103	0.166049	0.111929	0.211129	-0.0214086	-0.191176	0.048357	-0.338717	-0.13174	FALSE	Human	15.8
Q96B26	EXOSC8	Exosome complex component RRP43 OS=Homo sapiens OX=9606 GN=EXOSC8 PE=1 SV=1	High	29	8	8	6	2.15753	0.0319905	0.335422	-0.0474787	-0.412445	-0.269248	-0.244609	-0.305354	-0.114742	-0.0220079	0.354347	0.0708523	-0.0574427	0.169796	FALSE	Human	19.55
Q14814	MEF2D	Myocyte-specific enhancer factor 2D OS=Homo sapiens OX=9606 GN=MEF2D PE=1 SV=1	High	10	4	4	3	2.15923	0.0320095	0.575297	-0.998847	-1.07814	-1.06088	-1.15509	-1.19715	-1.1269	-0.912954	-0.275794	-0.686214	-0.400979	-0.361745	FALSE	Human	13.71
Q9BRG1	VPS25	Vacuolar protein-sorting-associated protein 25 OS=Homo sapiens OX=9606 GN=VPS25 PE=1 SV=1	High	42	8	11	8	2.16619	0.0320097	-0.420866	0.485921	0.942889	1.01217	1.04305	0.546466	0.701412	0.453193	0.44156	0.454381	0.135655	0.354139	FALSE	Human	31.16
Q7Z4R8	C6orf120	UPF0669 protein C6orf120 OS=Homo sapiens OX=9606 GN=C6orf120 PE=1 SV=1	High	14	1	1	1	2.13138	0.0320177	-0.821442	-4.18034	-4.10494	-3.91886	-4.44708	-3.85919	-3.73648	-4.64032	-5.38688	-4.53274	-5.23464	-4.51837	FALSE	Human	4.03
I3L4Y1	ABR	Active breakpoint cluster region-related protein OS=Homo sapiens OX=9606 GN=ABR PE=1 SV=3	High	23	26	26	8	2.16003	0.0320191	-0.338774	2.1809	2.44581	2.4445	2.0769	2.24012	2.12421	2.11211	1.66764	1.9327	1.92462	1.92943	FALSE	Human	69.11
Q09028	RBBP4	Histone-binding protein RBBP4 OS=Homo sapiens OX=9606 GN=RBBP4 PE=1 SV=3	High	28	11	16	4	2.16316	0.0320288	0.325077	0.217937	-0.0724568	0.0526807	-0.0214176	-0.19785	-0.113469	0.0470395	0.467165	0.361299	0.304993	0.332745	FALSE	Human	52.41
Q9Y295	DRG1	Developmentally-regulated GTP-binding protein 1 OS=Homo sapiens OX=9606 GN=DRG1 PE=1 SV=1	High	42	14	17	13	2.17221	0.0320296	0.560862	1.2219	0.874959	1.00119	0.84491	0.771228	0.963964	1.1017	1.86786	1.44265	1.59288	1.53103	FALSE	Human	58.13
O14579	COPE	Coatomer subunit epsilon OS=Homo sapiens OX=9606 GN=COPE PE=1 SV=3	High	44	12	13	11	2.13151	0.0320354	0.607589	0.51082	0.518998	0.397644	0.192646	0.731256	0.493179	0.700622	1.49275	0.872128	1.15195	1.19095	FALSE	Human	44.87
B9ZVN9	POLR1A	DNA-directed RNA polymerase subunit OS=Homo sapiens OX=9606 GN=POLR1A PE=1 SV=1	High	7	10	10	10	2.16668	0.0320389	0.476084	0.276712	-0.323576	-0.238679	0.0567427	-0.315879	-0.212914	-0.00177193	0.533026	0.487794	0.352602	0.377445	FALSE	Human	26.28
P00740	F9	Coagulation factor IX OS=Homo sapiens OX=9606 GN=F9 PE=1 SV=2	High	4	2	2	2	2.127	0.032044	-0.414546	-3.19083	-2.69894	-2.99762	-2.88375	-3.01707	-2.91574	-3.2438	-3.43187	-3.19764	-3.25112	-3.7016	FALSE	Human	5.01
B1AH77	RAC2	Rac family small GTPase 2 OS=Homo sapiens OX=9606 GN=RAC2 PE=1 SV=1	High	68	12	24	7	2.15852	0.0320475	-0.209891	2.05765	1.88553	1.9621	1.98859	1.72283	1.81527	1.69297	1.58899	1.76011	1.72203	1.71309	FALSE	Human	68.17
Q96JB2	COG3	Conserved oligomeric Golgi complex subunit 3 OS=Homo sapiens OX=9606 GN=COG3 PE=1 SV=3	High	24	17	18	17	2.16402	0.0320483	-0.143791	1.35702	1.37842	1.39674	1.41112	1.50264	1.3129	1.30267	1.31526	1.22141	1.14514	1.26226	FALSE	Human	47.42
Q9NYB0	TERF2IP	Telomeric repeat-binding factor 2-interacting protein 1 OS=Homo sapiens OX=9606 GN=TERF2IP PE=1 SV=1	High	48	15	16	15	2.12832	0.0320617	0.369327	1.20899	0.836574	0.821255	0.67408	1.17127	0.93718	1.11702	1.34032	1.25654	1.50253	1.33801	FALSE	Human	54.23
H0Y938	COPB2	Coatomer subunit beta' OS=Homo sapiens OX=9606 GN=COPB2 PE=1 SV=2	High	49	43	56	43	2.16052	0.032067	0.365732	3.12099	3.10612	3.03439	2.83509	3.21853	2.97388	3.26878	3.71788	3.27698	3.3966	3.40927	FALSE	Human	161.97
Q9BV19	C1orf50	Uncharacterized protein C1orf50 OS=Homo sapiens OX=9606 GN=C1orf50 PE=1 SV=2	High	27	4	4	4	2.16353	0.0320675	0.528554	-1.24038	-1.28877	-1.19367	-1.44708	-0.884709	-1.29281	-1.09642	-0.464886	-0.494375	-0.607489	-0.816916	FALSE	Human	13.34
Q9NYK5	MRPL39	Large ribosomal subunit protein mL39 OS=Homo sapiens OX=9606 GN=MRPL39 PE=1 SV=3	High	32	10	10	10	2.1646	0.0320872	0.556991	1.37135	0.962076	1.22987	1.11897	1.05705	1.17303	1.29884	2.07039	1.71379	1.72537	1.73685	FALSE	Human	25.79
A0A8I5KVB5	GTF2I	General transcription factor IIi OS=Homo sapiens OX=9606 GN=GTF2I PE=1 SV=1	High	35	39	42	39	2.11003	0.0320926	0.463648	3.22215	2.82132	2.83644	2.93137	2.75372	2.88103	3.1052	3.7567	3.34417	3.32766	3.32285	FALSE	Human	103.68
O14777	NDC80	Kinetochore protein NDC80 homolog OS=Homo sapiens OX=9606 GN=NDC80 PE=1 SV=1	High	6	4	6	4	2.17234	0.0321089	0.881211	-1.19611	-1.86353	-1.43344	-1.65825	-1.83304	-1.24045	-1.40641	-0.259048	-0.575558	-0.496032	-0.544248	FALSE	Human	13.6
A0A6Q8PGB1	CEP290	Centrosomal protein 290 OS=Homo sapiens OX=9606 GN=CEP290 PE=1 SV=1	Medium	1	3	3	3	2.1667	0.0321171	-0.913498	-1.34635	-1.20908	-1.37197	-0.834478	-1.40296	-1.1739	-1.57203	-2.78515	-1.98351	-2.28468	-2.05774	FALSE	Human	6.59
Q70IA6	MOB2	MOB kinase activator 2 OS=Homo sapiens OX=9606 GN=MOB2 PE=1 SV=1	High	19	5	5	5	2.11632	0.0321542	-0.279324	-0.765304	-0.833339	-0.78958	-0.638808	-0.426397	-0.614379	-0.760173	-0.950647	-0.974495	-1.02282	-1.07832	FALSE	Human	9.33
Q96EE3	SEH1L	Nucleoporin SEH1 OS=Homo sapiens OX=9606 GN=SEH1L PE=1 SV=3	High	49	14	14	14	2.16683	0.0321565	0.520377	1.0897	1.22752	0.820917	1.17706	0.907053	1.02479	1.27757	1.9825	1.55977	1.49925	1.48864	FALSE	Human	51.14
P51970	NDUFA8	NADH dehydrogenase [ubiquinone] 1 alpha subcomplex subunit 8 OS=Homo sapiens OX=9606 GN=NDUFA8 PE=1 SV=3	High	49	7	10	7	2.11013	0.0321603	0.285932	0.571833	0.509354	0.538928	0.548482	0.640069	0.303159	0.651487	1.03407	0.728018	0.775913	0.833356	FALSE	Human	27.75
Q9Y6I3	EPN1	Epsin-1 OS=Homo sapiens OX=9606 GN=EPN1 PE=1 SV=2	High	25	10	11	10	2.1236	0.0321751	-0.238679	0.427954	0.601437	0.734699	0.602376	0.362098	0.479743	0.30004	0.188025	0.224107	0.372022	0.395998	FALSE	Human	26.04
Q9NUL5	SHFL	Shiftless antiviral inhibitor of ribosomal frameshifting protein OS=Homo sapiens OX=9606 GN=SHFL PE=1 SV=2	High	33	7	7	7	2.17238	0.0321886	-0.646304	0.426238	0.54098	0.805651	0.728555	0.303873	0.660316	0.0646439	-0.594065	-0.141053	0.196197	0.130767	FALSE	Human	22.8
Q9UIJ7	AK3	GTP:AMP phosphotransferase AK3, mitochondrial OS=Homo sapiens OX=9606 GN=AK3 PE=1 SV=4	High	55	12	15	12	2.11955	0.0322082	-0.378227	1.96764	1.90581	1.76396	2.17967	2.08318	2.07004	1.93927	1.59561	1.5475	1.57018	1.43155	FALSE	Human	45
Q92503	SEC14L1	SEC14-like protein 1 OS=Homo sapiens OX=9606 GN=SEC14L1 PE=1 SV=2	High	4	4	5	4	2.11118	0.0322203	0.812173	-3.19083	-3.21741	-3.05097	-3.19374	-3.05687	-3.57354	-2.99764	-1.85564	-2.32651	-2.44614	-2.38268	FALSE	Human	6.05
P49790	NUP153	Nuclear pore complex protein Nup153 OS=Homo sapiens OX=9606 GN=NUP153 PE=1 SV=2	High	27	34	39	34	2.1128	0.0322213	0.304974	2.3187	2.18297	2.14628	2.09636	2.33856	2.10314	2.31743	2.46804	2.42231	2.72317	2.58226	FALSE	Human	99.43
A0A087X004	GLS2	glutaminase OS=Homo sapiens OX=9606 GN=GLS2 PE=1 SV=1	Medium	2	1	1	1	2.11338	0.0322217	0.716898	-0.718061	-1.2314	-1.62424	-0.956376	-0.627095	-0.928001	-0.639399	0.226793	-0.240904	-0.483802	-0.349184	FALSE	Human	2.13
Q8TF01	PNISR	Arginine/serine-rich protein PNISR OS=Homo sapiens OX=9606 GN=PNISR PE=1 SV=2	High	7	6	7	5	2.11395	0.0322222	0.285853	-0.410815	-0.629665	-0.396086	-0.33632	-0.257468	-0.387362	-0.255733	-0.132974	-0.170998	0.121849	-0.147646	FALSE	Human	17.4
Q8NE86	MCU	Calcium uniporter protein, mitochondrial OS=Homo sapiens OX=9606 GN=MCU PE=1 SV=1	High	22	7	8	7	2.11641	0.0322232	-0.563906	0.71219	0.985252	0.784695	1.08875	0.867066	0.913015	0.760387	-0.0145912	0.275087	0.383193	0.235533	FALSE	Human	23.2
Q66K74	MAP1S	Microtubule-associated protein 1S OS=Homo sapiens OX=9606 GN=MAP1S PE=1 SV=2	High	15	12	14	12	2.11745	0.0322241	-0.399851	1.6033	1.72306	1.84069	1.68477	1.74181	1.73838	1.51708	1.06158	1.46809	1.38986	1.17415	FALSE	Human	33.81
A0A8V8TN84	TIAM1	TIAM Rac1 associated GEF 1 OS=Homo sapiens OX=9606 GN=TIAM1 PE=1 SV=1	High	1	2	2	2	2.11023	0.0322283	-0.341111	-0.877355	-0.601223	-0.669039	-0.779718	-0.997578	-0.86772	-0.922992	-1.32042	-1.2675	-1.00523	-1.18327	FALSE	Human	4.42
P05121	SERPINE1	Plasminogen activator inhibitor 1 OS=Homo sapiens OX=9606 GN=SERPINE1 PE=1 SV=1	High	10	3	4	3	2.11693	0.0322323	-0.877213	-3.71901	-2.83761	-3.4079	-2.24321	-3.11346	-2.7404	-3.54078	-3.71993	-3.87466	-4.23464	-4.06739	FALSE	Human	9.16
Q96I36	COX14	Cytochrome c oxidase assembly protein COX14 OS=Homo sapiens OX=9606 GN=COX14 PE=1 SV=1	Medium	14	1	1	1	2.11801	0.0322419	0.426835	-3.71144	-3.61951	-3.81453	-4.17762	-3.55141	-3.69018	-3.21063	-3.19741	-3.2897	-3.30749	-3.66451	FALSE	Human	2.2
Q9H2P9	DPH5	Diphthine methyl ester synthase OS=Homo sapiens OX=9606 GN=DPH5 PE=1 SV=2	High	28	8	8	8	2.10725	0.0322521	0.780147	-1.16474	-1.46935	-1.26638	-1.40738	-1.56211	-1.58232	-1.07761	-0.0274806	-0.73012	-0.769255	-0.538365	FALSE	Human	24.82
Q92609	TBC1D5	TBC1 domain family member 5 OS=Homo sapiens OX=9606 GN=TBC1D5 PE=1 SV=1	High	25	16	18	16	2.11167	0.0322548	-0.278769	1.51526	1.70058	1.42277	1.5505	1.46449	1.67936	1.47076	1.07686	1.25126	1.30405	1.28068	FALSE	Human	59.58
Q8N3X1	FNBP4	Formin-binding protein 4 OS=Homo sapiens OX=9606 GN=FNBP4 PE=1 SV=3	High	14	13	14	13	2.11958	0.0322783	0.425468	0.747651	0.580364	0.420987	0.491657	0.56092	0.672915	0.749895	1.33097	0.891369	1.02646	1.02406	FALSE	Human	46.15
Q99543	DNAJC2	DnaJ homolog subfamily C member 2 OS=Homo sapiens OX=9606 GN=DNAJC2 PE=1 SV=4	High	29	16	16	16	2.12007	0.0322963	0.344347	0.192429	0.184161	0.10849	0.233904	0.171272	-0.18389	0.186879	0.531352	0.579807	0.416634	0.595704	FALSE	Human	43.65
P61163	ACTR1A	Alpha-centractin OS=Homo sapiens OX=9606 GN=ACTR1A PE=1 SV=1	High	37	12	16	6	2.10605	0.0323019	-0.255204	0.660231	0.619481	0.869692	0.781392	0.73745	0.763023	0.616107	0.318416	0.382509	0.597103	0.502569	FALSE	Human	49.35
Q03169	TNFAIP2	Tumor necrosis factor alpha-induced protein 2 OS=Homo sapiens OX=9606 GN=TNFAIP2 PE=1 SV=2	High	37	19	23	19	2.0766	0.0323095	-0.875748	0.988421	1.84743	1.79624	1.43469	1.5116	1.39012	1.04847	-0.140955	0.863354	0.631988	0.692153	FALSE	Human	65.61
Q8WWC4	MAIP1	m-AAA protease-interacting protein 1, mitochondrial OS=Homo sapiens OX=9606 GN=MAIP1 PE=1 SV=1	High	14	4	4	4	2.11805	0.0323117	0.332159	-1.0081	-0.93501	-1.33992	-1.00059	-1.07719	-0.877413	-0.86486	-0.505528	-0.578971	-0.816527	-0.771843	FALSE	Human	9.83
A0A087WUK2	HNRNPDL	Heterogeneous nuclear ribonucleoprotein D like OS=Homo sapiens OX=9606 GN=HNRNPDL PE=1 SV=1	High	37	16	32	14	2.07725	0.0323178	0.317083	2.45555	2.16893	2.00758	2.24777	2.02046	2.07591	2.24743	2.45839	2.5554	2.62033	2.51737	FALSE	Human	93.66
Q9NZL4	HSPBP1	Hsp70-binding protein 1 OS=Homo sapiens OX=9606 GN=HSPBP1 PE=1 SV=2	High	33	10	12	10	2.07796	0.0323184	0.348746	-0.127734	-0.29464	-0.464358	-0.626904	-0.336397	-0.513523	-0.181556	0.234012	-0.149273	-0.0562348	-0.0728459	FALSE	Human	36.63
B1AMF1	UBE2J2	E2 ubiquitin-conjugating enzyme (Fragment) OS=Homo sapiens OX=9606 GN=UBE2J2 PE=1 SV=1	Medium	15	1	1	1	2.06533	0.0323377	-0.334256	-1.34929	-1.13224	-0.998808	-1.34005	-1.2309	-1.19126	-1.4174	-1.69621	-1.74634	-1.34977	-1.49702	FALSE	Human	3.88
Q8N1F7	NUP93	Nuclear pore complex protein Nup93 OS=Homo sapiens OX=9606 GN=NUP93 PE=1 SV=2	High	43	36	39	36	2.06668	0.0323465	0.19126	2.67611	2.55999	2.61758	2.52179	2.49879	2.62909	2.61793	2.89389	2.80277	2.77056	2.79059	FALSE	Human	105.91
P13647	KRT5	Keratin, type II cytoskeletal 5 OS=Homo sapiens OX=9606 GN=KRT5 PE=1 SV=3	High	44	33	53	17	2.07859	0.0323502	-1.28097	2.74988	2.54005	1.48095	2.03154	1.78905	1.90314	0.750947	0.388481	-0.0364819	1.31693	1.58746	TRUE	Human	136.57
A0A7P0T8N8	TCERG1	Transcription elongation regulator 1 OS=Homo sapiens OX=9606 GN=TCERG1 PE=1 SV=1	High	23	25	32	25	2.12007	0.0323668	0.127729	2.2272	2.12827	2.06897	2.15998	2.08604	2.07661	2.19721	2.23465	2.19605	2.31494	2.31834	FALSE	Human	86.85
K7EN94	TARDBP	TAR DNA binding protein (Fragment) OS=Homo sapiens OX=9606 GN=TARDBP PE=1 SV=7	High	36	9	20	1	2.07882	0.0323821	-1.02143	-0.431663	-0.598501	0.260051	0.210107	-1.35721	-0.0342274	-1.17288	-1.38057	-1.23888	-1.53252	-1.40851	FALSE	Human	51.1
Q9NX55	HYPK	Huntingtin-interacting protein K OS=Homo sapiens OX=9606 GN=HYPK PE=1 SV=3	High	42	5	5	5	2.06557	0.032391	0.502101	-1.2931	-1.78301	-1.45452	-1.34454	-1.64689	-1.38967	-1.42372	-0.759317	-0.991448	-0.82885	-0.912605	FALSE	Human	17.14
Q14566	MCM6	DNA replication licensing factor MCM6 OS=Homo sapiens OX=9606 GN=MCM6 PE=1 SV=1	High	45	38	46	38	2.06693	0.0323925	0.921632	3.00202	2.39081	2.65403	2.41721	2.23279	2.49912	2.78877	4.13733	3.43373	3.39074	3.5209	FALSE	Human	128.01
Q8IUI8	CRLF3	Cytokine receptor-like factor 3 OS=Homo sapiens OX=9606 GN=CRLF3 PE=1 SV=2	High	30	13	19	13	2.07525	0.0324015	-0.361855	2.33764	2.27852	2.10835	2.54251	2.14547	2.34347	2.24345	1.82223	1.94937	1.83031	1.80867	FALSE	Human	60.44
P62834	RAP1A	Ras-related protein Rap-1A OS=Homo sapiens OX=9606 GN=RAP1A PE=1 SV=1	High	61	11	49	5	2.07139	0.0324054	0.472928	0.131094	-0.0889235	-0.254238	-0.322962	0.196882	-0.17922	0.125974	0.771394	0.293867	0.329687	0.412581	FALSE	Human	153.61
Q96PJ7	RAB34	RAB34, member RAS oncogene family OS=Homo sapiens OX=9606 GN=RAB34 PE=1 SV=1	High	16	3	3	3	2.08335	0.0324094	-0.449618	-0.327416	0.098937	0.2813	-0.0202193	0.105182	0.180832	-0.0304236	-0.605063	-0.36871	-0.483802	-0.494581	FALSE	Human	8.44
Q9Y305	ACOT9	Acyl-coenzyme A thioesterase 9, mitochondrial OS=Homo sapiens OX=9606 GN=ACOT9 PE=1 SV=2	High	46	20	21	6	2.10469	0.0324268	-0.419222	2.08862	2.55644	2.4684	2.52784	2.55763	2.38111	2.14985	1.69237	2.04129	1.93832	2.2321	FALSE	Human	55.99
Q5S007	LRRK2	Leucine-rich repeat serine/threonine-protein kinase 2 OS=Homo sapiens OX=9606 GN=LRRK2 PE=1 SV=2	High	18	34	34	34	2.07918	0.0324297	-0.965673	2.28833	2.92526	2.92419	2.36108	2.20755	2.43378	2.15211	0.866031	1.33955	1.91018	1.5206	FALSE	Human	109.31
Q8TB03	CXorf38	Uncharacterized protein CXorf38 OS=Homo sapiens OX=9606 GN=CXorf38 PE=1 SV=1	High	39	11	11	11	2.06709	0.0324461	-0.219522	0.4888	0.627644	0.65251	0.626294	0.319987	0.429087	0.391531	0.291979	0.279805	0.348048	0.211294	FALSE	Human	33.41
Q01780	EXOSC10	Exosome complex component 10 OS=Homo sapiens OX=9606 GN=EXOSC10 PE=1 SV=2	High	30	24	26	24	2.0846	0.0324506	0.471089	1.99292	1.63248	1.55707	1.63773	1.53772	1.60608	1.77426	2.43911	2.16119	2.05803	2.22618	FALSE	Human	72.49
Q13217	DNAJC3	DnaJ homolog subfamily C member 3 OS=Homo sapiens OX=9606 GN=DNAJC3 PE=1 SV=1	High	50	29	32	29	2.07178	0.0324521	0.229962	1.29398	1.50176	1.61466	1.48323	1.64415	1.63175	1.73968	1.80606	1.62574	1.87119	1.74841	FALSE	Human	95.46
Q9UGN4	CD300A	CMRF35-like molecule 8 OS=Homo sapiens OX=9606 GN=CD300A PE=1 SV=2	High	24	5	5	5	2.08341	0.0324576	-0.745952	-0.66042	-0.200108	-0.178745	-0.670415	-0.318901	0.0189924	-0.47613	-1.52629	-1.01784	-1.17443	-1.20974	FALSE	Human	20.32
Q96GK7	FAHD2A	Oxaloacetate tautomerase FAHD2A, mitochondrial OS=Homo sapiens OX=9606 GN=FAHD2A PE=1 SV=1	High	27	7	7	7	2.07977	0.0324618	0.437237	0.0620728	-0.207695	-0.157312	-0.282895	-0.0281572	-0.369013	0	0.514936	0.0779123	0.450166	0.324006	FALSE	Human	23.3
Q9BTE7	DCUN1D5	DCN1-like protein 5 OS=Homo sapiens OX=9606 GN=DCUN1D5 PE=1 SV=1	High	13	3	3	3	2.06773	0.0324621	0.393011	-1.71901	-2.28293	-2.09613	-1.96673	-2.04432	-1.91796	-1.93762	-1.59955	-1.58154	-1.49931	-1.4395	FALSE	Human	7.26
Q06547	GABPB1	GA-binding protein subunit beta-1 OS=Homo sapiens OX=9606 GN=GABPB1 PE=1 SV=2	High	4	2	2	1	2.06891	0.0324639	1.21593	-0.367025	-0.170149	-0.663362	-0.938157	0.1836	-0.924647	0.0487523	1.77811	0.604087	0.661651	0.587271	FALSE	Human	5.24
B4DJL6	INTS14	Integrator complex subunit 14 OS=Homo sapiens OX=9606 GN=INTS14 PE=1 SV=1	High	19	8	9	8	2.07262	0.0324683	0.268637	0.672584	0.418179	0.503202	0.51416	0.363041	0.53803	0.645838	0.985714	0.829967	0.696818	0.69251	FALSE	Human	29.2
F8W0J4	YEATS4	YEATS domain containing 4 OS=Homo sapiens OX=9606 GN=YEATS4 PE=1 SV=1	High	10	2	2	2	2.06314	0.032471	0.339063	-2.80909	-3.08956	-2.86575	-2.83237	-3.21112	-3.21564	-2.49348	-2.56514	-2.63915	-2.82782	-2.79872	FALSE	Human	5.76
Q9Y399	MRPS2	Small ribosomal subunit protein uS2m OS=Homo sapiens OX=9606 GN=MRPS2 PE=1 SV=1	High	8	3	3	3	2.06821	0.0324858	0.495013	-1.90516	-2.09211	-2.1828	-2.3178	-2.17783	-2.20747	-2.0071	-1.29645	-1.6445	-1.73021	-1.58265	FALSE	Human	7.17
Q15054	POLD3	DNA polymerase delta subunit 3 OS=Homo sapiens OX=9606 GN=POLD3 PE=1 SV=2	High	16	7	7	7	2.10337	0.032501	0.435974	-0.459936	-0.565334	-0.888748	-0.717219	-0.65355	-0.756212	-0.474489	0.112263	-0.274401	-0.368387	-0.182614	FALSE	Human	16.39
Q9NQZ2	UTP3	Something about silencing protein 10 OS=Homo sapiens OX=9606 GN=UTP3 PE=1 SV=1	High	11	5	6	5	2.08589	0.0325089	0.772044	0.347305	-0.264113	-0.336157	0.00118065	-0.332575	-0.0378466	0.0447521	1.11338	0.572135	0.851219	0.760225	FALSE	Human	12.89
Q9NUU6	OTULINL	Inactive ubiquitin thioesterase OTULINL OS=Homo sapiens OX=9606 GN=OTULINL PE=1 SV=1	High	23	9	9	8	2.10099	0.0325145	-0.753204	-1.02325	-0.568883	-0.142101	-0.405033	-0.710935	-0.427147	-1.04071	-1.95533	-1.15118	-1.30892	-1.04101	FALSE	Human	24.6
Q969H8	MYDGF	Myeloid-derived growth factor OS=Homo sapiens OX=9606 GN=MYDGF PE=1 SV=1	High	31	7	9	7	2.08463	0.0325149	0.522366	0.616521	0.66287	0.747539	0.0657983	0.66322	0.700327	0.793458	1.48348	1.02129	1.03357	1.16027	FALSE	Human	21.81
Q8WXI9	GATAD2B	Transcriptional repressor p66-beta OS=Homo sapiens OX=9606 GN=GATAD2B PE=1 SV=1	High	18	11	12	10	2.09733	0.0325164	0.427478	0.852921	0.601831	0.684021	0.625145	0.517117	0.367496	0.738264	1.34342	0.966448	1.09574	1.03396	FALSE	Human	26.26
Q9H2J4	PDCL3	Phosducin-like protein 3 OS=Homo sapiens OX=9606 GN=PDCL3 PE=1 SV=1	High	37	9	12	9	2.06895	0.0325181	0.351282	-0.173822	-0.279295	-0.373513	-0.238326	-0.303109	-0.185227	-0.214738	0.189617	0.0870934	0.203778	0.19625	FALSE	Human	32.46
Q9BVK6	TMED9	Transmembrane emp24 domain-containing protein 9 OS=Homo sapiens OX=9606 GN=TMED9 PE=1 SV=2	High	49	12	17	9	2.1025	0.032525	0.266895	1.17542	1.26986	1.14723	1.07424	1.37173	1.04631	1.42137	1.66649	1.31332	1.40616	1.43112	FALSE	Human	46.63
Q9UKT9	IKZF3	Zinc finger protein Aiolos OS=Homo sapiens OX=9606 GN=IKZF3 PE=1 SV=2	High	27	15	15	8	2.08035	0.0325255	0.707937	0.972641	0.0592532	-0.218423	0.628969	0.237553	0.113372	0.677925	1.26555	1.00257	1.04459	1.04352	FALSE	Human	23.92
P02656	APOC3	Apolipoprotein C-III OS=Homo sapiens OX=9606 GN=APOC3 PE=1 SV=1	High	23	2	7	2	2.07275	0.0325308	-1.2503	-0.0133238	0.352621	0.485001	-0.152462	-1.34947	-0.15675	-1.34514	-2.35249	-0.810073	-1.34977	-1.08934	FALSE	Human	28.65
Q9Y6M1	IGF2BP2	Insulin-like growth factor 2 mRNA-binding protein 2 OS=Homo sapiens OX=9606 GN=IGF2BP2 PE=1 SV=2	High	20	10	11	9	2.06318	0.0325318	-0.561203	-0.521509	0.0278764	0.245541	0.153361	0.005445	0.146168	-0.14912	-0.746068	-0.385045	-0.701601	-0.776783	FALSE	Human	32.51
A0A2R8Y5H9	KSR1	Kinase suppressor of ras 1 OS=Homo sapiens OX=9606 GN=KSR1 PE=1 SV=1	High	7	5	5	5	2.08676	0.0325418	-0.636316	-1.94014	-1.48938	-1.40001	-1.43426	-1.12531	-1.60899	-1.67007	-2.57232	-2.21346	-2.1446	-2.07954	FALSE	Human	13.57
E7ETY2	TCOF1	Treacle ribosome biogenesis factor 1 OS=Homo sapiens OX=9606 GN=TCOF1 PE=1 SV=1	High	33	50	62	9	2.09019	0.0325462	0.258237	3.55226	3.44036	3.29485	3.56409	3.5234	3.52633	3.58506	3.82522	3.68514	3.92225	3.69126	FALSE	Human	163.46
Q86U44	METTL3	N(6)-adenosine-methyltransferase catalytic subunit METTL3 OS=Homo sapiens OX=9606 GN=METTL3 PE=1 SV=2	High	22	10	11	10	2.07337	0.0325472	0.20242	0.903735	0.663627	0.631114	0.68661	0.878981	0.730066	1.02835	1.05052	0.903953	0.856679	0.917708	FALSE	Human	34.19
P12270	TPR	Nucleoprotein TPR OS=Homo sapiens OX=9606 GN=TPR PE=1 SV=3	High	46	108	134	105	2.09647	0.0325481	0.246893	4.52794	4.32534	4.3274	4.39877	4.44038	4.44224	4.46709	4.68897	4.60359	4.79438	4.73216	FALSE	Human	407.99
K7ELF1	MRPL4	Large ribosomal subunit protein uL4m (Fragment) OS=Homo sapiens OX=9606 GN=MRPL4 PE=1 SV=1	High	45	6	8	6	2.09365	0.0325506	0.486643	0.512438	0.105632	0.338053	0.330055	0.286582	0.419003	0.423572	1.11058	0.900587	0.840236	0.818041	FALSE	Human	21.93
Q8TDH9	BLOC1S5	Biogenesis of lysosome-related organelles complex 1 subunit 5 OS=Homo sapiens OX=9606 GN=BLOC1S5 PE=1 SV=1	High	32	6	6	6	2.09858	0.0325514	-0.330633	0.280515	0.42756	0.3526	0.51416	0.319501	0.414155	0.210028	-0.221888	0.15543	0.0922022	0.0348067	FALSE	Human	14.19
Q9Y5K8	ATP6V1D	V-type proton ATPase subunit D OS=Homo sapiens OX=9606 GN=ATP6V1D PE=1 SV=1	High	29	6	8	6	2.09542	0.032554	-0.550637	-0.297344	0.254625	0.467861	-0.0933061	-0.122008	0.138706	-0.266344	-0.918277	-0.340922	-0.417168	-0.520029	FALSE	Human	21.97
Q7Z2T5	TRMT1L	TRMT1-like protein OS=Homo sapiens OX=9606 GN=TRMT1L PE=1 SV=2	High	17	13	15	13	2.09052	0.0325553	0.393926	0.947148	1.17729	0.910859	0.855393	0.741807	0.706828	1.08899	1.60975	1.17582	1.24282	1.30169	FALSE	Human	33.84
Q86TI2	DPP9	Dipeptidyl peptidase 9 OS=Homo sapiens OX=9606 GN=DPP9 PE=1 SV=3	High	24	15	15	15	2.10153	0.0325572	0.279994	1.00317	1.08036	0.934447	0.836006	1.10151	0.899519	1.32429	1.39194	1.36019	1.08975	1.11299	FALSE	Human	45.9
P42345	MTOR	Serine/threonine-protein kinase mTOR OS=Homo sapiens OX=9606 GN=MTOR PE=1 SV=1	High	13	28	31	28	2.08763	0.0325589	-0.146512	1.97235	1.90996	1.98276	2.02096	1.8426	1.9127	1.91176	1.71723	1.80923	1.76092	1.7694	FALSE	Human	75.31
Q9BYM8	RBCK1	RanBP-type and C3HC4-type zinc finger-containing protein 1 OS=Homo sapiens OX=9606 GN=RBCK1 PE=1 SV=2	High	36	14	17	14	2.06905	0.0325649	-0.401851	0.633718	0.747349	0.891387	0.768623	0.711032	0.96034	0.713639	0.458827	0.306869	0.209312	0.229142	FALSE	Human	51.22
O75113	N4BP1	NEDD4-binding protein 1 OS=Homo sapiens OX=9606 GN=N4BP1 PE=1 SV=4	High	19	13	14	13	2.09752	0.0325667	-0.314366	1.59187	1.70389	1.83067	1.52856	1.92408	1.74734	1.61611	1.23991	1.33615	1.32761	1.51374	FALSE	Human	42.6
H3BTB3	DDX19A	RNA helicase OS=Homo sapiens OX=9606 GN=DDX19A PE=1 SV=1	High	69	7	7	3	2.08479	0.0325714	0.472031	-2.82943	-3.46603	-3.31005	-3.35962	-3.15605	-3.55268	-2.96041	-2.50553	-3.02015	-2.83195	-2.7167	FALSE	Human	19.47
Q96EP5	DAZAP1	DAZ-associated protein 1 OS=Homo sapiens OX=9606 GN=DAZAP1 PE=1 SV=1	High	36	11	17	11	2.0912	0.0325806	0.18697	1.58746	1.41661	1.48692	1.40377	1.52851	1.48543	1.77857	1.53051	1.65218	1.74264	1.65486	FALSE	Human	60.33
Q9NUJ1	ABHD10	Palmitoyl-protein thioesterase ABHD10, mitochondrial OS=Homo sapiens OX=9606 GN=ABHD10 PE=1 SV=1	High	23	6	8	6	2.08904	0.0325852	0.272112	0.268598	0.159172	0.116211	0.392571	0.216318	0.313136	0.549506	0.691619	0.344284	0.589021	0.4078	FALSE	Human	24.15
U3KQK1	LSM4	U6 snRNA-associated Sm-like protein LSm4 OS=Homo sapiens OX=9606 GN=LSM4 PE=1 SV=1	High	24	4	12	1	2.0805	0.0325894	0.318041	-0.893332	-1.11269	-0.889852	-1.21964	-1.12267	-1.07392	-0.939879	-0.496966	-0.71221	-0.712025	-0.808799	FALSE	Human	22.15
Q8NEZ2	VPS37A	Vacuolar protein sorting-associated protein 37A OS=Homo sapiens OX=9606 GN=VPS37A PE=1 SV=1	High	10	3	3	3	2.09569	0.0325959	-0.337971	-0.895476	-0.776838	-0.703573	-0.811494	-0.693184	-0.997942	-1.06768	-1.29645	-1.26613	-1.24148	-0.883546	FALSE	Human	10.4
J3KN16	ECPAS	Ecm29 proteasome adaptor and scaffold OS=Homo sapiens OX=9606 GN=ECPAS PE=1 SV=1	High	32	56	64	56	2.09427	0.0326098	-0.15346	3.4889	3.57102	3.67126	3.51038	3.42016	3.60618	3.40625	3.39367	3.37911	3.37376	3.40317	FALSE	Human	163.5
Q8TAF3	WDR48	WD repeat-containing protein 48 OS=Homo sapiens OX=9606 GN=WDR48 PE=1 SV=1	High	10	6	6	6	2.0938	0.0326166	0.289009	-1.01507	-0.982736	-1.21565	-1.09079	-1.38861	-1.11411	-0.970783	-0.624516	-0.90432	-0.899652	-0.828151	FALSE	Human	18.51
H7C0G1	TMEM245	Transmembrane protein 245 OS=Homo sapiens OX=9606 GN=TMEM245 PE=1 SV=2	High	5	6	6	6	2.09873	0.0326186	-0.52262	-1.3537	-1.05182	-1.05592	-1.04377	-0.893691	-0.618889	-1.15963	-1.87548	-1.50326	-1.4895	-1.60006	FALSE	Human	10.88
Q8N2F6	ARMC10	Armadillo repeat-containing protein 10 OS=Homo sapiens OX=9606 GN=ARMC10 PE=1 SV=1	High	43	10	10	10	2.08764	0.032624	-0.320292	0.9154	1.01341	1.20474	1.17261	1.02076	1.16071	0.878756	0.512818	0.740735	0.94165	0.730947	FALSE	Human	35.09
Q8IV63	VRK3	Serine/threonine-protein kinase VRK3 OS=Homo sapiens OX=9606 GN=VRK3 PE=1 SV=2	High	22	9	9	9	2.0913	0.0326465	-0.298817	-1.28465	-1.44468	-1.67474	-1.43745	-1.46353	-1.4754	-1.96732	-1.71595	-1.7066	-1.85067	-1.5706	FALSE	Human	20.67
Q9NP85	NPHS2	Podocin OS=Homo sapiens OX=9606 GN=NPHS2 PE=1 SV=1	Medium	4	2	2	2	2.0998	0.0326625	-0.679146	-1.98509	-1.47101	-1.64088	-1.27002	-1.92213	-1.39895	-1.75319	-2.53678	-2.15627	-2.48787	-2.53501	FALSE	Human	4.89
A0A5F9ZHW5	ATXN2	Ataxin 2 OS=Homo sapiens OX=9606 GN=ATXN2 PE=1 SV=1	High	9	10	10	8	2.09882	0.0326777	0.321685	-1.17382	-1.16813	-1.1747	-1.23207	-0.944116	-1.16464	-1.07015	-0.753187	-0.898978	-0.731172	-0.652654	FALSE	Human	26.09
O43395	PRPF3	U4/U6 small nuclear ribonucleoprotein Prp3 OS=Homo sapiens OX=9606 GN=PRPF3 PE=1 SV=2	High	29	17	23	17	2.05862	0.0329627	0.138516	1.65016	1.57454	1.53605	1.56773	1.51818	1.45614	1.57489	1.76233	1.6906	1.71409	1.70301	FALSE	Human	54.99
O14524	NEMP1	Nuclear envelope integral membrane protein 1 OS=Homo sapiens OX=9606 GN=NEMP1 PE=1 SV=2	High	7	3	3	3	2.0582	0.0329683	0.636191	-2.08185	-2.65679	-2.76912	-2.47965	-3.04682	-2.51857	-2.43485	-1.75217	-1.79909	-1.70917	-2.08443	FALSE	Human	4.67
Q9Y3B3	TMED7	Transmembrane emp24 domain-containing protein 7 OS=Homo sapiens OX=9606 GN=TMED7 PE=1 SV=2	High	38	8	10	8	2.05652	0.0330706	0.414812	-0.0332475	0.31364	0.155813	-0.110417	0.586578	0.289747	0.687852	0.756433	0.454798	0.67662	0.500121	FALSE	Human	32.41
Q9UKI8	TLK1	Serine/threonine-protein kinase tousled-like 1 OS=Homo sapiens OX=9606 GN=TLK1 PE=1 SV=2	High	10	8	8	4	2.05544	0.0331354	0.275254	-0.0849066	-0.187095	-0.0398924	-0.0310397	-0.425583	-0.0162683	-0.03163	0.287526	0.136827	0.139876	0.189682	FALSE	Human	18.68
Q58FF6	HSP90AB4P	Putative heat shock protein HSP 90-beta 4 OS=Homo sapiens OX=9606 GN=HSP90AB4P PE=5 SV=1	High	10	6	22	1	2.05332	0.0331608	1.64352	-1.21875	-0.899945	-2.05344	-2.5998	0.11305	-2.18322	0.196183	-0.194634	0.0472507	0.529934	0.270427	FALSE	Human	66.21
Q5T200	ZC3H13	Zinc finger CCCH domain-containing protein 13 OS=Homo sapiens OX=9606 GN=ZC3H13 PE=1 SV=1	High	12	21	22	21	2.05431	0.033163	-0.348588	1.45849	1.35964	1.40081	1.58319	1.03562	1.60299	1.105	0.828713	1.17278	1.05692	1.1276	FALSE	Human	47.95
Q96A57	TMEM230	Transmembrane protein 230 OS=Homo sapiens OX=9606 GN=TMEM230 PE=1 SV=1	High	37	4	4	4	2.051	0.0332059	0.26807	-0.968066	-0.954608	-0.671885	-1.02923	-0.782118	-1.06651	-0.715869	-0.483371	-0.782271	-0.611032	-0.627454	FALSE	Human	9.88
P50151	GNG10	Guanine nucleotide-binding protein G(I)/G(S)/G(O) subunit gamma-10 OS=Homo sapiens OX=9606 GN=GNG10 PE=1 SV=1	High	59	3	3	3	2.0515	0.0332081	-1.13508	-1.04807	-0.569771	-0.645534	-1.30753	-1.11871	-1.34416	-1.45413	-3.09565	-2.05063	-2.1066	-1.99654	FALSE	Human	11.49
P33992	MCM5	DNA replication licensing factor MCM5 OS=Homo sapiens OX=9606 GN=MCM5 PE=1 SV=5	High	43	32	44	32	2.05235	0.0332251	0.899351	2.43106	1.95019	2.12662	1.90858	1.79186	2.05185	2.39412	3.66383	2.88782	2.74922	3.01858	FALSE	Human	117.13
Q15696	ZRSR2	U2 small nuclear ribonucleoprotein auxiliary factor 35 kDa subunit-related protein 2 OS=Homo sapiens OX=9606 GN=ZRSR2 PE=1 SV=2	High	10	6	6	3	2.03171	0.0332635	0.313067	-2.76923	-2.76661	-3.03134	-2.6922	-2.76553	-3.08013	-2.6514	-2.31589	-2.58668	-2.45566	-2.67923	FALSE	Human	9.49
A3KMH1	VWA8	von Willebrand factor A domain-containing protein 8 OS=Homo sapiens OX=9606 GN=VWA8 PE=1 SV=2	High	12	19	20	18	2.03132	0.0332683	0.48443	0.453864	0.493277	0.622621	0.537539	0.773003	0.91707	0.879077	1.48435	1.22851	1.12265	0.872052	FALSE	Human	50.7
A0A7P0TA15	PPIL2	RING-type E3 ubiquitin transferase OS=Homo sapiens OX=9606 GN=PPIL2 PE=1 SV=1	High	32	14	15	14	2.05015	0.0332747	0.12483	1.02203	1.08348	0.882361	1.03096	0.918643	0.981946	1.05644	1.18404	1.10581	1.10953	1.10119	FALSE	Human	36.74
H0YLM8	DMXL2	Dmx like 2 OS=Homo sapiens OX=9606 GN=DMXL2 PE=1 SV=2	High	6	12	12	11	2.03436	0.0332912	-0.918189	-0.454395	0.311711	0.0692537	0.224837	-0.000606537	-0.105852	-0.234048	-1.58496	-0.777362	-1.01929	-0.937829	FALSE	Human	31.07
A0A994J439	ITIH3	Inter-alpha-trypsin inhibitor heavy chain H3 OS=Homo sapiens OX=9606 GN=ITIH3 PE=1 SV=1	High	4	5	6	5	2.0322	0.0332937	-0.731078	-1.42004	-1.31089	-1.34446	-0.984143	-1.7738	-1.04329	-1.9331	-2.65753	-1.59702	-1.95936	-2.07224	FALSE	Human	11.23
P32456	GBP2	Guanylate-binding protein 2 OS=Homo sapiens OX=9606 GN=GBP2 PE=1 SV=3	High	36	23	62	16	2.0503	0.0333284	-0.410794	2.47486	2.68576	2.57489	2.47974	2.78554	2.71438	2.26804	1.94733	2.52264	2.22219	2.08181	FALSE	Human	163.73
O75170	PPP6R2	Serine/threonine-protein phosphatase 6 regulatory subunit 2 OS=Homo sapiens OX=9606 GN=PPP6R2 PE=1 SV=2	High	17	13	13	13	2.03882	0.0333333	-0.0871526	0.389294	0.35309	0.375757	0.461524	0.305835	0.419883	0.319092	0.286038	0.282158	0.289401	0.3087	FALSE	Human	39.47
P51003	PAPOLA	Poly(A) polymerase alpha OS=Homo sapiens OX=9606 GN=PAPOLA PE=1 SV=4	High	41	26	27	26	2.03253	0.033338	0.456787	1.63372	1.62007	1.63227	1.49166	1.64918	1.48101	1.81106	2.42735	1.94448	2.0266	1.99769	FALSE	Human	79
Q9Y3I1	FBXO7	F-box only protein 7 OS=Homo sapiens OX=9606 GN=FBXO7 PE=1 SV=1	High	16	7	7	7	2.03443	0.0333497	0.257159	-0.304448	-0.381689	-0.454521	-0.692195	-0.344841	-0.622507	-0.149775	-0.178114	-0.208167	-0.364645	-0.147007	FALSE	Human	17.98
A1QJE5	MAPK3	mitogen-activated protein kinase OS=Homo sapiens OX=9606 GN=MAPK3 PE=1 SV=1	High	26	7	11	1	2.04834	0.0333528	0.482973	-2.06728	-2.33637	-2.3279	-2.43745	-2.1346	-2.38352	-2.22436	-1.77269	-1.73868	-1.54432	-1.71102	FALSE	Human	18.33
G3XAI9	FAM133B	Family with sequence similarity 133 member B OS=Homo sapiens OX=9606 GN=FAM133B PE=1 SV=1	High	17	2	2	2	2.03943	0.0333714	0.288427	-2.47829	-2.73836	-2.74095	-2.5096	-2.42558	-2.71701	-2.55459	-2.30389	-2.22144	-2.27903	-2.20707	FALSE	Human	5.83
Q12972	PPP1R8	Nuclear inhibitor of protein phosphatase 1 OS=Homo sapiens OX=9606 GN=PPP1R8 PE=1 SV=2	High	42	11	13	11	2.04077	0.0333716	0.275694	-0.0684876	-0.335618	-0.351287	-0.358863	-0.242332	-0.154129	-0.180887	0.209633	-0.023056	0.0412064	0.0726428	FALSE	Human	50.25
A0A8Q3SHF1	LARP7	La-related protein 7 OS=Homo sapiens OX=9606 GN=LARP7 PE=1 SV=1	High	26	14	14	14	2.03575	0.0333781	0.305465	0.47019	0.361971	0.350264	0.38128	0.163715	0.200418	0.376149	0.78269	0.673849	0.733246	0.567921	FALSE	Human	35.02
P52756	RBM5	RNA-binding protein 5 OS=Homo sapiens OX=9606 GN=RBM5 PE=1 SV=2	High	23	18	20	15	2.04292	0.0333791	0.237905	0.800253	0.675674	0.684763	0.490396	0.821145	0.703581	0.872966	0.873314	0.84214	1.13089	0.950055	FALSE	Human	46.22
Q9H2W6	MRPL46	Large ribosomal subunit protein mL46 OS=Homo sapiens OX=9606 GN=MRPL46 PE=1 SV=1	High	19	5	5	5	2.03461	0.0333803	0.411804	-0.15444	-0.544221	-0.299743	-0.404251	-0.454364	-0.373579	-0.225741	0.327121	-0.084785	0	0.183592	FALSE	Human	16.56
Q9BXP2	SLC12A9	Solute carrier family 12 member 9 OS=Homo sapiens OX=9606 GN=SLC12A9 PE=1 SV=1	High	8	7	7	7	2.04201	0.033391	-0.808431	-2.24995	-1.65302	-1.76506	-1.94156	-2.01953	-1.68828	-2.20518	-3.36179	-2.50651	-2.6717	-2.72814	FALSE	Human	14.19
Q86UV5	USP48	Ubiquitin carboxyl-terminal hydrolase 48 OS=Homo sapiens OX=9606 GN=USP48 PE=1 SV=1	High	18	18	18	18	2.03605	0.0333947	0.57962	1.18332	1.22828	1.14857	1.08597	1.13668	1.12394	1.46051	2.18962	1.74483	1.55505	1.70372	FALSE	Human	45.15
Q9BUQ8	DDX23	Probable ATP-dependent RNA helicase DDX23 OS=Homo sapiens OX=9606 GN=DDX23 PE=1 SV=3	High	39	30	33	30	2.03742	0.0334021	0.0962786	2.46706	2.42812	2.3856	2.36658	2.29932	2.40107	2.4228	2.48532	2.50914	2.51711	2.50349	FALSE	Human	90.54
P55809	OXCT1	Succinyl-CoA:3-ketoacid coenzyme A transferase 1, mitochondrial OS=Homo sapiens OX=9606 GN=OXCT1 PE=1 SV=1	High	44	20	21	19	2.03514	0.0334039	0.591213	1.69324	1.17358	0.978378	1.34059	1.6636	1.47425	1.53776	2.35541	1.8906	2.07907	2.02958	FALSE	Human	60.52
Q93034	CUL5	Cullin-5 OS=Homo sapiens OX=9606 GN=CUL5 PE=1 SV=4	High	35	27	28	27	2.03635	0.0334043	-0.27822	1.85834	1.89168	1.94439	2.00486	1.87733	1.89098	1.86034	1.51663	1.67707	1.58496	1.52622	FALSE	Human	68.11
E9PJ80	OSBPL9	Oxysterol binding protein like 9 OS=Homo sapiens OX=9606 GN=OSBPL9 PE=1 SV=1	High	39	2	4	1	2.03995	0.033405	-1.27423	-1.38951	-1.72247	-0.507776	-0.0652313	-2.20832	-0.961975	-2.00473	-2.76856	-2.0673	-2.46846	-2.77481	FALSE	Human	5.76
A0A8I5KXY7	GK	glycerol kinase OS=Homo sapiens OX=9606 GN=GK PE=1 SV=1	High	14	8	8	8	2.04378	0.0334105	-0.407903	-0.269275	-0.135529	-0.210814	-0.136795	-0.00607443	-0.588496	-0.388522	-0.720924	-0.495181	-0.646944	-0.910432	FALSE	Human	20.12
Q9Y2V2	CARHSP1	Calcium-regulated heat-stable protein 1 OS=Homo sapiens OX=9606 GN=CARHSP1 PE=1 SV=2	High	20	3	5	1	2.03956	0.0334168	0.433888	-0.171873	-0.3057	-0.201186	-0.231377	-0.340229	-0.393531	-0.197037	0.411404	0.229482	0.196704	0.158974	FALSE	Human	10.12
Q5D862	FLG2	Filaggrin-2 OS=Homo sapiens OX=9606 GN=FLG2 PE=1 SV=1	High	2	4	4	4	2.04078	0.0334317	-1.57998	1.64298	1.92139	0.0873225	1.23164	0.713992	1.07172	-0.665377	-0.306136	-1.76954	0.0190325	0.379666	TRUE	Human	12.18
O60645	EXOC3	Exocyst complex component 3 OS=Homo sapiens OX=9606 GN=EXOC3 PE=1 SV=3	High	29	19	23	19	2.0451	0.0334618	-0.344312	1.30802	1.47637	1.534	1.43381	1.51224	1.53478	1.38409	0.878259	1.11851	1.12478	1.10549	FALSE	Human	59.81
Q9NWT1	PAK1IP1	p21-activated protein kinase-interacting protein 1 OS=Homo sapiens OX=9606 GN=PAK1IP1 PE=1 SV=2	High	27	9	11	9	2.03653	0.0334636	0.739032	0.924541	0.550416	0.407117	0.502535	0.446368	0.562135	0.837399	1.90467	1.33706	1.26207	1.18156	FALSE	Human	34.56
Q9Y3Q3	TMED3	Transmembrane emp24 domain-containing protein 3 OS=Homo sapiens OX=9606 GN=TMED3 PE=1 SV=1	High	14	2	2	2	2.04448	0.0334664	0.756207	-1.7039	-1.4317	-1.63716	-1.8729	-1.73092	-1.90469	-1.38158	-0.333314	-0.967769	-1.1562	-0.947821	FALSE	Human	9.12
P35268	RPL22	Large ribosomal subunit protein eL22 OS=Homo sapiens OX=9606 GN=RPL22 PE=1 SV=2	High	48	5	9	5	2.0438	0.033471	0.516456	-0.303736	-0.789204	-0.322673	-0.648033	-0.411808	-0.461565	-0.313247	0.348658	-0.17293	0.217324	0.0549607	FALSE	Human	25.24
O00472	ELL2	RNA polymerase II elongation factor ELL2 OS=Homo sapiens OX=9606 GN=ELL2 PE=1 SV=2	High	6	3	3	3	2.04521	0.0335155	1.32186	-2.28324	-3.15207	-3.22956	-3.08953	-3.00243	-3.17257	-2.86701	-1.17401	-1.60918	-1.4133	-1.26836	FALSE	Human	10.33
Q9NS87	KIF15	Kinesin-like protein KIF15 OS=Homo sapiens OX=9606 GN=KIF15 PE=1 SV=1	High	14	19	20	19	2.04527	0.0335766	0.663428	0.854517	0.654144	0.869366	0.575284	0.471941	0.475518	0.793118	1.74961	1.43886	1.25162	1.33458	FALSE	Human	54.21
P45973	CBX5	Chromobox protein homolog 5 OS=Homo sapiens OX=9606 GN=CBX5 PE=1 SV=1	High	56	11	15	10	2.02774	0.0336209	0.533338	1.32077	0.699472	0.865117	0.805244	0.574009	0.739611	0.948626	1.64403	1.32843	1.55287	1.36292	FALSE	Human	41.36
Q9P2E3	ZNFX1	NFX1-type zinc finger-containing protein 1 OS=Homo sapiens OX=9606 GN=ZNFX1 PE=1 SV=2	High	12	18	18	18	2.02355	0.0337074	-0.426407	0.419786	0.771406	0.875552	0.555732	0.715838	0.846198	0.657113	0.0891342	0.154917	0.259159	0.194737	FALSE	Human	50.16
P18065	IGFBP2	Insulin-like growth factor-binding protein 2 OS=Homo sapiens OX=9606 GN=IGFBP2 PE=1 SV=2	High	20	7	7	5	2.02406	0.0337172	-1.04521	-0.298762	0.212348	0.151526	0.0141039	-0.763475	-0.112833	-1.07015	-2.08278	-0.764677	-0.695947	-1.27673	FALSE	Human	19.51
A0A8Q3WKD2	NARS2	Asparaginyl-tRNA synthetase 2, mitochondrial OS=Homo sapiens OX=9606 GN=NARS2 PE=1 SV=1	High	35	7	7	1	2.02528	0.033737	0.424421	-2.06728	-2.1101	-2.35815	-2.57496	-2.17509	-2.17789	-1.84352	-1.49356	-1.80307	-2.11161	-1.84569	FALSE	Human	19.1
O75947	ATP5PD	ATP synthase subunit d, mitochondrial OS=Homo sapiens OX=9606 GN=ATP5PD PE=1 SV=3	High	72	11	19	11	2.02174	0.0337564	0.174907	2.54125	2.56172	2.50394	2.39941	2.66618	2.37772	2.69215	2.58173	2.69077	2.70057	2.75116	FALSE	Human	63.48
O95470	SGPL1	Sphingosine-1-phosphate lyase 1 OS=Homo sapiens OX=9606 GN=SGPL1 PE=1 SV=3	High	16	8	8	8	2.02209	0.0337663	-0.289679	-0.135948	0.0184469	0.0295041	-0.0621452	-0.25385	0.274265	-0.23822	-0.467393	-0.247677	-0.251815	-0.351393	FALSE	Human	22.32
O15015	ZNF646	Zinc finger protein 646 OS=Homo sapiens OX=9606 GN=ZNF646 PE=1 SV=2	High	2	4	4	3	2.0213	0.0337671	-0.586674	-1.10771	-0.919069	-0.875562	-0.766598	-0.980732	-0.819168	-1.07886	-1.92515	-1.51139	-1.4133	-1.56204	FALSE	Human	5.3
Q06830	PRDX1	Peroxiredoxin-1 OS=Homo sapiens OX=9606 GN=PRDX1 PE=1 SV=1	High	66	15	41	11	2.02423	0.0337755	0.439268	2.82121	2.71643	2.59467	2.46238	2.74967	2.51537	2.77314	3.42898	3.02586	3.08463	3.10018	TRUE	Human	116.55
O95232	LUC7L3	Luc7-like protein 3 OS=Homo sapiens OX=9606 GN=LUC7L3 PE=1 SV=2	High	31	12	14	12	2.02572	0.0337816	0.203495	2.0216	1.78589	1.87132	1.69721	1.83106	1.67715	1.96278	2.00619	1.94789	2.07976	2.09106	FALSE	Human	36.38
A0A087WWV6	TYW1B	tRNA-yW synthesizing protein 1 homolog B OS=Homo sapiens OX=9606 GN=TYW1B PE=1 SV=1	Medium	2	1	1	1	2.00998	0.0337874	0.488696	-1.92912	-2.32133	-2.26065	-2.19916	-2.36812	-2.45591	-2.11292	-1.72192	-1.7425	-1.86752	-1.39023	FALSE	Human	2.64
Q13948	CUX1	Protein CASP OS=Homo sapiens OX=9606 GN=CUX1 PE=1 SV=2	High	26	15	16	3	2.01071	0.0337903	0.57827	-4.30018	-3.71066	-3.52655	-3.73088	-3.83304	-3.95626	-3.40954	-3.42536	-3.03414	-3.58554	-2.86871	FALSE	Human	48.57
P15924	DSP	Desmoplakin OS=Homo sapiens OX=9606 GN=DSP PE=1 SV=3	High	13	37	37	37	2.02607	0.0337986	-1.33555	2.80149	2.58566	1.46333	2.13842	2.11697	2.24813	1.05814	0.215897	0.0854769	1.41075	1.68031	FALSE	Human	94.1
Q9BWF3	RBM4	RNA-binding protein 4 OS=Homo sapiens OX=9606 GN=RBM4 PE=1 SV=1	High	34	14	14	14	2.0109	0.0338133	0.309496	1.3187	0.997302	0.913711	1.00177	1.0773	1.02825	1.11348	1.50303	1.31654	1.50192	1.39336	FALSE	Human	36
Q9BXK5	BCL2L13	Bcl-2-like protein 13 OS=Homo sapiens OX=9606 GN=BCL2L13 PE=1 SV=1	High	42	15	20	15	2.01123	0.033823	-0.623155	1.84844	1.88066	2.44953	2.08193	1.89992	2.13027	1.79584	0.900141	1.57847	1.49658	1.35549	FALSE	Human	61.49
Q01813	PFKP	ATP-dependent 6-phosphofructokinase, platelet type OS=Homo sapiens OX=9606 GN=PFKP PE=1 SV=2	High	45	32	47	26	2.01968	0.0338393	0.311258	2.64713	2.91624	2.63121	2.63231	2.93823	2.79838	2.91161	3.33404	3.07092	3.06117	2.98147	FALSE	Human	158.62
O14657	TOR1B	Torsin-1B OS=Homo sapiens OX=9606 GN=TOR1B PE=1 SV=2	High	20	6	6	6	2.01135	0.0338595	-0.99948	-0.146759	0.523588	0.81483	0.0831838	0.447701	0.356051	0.030952	-1.37428	-0.880964	-0.715834	-0.325108	FALSE	Human	16.33
Q8IWD4	CCDC117	Coiled-coil domain-containing protein 117 OS=Homo sapiens OX=9606 GN=CCDC117 PE=1 SV=1	High	19	5	5	5	2.01284	0.0338725	0.847049	-2.08429	-3.04934	-2.67474	-2.81565	-2.68147	-2.72476	-2.37544	-1.11911	-1.9633	-1.84649	-1.81895	FALSE	Human	12.34
Q9UBT2	UBA2	SUMO-activating enzyme subunit 2 OS=Homo sapiens OX=9606 GN=UBA2 PE=1 SV=2	High	39	25	30	18	2.01626	0.0338816	0.20719	2.72637	2.40648	2.4712	2.6112	2.51256	2.45421	2.7184	2.87381	2.73971	2.6173	2.73841	FALSE	Human	98.53
E7EX17	EIF4B	Eukaryotic translation initiation factor 4B OS=Homo sapiens OX=9606 GN=EIF4B PE=1 SV=1	High	36	24	36	23	2.01825	0.0338844	0.511267	2.13635	1.87512	1.9175	1.75066	2.12505	1.90769	2.06577	2.76865	2.33411	2.6208	2.52732	FALSE	Human	83.36
E7EWW0	VPS35L	VPS35 endosomal protein-sorting factor-like OS=Homo sapiens OX=9606 GN=VPS35L PE=1 SV=2	High	23	21	22	21	2.01493	0.0339022	-0.339853	1.59148	1.94024	2.05784	1.79217	1.83837	1.74401	1.78029	1.33697	1.47674	1.37851	1.46499	FALSE	Human	72.37
O60343	TBC1D4	TBC1 domain family member 4 OS=Homo sapiens OX=9606 GN=TBC1D4 PE=1 SV=2	High	3	3	3	2	2.01313	0.0339025	-0.655238	-3.50751	-2.56533	-2.41107	-3.12515	-2.79889	-2.67132	-3.21611	-3.76034	-3.56622	-3.30175	-3.66451	FALSE	Human	9.12
P49356	FNTB	Protein farnesyltransferase subunit beta OS=Homo sapiens OX=9606 GN=FNTB PE=1 SV=1	High	12	4	4	4	2.01171	0.0339095	-0.363629	-0.193469	0.0349078	0.234943	0.0697427	-0.0331106	-0.112196	-0.0364652	-0.533273	-0.387287	-0.47248	-0.387957	FALSE	Human	11.19
Q8WYP3	RIN2	Ras and Rab interactor 2 OS=Homo sapiens OX=9606 GN=RIN2 PE=1 SV=1	High	5	5	6	5	2.01923	0.0339113	-0.548032	-0.879475	-0.699916	-0.60598	-0.933638	-0.947619	-0.913524	-0.888706	-1.64234	-1.49357	-1.37515	-1.49052	FALSE	Human	7.98
Q8NDH3	NPEPL1	Probable aminopeptidase NPEPL1 OS=Homo sapiens OX=9606 GN=NPEPL1 PE=1 SV=3	High	14	6	7	6	2.01663	0.0339119	-0.510683	-1.08429	-1.0042	-0.621488	-0.975988	-0.924424	-1.28562	-1.04558	-1.57953	-1.457	-1.70728	-1.67738	FALSE	Human	21.38
P15391	CD19	B-lymphocyte antigen CD19 OS=Homo sapiens OX=9606 GN=CD19 PE=1 SV=6	High	4	2	2	2	2.01848	0.0339353	1.65776	-3.0362	-4.40133	-5.59694	-3.60339	-5.10822	-5.26004	-3.33616	-1.78306	-3.126	-3.11916	-2.85193	FALSE	Human	4.69
Q9NZ63	C9orf78	Splicing factor C9orf78 OS=Homo sapiens OX=9606 GN=C9orf78 PE=1 SV=1	High	37	9	10	9	2.01515	0.0339459	0.327441	0.78561	0.610487	0.59289	0.730337	0.996662	0.866667	0.909564	1.20255	1.09461	1.30499	0.944363	FALSE	Human	30.32
Q9HAB8	PPCS	Phosphopantothenate--cysteine ligase OS=Homo sapiens OX=9606 GN=PPCS PE=1 SV=2	High	29	10	11	10	2.0138	0.0339529	-0.157222	1.21521	1.33848	1.35633	1.21952	1.29253	1.20093	1.24979	1.07571	1.0558	1.05301	1.13209	FALSE	Human	32.1
Q9NZJ4	SACS	Sacsin OS=Homo sapiens OX=9606 GN=SACS PE=1 SV=2	Medium	0	2	3	1	2.00769	0.0339635	-1.19411	-1.7362	-2.08701	-2.25495	-1.44547	-3.02692	-2.48855	-3.41582	-4.39959	-2.81711	-3.16529	-3.03863	FALSE	Human	3.63
P26358	DNMT1	DNA (cytosine-5)-methyltransferase 1 OS=Homo sapiens OX=9606 GN=DNMT1 PE=1 SV=2	High	36	50	52	50	2.0167	0.0339694	0.453139	3.04757	2.82529	2.84369	2.71342	2.62972	2.6844	2.8321	3.47317	3.32838	3.31832	3.26713	FALSE	Human	159.3
H0YDU8	PPP5C	Serine/threonine-protein phosphatase (Fragment) OS=Homo sapiens OX=9606 GN=PPP5C PE=1 SV=1	High	51	25	32	25	1.99879	0.034094	0.159139	1.93272	1.80299	1.7959	1.91877	1.82867	1.90408	2.05899	2.1331	1.97345	2.04092	1.90851	FALSE	Human	79.43
O43615	TIMM44	Mitochondrial import inner membrane translocase subunit TIM44 OS=Homo sapiens OX=9606 GN=TIMM44 PE=1 SV=2	High	41	19	21	19	1.99656	0.0341029	0.62399	1.67836	1.37357	1.25756	1.24316	1.40072	1.42427	1.55172	2.48866	2.00057	1.98951	2.07086	FALSE	Human	62.83
A0A8I5KZ24	ATE1	Arginyl-tRNA--protein transferase 1 OS=Homo sapiens OX=9606 GN=ATE1 PE=1 SV=1	High	24	11	11	2	2.00226	0.0341342	-0.371908	0.447959	0.462749	0.272936	0.446002	0.509898	0.606082	0.366107	0.0293403	0.211322	-0.108479	-0.0698118	FALSE	Human	25.58
O60826	CCDC22	Coiled-coil domain-containing protein 22 OS=Homo sapiens OX=9606 GN=CCDC22 PE=1 SV=1	High	40	21	23	21	1.99886	0.0341429	-0.357667	1.11201	1.47336	1.44921	1.22938	1.3834	1.32281	1.25746	0.73224	0.970246	0.884305	1.00921	FALSE	Human	68.47
Q6GQQ9	OTUD7B	OTU domain-containing protein 7B OS=Homo sapiens OX=9606 GN=OTUD7B PE=1 SV=1	Medium	1	1	1	1	1.99714	0.0341484	0.560862	-3.78107	-3.38873	-4.21842	-3.52652	-3.35256	-3.50515	-3.36021	-2.6923	-3.12102	-3.16009	-3.00579	FALSE	Human	2.24
O75027	ABCB7	Iron-sulfur clusters transporter ABCB7, mitochondrial OS=Homo sapiens OX=9606 GN=ABCB7 PE=1 SV=2	High	14	11	14	11	1.99659	0.0341578	0.203353	1.57764	1.66608	1.53995	1.58909	1.50328	1.6111	1.64829	1.95156	1.77087	1.75508	1.79692	FALSE	Human	36.09
P31785	IL2RG	Cytokine receptor common subunit gamma OS=Homo sapiens OX=9606 GN=IL2RG PE=1 SV=1	High	4	1	1	1	1.99758	0.0341648	0.317413	-3.44338	-3.40767	-3.91886	-3.60339	-3.73293	-3.74434	-3.48024	-3.18085	-3.40611	-3.29035	-3.26419	FALSE	Human	3.9
Q8IVF6	ANKRD18A	Ankyrin repeat domain-containing protein 18A OS=Homo sapiens OX=9606 GN=ANKRD18A PE=2 SV=3	High	2	3	3	3	2.00322	0.0341675	-0.829498	-2.79701	-2.57958	-2.26925	-2.12515	-3.58012	-2.38045	-3.54767	-3.47831	-3.27856	-3.73214	-3.22047	FALSE	Human	1.95
Q9NV88	INTS9	Integrator complex subunit 9 OS=Homo sapiens OX=9606 GN=INTS9 PE=1 SV=2	High	8	5	6	5	2.00443	0.034168	0.420403	0.224368	0.196756	-0.09677	-0.405815	-0.00546598	-0.119847	0.0798039	0.62297	0.438856	0.402648	0.385425	FALSE	Human	14.37
P84101	SERF2	Small EDRK-rich factor 2 OS=Homo sapiens OX=9606 GN=SERF2 PE=1 SV=1	High	42	4	5	4	2.00258	0.034177	0.618135	-1.31445	-1.80795	-1.38126	-1.81773	-1.25096	-1.80061	-1.40016	-0.553549	-1.1074	-0.759394	-0.899618	FALSE	Human	13.25
Q4KMP7	TBC1D10B	TBC1 domain family member 10B OS=Homo sapiens OX=9606 GN=TBC1D10B PE=1 SV=3	High	20	11	11	11	1.99809	0.0341812	-0.173012	-0.391777	-0.188459	-0.292424	-0.282895	-0.434566	-0.359171	-0.557192	-0.558886	-0.565368	-0.390286	-0.417735	FALSE	Human	34.53
Q9Y296	TRAPPC4	Trafficking protein particle complex subunit 4 OS=Homo sapiens OX=9606 GN=TRAPPC4 PE=1 SV=1	High	44	9	9	9	1.99898	0.0341854	0.261233	-0.0873547	-0.0895605	-0.254949	-0.411302	-0.100402	-0.289213	0.0349903	0.212247	0.164132	-0.0873537	-0.0451703	FALSE	Human	23.44
Q9Y2Q9	MRPS28	Small ribosomal subunit protein bS1m OS=Homo sapiens OX=9606 GN=MRPS28 PE=1 SV=1	High	25	4	4	4	2.005	0.0341884	0.91227	-0.0291228	-0.288043	-0.536887	-0.81981	-0.456026	-0.917963	-0.239613	1.088	0.308716	0.244041	0.620333	FALSE	Human	6.95
A0A7I2V5Q5	PPIG	peptidylprolyl isomerase OS=Homo sapiens OX=9606 GN=PPIG PE=1 SV=1	High	16	16	16	16	1.99946	0.0341954	0.18819	1.29961	1.34368	1.37622	1.25286	1.31512	1.35858	1.42005	1.68109	1.49714	1.46265	1.50175	FALSE	Human	37.46
P27694	RPA1	Replication protein A 70 kDa DNA-binding subunit OS=Homo sapiens OX=9606 GN=RPA1 PE=1 SV=2	High	48	29	44	29	2.00455	0.0342046	0.41108	3.28152	3.05551	2.8809	3.05041	2.95388	3.0232	3.2983	3.84312	3.36652	3.35918	3.39281	FALSE	Human	142.67
P42338	PIK3CB	Phosphatidylinositol 4,5-bisphosphate 3-kinase catalytic subunit beta isoform OS=Homo sapiens OX=9606 GN=PIK3CB PE=1 SV=1	High	9	10	11	9	1.99532	0.0342087	-0.462908	-0.179036	0.121133	0.208873	0.386259	0.343109	0.26009	0.123808	-0.512414	-0.298812	-0.249743	-0.427023	FALSE	Human	30.24
P63151	PPP2R2A	Serine/threonine-protein phosphatase 2A 55 kDa regulatory subunit B alpha isoform OS=Homo sapiens OX=9606 GN=PPP2R2A PE=1 SV=1	High	49	18	21	9	2.00345	0.0342171	0.179019	1.86009	1.80949	1.78331	1.60646	1.85102	1.84832	1.91333	2.10932	1.914	1.91926	2.00476	FALSE	Human	60.68
Q9UQ80	PA2G4	Proliferation-associated protein 2G4 OS=Homo sapiens OX=9606 GN=PA2G4 PE=1 SV=3	High	53	19	43	14	1.99996	0.0342251	0.430051	2.12066	1.93445	1.91924	1.96851	2.0572	1.90361	2.12055	2.7243	2.30189	2.42628	2.49695	FALSE	Human	108.23
P30793	GCH1	GTP cyclohydrolase 1 OS=Homo sapiens OX=9606 GN=GCH1 PE=1 SV=1	High	25	8	8	8	2.00519	0.0342318	-1.43633	0.643718	1.65224	1.82125	0.729269	1.82594	1.62756	0.624938	-1.36024	-0.0619226	0.21932	0.312891	FALSE	Human	13.22
A0A5F9ZHH6	RXRA	Retinoic acid receptor RXR OS=Homo sapiens OX=9606 GN=RXRA PE=1 SV=1	High	20	8	9	6	2.00023	0.0342614	-0.610292	0.66096	1.05321	1.18547	1.00089	0.74615	0.840953	0.666812	-0.202269	0.463947	0.196197	0.396876	FALSE	Human	24.14
F5H5N2	ISCU	Iron-sulfur cluster assembly enzyme OS=Homo sapiens OX=9606 GN=ISCU PE=1 SV=1	High	34	4	5	4	1.9785	0.0344259	0.503975	-0.0648646	-0.346237	-0.358913	-0.314859	-0.206218	-0.676014	-0.254324	0.293954	0.0719404	0.362119	0.406929	FALSE	Human	15.58
J3QRB6	MAP3K3	Mitogen-activated protein kinase kinase kinase 3 OS=Homo sapiens OX=9606 GN=MAP3K3 PE=1 SV=1	High	13	8	8	4	1.98267	0.0344486	-0.256864	-1.13278	-1.06555	-0.897606	-1.10723	-1.12003	-0.919075	-1.0851	-1.39322	-1.33082	-1.43354	-1.24353	FALSE	Human	17.81
P25398	RPS12	Small ribosomal subunit protein eS12 OS=Homo sapiens OX=9606 GN=RPS12 PE=1 SV=3	High	55	8	20	8	1.9893	0.0344596	0.508349	1.9306	1.52879	1.84551	1.59536	1.68261	1.78299	1.83161	2.55532	2.11217	2.33487	2.34598	FALSE	Human	67.06
Q02413	DSG1	Desmoglein-1 OS=Homo sapiens OX=9606 GN=DSG1 PE=1 SV=2	High	7	5	6	5	1.98027	0.034462	-0.645901	-0.674156	-0.69022	-1.45126	-0.933638	-1.30236	-1.3073	-1.32873	-2.15908	-1.75018	-1.81142	-1.4792	FALSE	Human	13.2
P29084	GTF2E2	Transcription initiation factor IIE subunit beta OS=Homo sapiens OX=9606 GN=GTF2E2 PE=1 SV=1	High	41	10	10	10	1.97868	0.0344791	0.349075	0.0975351	-0.0247655	-0.0664895	-0.106597	0.0617037	-0.0402641	0.0589886	0.436205	0.229482	0.489982	0.464986	FALSE	Human	33.69
Q96JG6	VPS50	Syndetin OS=Homo sapiens OX=9606 GN=VPS50 PE=1 SV=3	High	13	12	13	12	1.98074	0.0344845	-0.495306	0.945353	1.03929	1.31906	1.20115	1.07212	1.68376	1.02226	0.361427	0.824166	0.673712	0.69251	FALSE	Human	26.48
Q9ULM3	YEATS2	YEATS domain-containing protein 2 OS=Homo sapiens OX=9606 GN=YEATS2 PE=1 SV=2	Medium	1	2	2	2	1.98985	0.0344928	0.556024	-2.64501	-2.63431	-3.22398	-3.41523	-2.7169	-3.08013	-2.67383	-2.11649	-2.33514	-2.2678	-2.58959	FALSE	Human	4.31
K7EQ86	BLTP2	Bridge-like lipid transfer protein family member 2 OS=Homo sapiens OX=9606 GN=BLTP2 PE=1 SV=1	High	2	3	3	3	1.98281	0.0344961	-0.487161	-3.07941	-2.86353	-2.67855	-2.72306	-3.22806	-2.86772	-3.68517	-3.38688	-3.18198	-3.09415	-3.62122	FALSE	Human	10.52
Q5JWE9	GNAS	Guanine nucleotide-binding protein G(s) subunit alpha OS=Homo sapiens OX=9606 GN=GNAS PE=1 SV=3	High	9	10	12	9	1.9742	0.0344977	0.320343	0.847485	0.41234	0.352133	0.544843	0.529768	0.516807	0.868447	1.10075	0.837667	0.797786	0.666547	FALSE	Human	31.63
Q13432	UNC119	Protein unc-119 homolog A OS=Homo sapiens OX=9606 GN=UNC119 PE=1 SV=1	High	26	4	4	4	1.9894	0.0345079	-0.440778	-1.43712	-0.923606	-0.977522	-1.49788	-0.846058	-1.12049	-1.39239	-1.81463	-1.57641	-1.47167	-1.61767	FALSE	Human	13.28
Q9BQ52	ELAC2	Zinc phosphodiesterase ELAC protein 2 OS=Homo sapiens OX=9606 GN=ELAC2 PE=1 SV=2	High	19	11	13	11	1.9732	0.0345145	0.598702	1.08644	0.806756	0.535642	0.653203	0.87469	0.4512	1.01439	1.88581	1.25726	1.2577	1.25163	FALSE	Human	36.11
P55145	MANF	Mesencephalic astrocyte-derived neurotrophic factor OS=Homo sapiens OX=9606 GN=MANF PE=1 SV=3	High	42	12	20	12	1.99072	0.0345199	0.437363	1.86167	1.60656	1.61855	1.37992	1.77814	1.6907	1.86375	2.07829	1.85769	2.33637	2.33034	FALSE	Human	60.51
P18583	SON	Protein SON OS=Homo sapiens OX=9606 GN=SON PE=1 SV=4	High	18	30	35	16	1.97877	0.0345201	0.139063	2.53311	2.49008	2.43902	2.43611	2.51765	2.3564	2.54698	2.66849	2.56278	2.69135	2.53601	FALSE	Human	107.3
Q01415	GALK2	N-acetylgalactosamine kinase OS=Homo sapiens OX=9606 GN=GALK2 PE=1 SV=1	High	28	10	10	10	1.98299	0.034525	0.478579	0.168515	0.159708	-0.0460346	-0.305341	0.251878	-0.11793	0.34442	0.93631	0.299453	0.447188	0.457856	FALSE	Human	27.14
Q96A37	RNF166	E3 ubiquitin-protein ligase RNF166 OS=Homo sapiens OX=9606 GN=RNF166 PE=1 SV=1	High	30	6	6	6	1.9746	0.034526	-0.585449	-0.814146	-0.981553	-0.951925	-1.05231	-1.29639	-1.08761	-1.2452	-2.12438	-1.54104	-1.58033	-1.58959	FALSE	Human	10.23
Q969P0	IGSF8	Immunoglobulin superfamily member 8 OS=Homo sapiens OX=9606 GN=IGSF8 PE=1 SV=1	High	10	5	5	5	1.98086	0.0345319	0.660548	-1.74197	-2.1953	-2.55429	-2.27144	-2.44856	-2.29714	-1.86701	-0.990955	-1.84149	-1.6515	-1.60356	FALSE	Human	10.9
P56537	EIF6	Eukaryotic translation initiation factor 6 OS=Homo sapiens OX=9606 GN=EIF6 PE=1 SV=1	High	52	9	12	9	1.97172	0.0345372	0.485017	0.960544	0.732647	0.476885	0.472632	0.824914	0.683943	0.918336	1.61331	1.03251	1.16339	1.15716	FALSE	Human	40.03
P48735	IDH2	Isocitrate dehydrogenase [NADP], mitochondrial OS=Homo sapiens OX=9606 GN=IDH2 PE=1 SV=2	High	52	29	81	27	1.9835	0.0345415	-0.409472	3.54333	3.7049	3.71454	3.77131	3.82931	3.82514	3.64768	3.06245	3.41225	3.25381	3.23357	FALSE	Human	172.6
Q8IW41	MAPKAPK5	MAP kinase-activated protein kinase 5 OS=Homo sapiens OX=9606 GN=MAPKAPK5 PE=1 SV=2	Medium	2	1	2	1	1.97253	0.0345471	-0.323004	0.509605	0.330407	0.562533	0.538759	0.405306	0.362929	0.168087	-0.1836	0.234351	0.222807	0.201282	FALSE	Human	5.18
Q8NHP6	MOSPD2	Motile sperm domain-containing protein 2 OS=Homo sapiens OX=9606 GN=MOSPD2 PE=1 SV=1	High	25	16	17	16	1.98985	0.0345478	-0.670603	1.34889	1.68297	2.03198	1.42768	1.24652	1.49527	1.37251	0.395856	0.812492	0.749912	1.01065	FALSE	Human	47.88
Q53T59	HS1BP3	HCLS1-binding protein 3 OS=Homo sapiens OX=9606 GN=HS1BP3 PE=1 SV=1	High	32	9	9	9	1.97334	0.0345549	-0.422195	0.0160556	0.32468	0.537286	0.245408	0.73016	0.453778	0.0753284	-0.259048	-0.200262	0.186027	0.00978518	FALSE	Human	33.54
Q96L58	B3GALT6	Beta-1,3-galactosyltransferase 6 OS=Homo sapiens OX=9606 GN=B3GALT6 PE=1 SV=2	High	7	2	3	2	1.99094	0.0345623	-0.417359	-1.8668	-1.58676	-1.78136	-1.99705	-1.60388	-1.67884	-1.87349	-2.15908	-2.07692	-2.25389	-2.48566	FALSE	Human	9.23
F8W787	CTSD	Cathepsin D OS=Homo sapiens OX=9606 GN=CTSD PE=1 SV=2	High	58	17	45	1	1.98548	0.0345723	-0.816619	-3.48797	-3.01505	-3.28079	-2.69602	-2.96882	-2.78026	-3.09012	-4.11125	-4.1924	-4.00291	-3.87717	FALSE	Human	163.23
Q96BH1	RNF25	E3 ubiquitin-protein ligase RNF25 OS=Homo sapiens OX=9606 GN=RNF25 PE=1 SV=1	High	14	5	5	5	1.97488	0.0345727	0.286745	-1.34782	-1.47766	-1.4926	-1.44547	-1.14931	-1.41612	-1.2878	-0.995772	-0.925885	-1.22782	-1.06981	FALSE	Human	13.34
P25205	MCM3	DNA replication licensing factor MCM3 OS=Homo sapiens OX=9606 GN=MCM3 PE=1 SV=3	High	52	37	57	3	1.98592	0.0345764	0.890426	2.60992	2.08418	2.12867	1.97423	1.81874	2.24639	2.38228	3.72324	2.953	2.94361	3.16845	FALSE	Human	140.84
Q9P0S3	ORMDL1	ORM1-like protein 1 OS=Homo sapiens OX=9606 GN=ORMDL1 PE=1 SV=1	High	24	3	3	2	1.98616	0.0345804	-0.351116	-0.82841	-0.635236	-0.39687	-0.673237	-0.772766	-0.30221	-0.759173	-1.07003	-1.09513	-1.00523	-0.833287	FALSE	Human	10.71
A0A087WT92	LAMTOR4	Ragulator complex protein LAMTOR4 OS=Homo sapiens OX=9606 GN=LAMTOR4 PE=1 SV=1	High	35	2	2	2	1.98363	0.0345893	-0.475804	-2.04807	-1.90779	-1.72115	-1.77466	-1.92673	-1.61618	-1.93762	-2.60506	-2.34092	-2.47167	-2.1859	FALSE	Human	5.29
P17706	PTPN2	Tyrosine-protein phosphatase non-receptor type 2 OS=Homo sapiens OX=9606 GN=PTPN2 PE=1 SV=2	High	25	11	11	11	1.99113	0.0345984	0.263245	0.51082	0.648807	0.806333	0.360272	0.622852	0.453778	0.846947	1.0003	0.782223	0.71001	0.812461	FALSE	Human	24.84
Q5JS37	NHLRC3	NHL repeat-containing protein 3 OS=Homo sapiens OX=9606 GN=NHLRC3 PE=1 SV=1	High	14	4	4	4	1.96964	0.0346	0.283284	-0.657689	-0.410056	-0.342946	-0.719162	-0.527621	-0.314594	-0.32503	-0.0386209	-0.14864	-0.333586	-0.214425	FALSE	Human	8.63
F5H538	MAP3K4	Mitogen-activated protein kinase kinase kinase 4 OS=Homo sapiens OX=9606 GN=MAP3K4 PE=1 SV=1	High	5	10	11	8	1.97516	0.0346135	0.32666	-1.60412	-1.90554	-2.06587	-1.74664	-2.02199	-2.09011	-1.73147	-1.34787	-1.60048	-1.6066	-1.60884	FALSE	Human	19.32
A0A0A0MSB8	EXOC7	Exocyst complex component 7 OS=Homo sapiens OX=9606 GN=EXOC7 PE=1 SV=1	High	22	15	18	15	1.98445	0.0346185	-0.363253	1.0629	1.26911	1.36862	1.39077	1.31268	1.49777	1.20543	0.660192	0.973163	1.00724	0.922591	FALSE	Human	45.35
Q8NC60	NOA1	Nitric oxide-associated protein 1 OS=Homo sapiens OX=9606 GN=NOA1 PE=1 SV=2	High	2	2	4	2	1.97637	0.0346215	-0.475052	-1.02677	-0.747384	-0.717229	-1.00651	-1.02445	-0.569167	-0.981233	-1.66327	-1.21479	-1.29889	-1.46001	FALSE	Human	7.06
Q6QNY0	BLOC1S3	Biogenesis of lysosome-related organelles complex 1 subunit 3 OS=Homo sapiens OX=9606 GN=BLOC1S3 PE=1 SV=1	High	22	4	4	4	1.99161	0.0346346	-0.505373	-0.703904	-0.720491	-0.572793	-0.71044	-0.839535	-0.618889	-1.02141	-1.65753	-1.08055	-1.18495	-1.05414	FALSE	Human	8.39
Q9H0D6	XRN2	5'-3' exoribonuclease 2 OS=Homo sapiens OX=9606 GN=XRN2 PE=1 SV=1	High	37	31	36	31	1.98618	0.0346351	0.379809	2.36151	1.94957	1.93989	2.04463	2.00288	1.9972	2.29162	2.77538	2.44549	2.28369	2.34927	FALSE	Human	107.25
Q9BVI4	NOC4L	Nucleolar complex protein 4 homolog OS=Homo sapiens OX=9606 GN=NOC4L PE=1 SV=1	High	12	5	5	5	1.9767	0.0346441	0.569085	-2.13405	-2.31536	-2.50608	-2.28865	-2.55497	-2.3382	-2.10782	-1.28314	-1.93024	-1.78118	-1.83329	FALSE	Human	14.64
O60256	PRPSAP2	Phosphoribosyl pyrophosphate synthase-associated protein 2 OS=Homo sapiens OX=9606 GN=PRPSAP2 PE=1 SV=1	High	49	15	17	14	1.97518	0.0346605	0.384626	1.74456	1.38463	1.31548	1.73513	1.47609	1.49943	1.70841	2.1767	2.07493	1.80628	1.78624	FALSE	Human	46.55
A0A8V8TNY3	FAM120A	Family with sequence similarity 120 member A OS=Homo sapiens OX=9606 GN=FAM120A PE=1 SV=1	High	31	27	31	1	1.98653	0.0346646	-0.195845	2.80257	2.96791	3.09565	2.89301	2.74461	2.87839	2.75699	2.67713	2.68838	2.71621	2.66718	FALSE	Human	104.12
H0YKT5	TLE3	TLE family member 3, transcriptional corepressor OS=Homo sapiens OX=9606 GN=TLE3 PE=1 SV=1	High	20	13	15	7	1.96815	0.0346808	0.290896	0.939953	0.764724	0.901635	0.707735	0.763751	0.801671	0.894401	1.30721	1.15389	1.00261	1.16259	FALSE	Human	38.59
O00425	IGF2BP3	Insulin-like growth factor 2 mRNA-binding protein 3 OS=Homo sapiens OX=9606 GN=IGF2BP3 PE=1 SV=2	High	6	3	3	2	1.96669	0.0347795	-1.31654	-1.96694	-0.769673	-0.707462	-1.09962	-0.798893	-0.963121	-1.38466	-3.41242	-2.2925	-2.26222	-2.48566	FALSE	Human	6.24
Q9BY49	PECR	Peroxisomal trans-2-enoyl-CoA reductase OS=Homo sapiens OX=9606 GN=PECR PE=1 SV=2	High	25	6	6	6	1.95587	0.0348647	-0.355238	0.270033	-0.316847	-0.0270793	0.00648165	-0.225224	0.203998	-0.474489	-0.425357	-0.28342	-0.28185	-0.384936	FALSE	Human	15.14
C9J2Q2	ATPAF2	ATP synthase mitochondrial F1 complex assembly factor 2 (Fragment) OS=Homo sapiens OX=9606 GN=ATPAF2 PE=1 SV=1	High	22	3	3	3	1.94942	0.0348712	0.486116	-1.97372	-1.83334	-2.12966	-2.40895	-2.11871	-2.53212	-1.7512	-1.26267	-1.80907	-1.69971	-1.87717	FALSE	Human	13.04
Q8N335	GPD1L	Glycerol-3-phosphate dehydrogenase 1-like protein OS=Homo sapiens OX=9606 GN=GPD1L PE=1 SV=1	High	42	14	14	14	1.95619	0.0348925	-0.267468	0.831372	0.673423	0.738277	0.806258	0.913181	0.937487	0.637135	0.328085	0.557446	0.506014	0.717311	FALSE	Human	42.65
P20930	FLG	Filaggrin OS=Homo sapiens OX=9606 GN=FLG PE=1 SV=3	High	1	5	5	5	1.9622	0.0348966	-0.822498	0.641871	0.426668	-0.562191	-0.199155	-0.187459	-0.324136	-0.977741	-0.811444	-1.43056	-0.681909	-0.381171	TRUE	Human	7.55
P05165	PCCA	Propionyl-CoA carboxylase alpha chain, mitochondrial OS=Homo sapiens OX=9606 GN=PCCA PE=1 SV=4	High	20	12	14	12	1.96292	0.0349009	0.162717	0.900958	0.872017	0.83335	0.931985	1.07673	1.07703	1.07617	1.08913	1.11561	1.11838	1.15768	FALSE	Human	33.83
Q92918	MAP4K1	Mitogen-activated protein kinase kinase kinase kinase 1 OS=Homo sapiens OX=9606 GN=MAP4K1 PE=1 SV=1	High	20	13	13	13	1.94964	0.0349043	0.474538	0.672222	0.289833	0.0901253	0.391221	0.496641	0.319279	0.480951	1.19913	0.883021	0.921256	0.771096	FALSE	Human	39.03
Q16656	NRF1	Nuclear respiratory factor 1 OS=Homo sapiens OX=9606 GN=NRF1 PE=1 SV=1	High	17	6	6	6	1.96109	0.0349058	-0.242301	-0.323082	-0.319834	-0.40711	-0.110417	-0.218861	-0.145645	-0.423721	-0.680614	-0.36208	-0.571671	-0.444207	FALSE	Human	19.98
O76003	GLRX3	Glutaredoxin-3 OS=Homo sapiens OX=9606 GN=GLRX3 PE=1 SV=2	High	40	12	18	12	1.96499	0.034914	0.237708	1.81015	1.75943	1.75868	1.62763	1.8594	1.66162	1.77633	2.13516	1.98621	1.99258	2.02902	FALSE	Human	48.44
Q9BZJ0	CRNKL1	Crooked neck-like protein 1 OS=Homo sapiens OX=9606 GN=CRNKL1 PE=1 SV=4	High	23	21	24	21	1.96156	0.0349222	0.213751	0.908351	0.855232	0.755329	0.868714	0.762322	0.801671	0.86229	1.17066	1.05305	1.10737	1.00173	FALSE	Human	59.96
P56589	PEX3	Peroxisomal biogenesis factor 3 OS=Homo sapiens OX=9606 GN=PEX3 PE=1 SV=1	High	12	3	4	3	1.95015	0.034926	-0.206135	-1.05046	-1.10881	-0.865752	-1.12644	-1.13593	-1.06528	-1.2285	-1.43024	-1.13351	-1.24011	-1.2922	FALSE	Human	13.22
F8W8A6	HIBCH	3-hydroxyisobutyryl-CoA hydrolase (Fragment) OS=Homo sapiens OX=9606 GN=HIBCH PE=1 SV=1	High	34	4	5	1	1.95622	0.0349263	0.737479	-1.14676	-1.80795	-2.08851	-1.24321	-1.74507	-1.10269	-1.2494	-0.306136	-0.919382	-0.593405	-0.856105	FALSE	Human	9.65
Q96BY7	ATG2B	Autophagy-related protein 2 homolog B OS=Homo sapiens OX=9606 GN=ATG2B PE=1 SV=5	High	3	6	6	6	1.96338	0.0349353	-0.24395	-2.28324	-1.97212	-2.1747	-1.96442	-1.94295	-1.92019	-2.30958	-2.14831	-2.42441	-2.30175	-2.25038	FALSE	Human	11.81
O75489	NDUFS3	NADH dehydrogenase [ubiquinone] iron-sulfur protein 3, mitochondrial OS=Homo sapiens OX=9606 GN=NDUFS3 PE=1 SV=1	High	59	17	22	17	1.94275	0.034939	0.160612	1.56581	1.41076	1.3947	1.42987	1.53856	1.47911	1.52695	1.76162	1.60747	1.59441	1.66163	FALSE	Human	48.82
K7EJB5	SNRPD2	Small nuclear ribonucleoprotein Sm D2 OS=Homo sapiens OX=9606 GN=SNRPD2 PE=1 SV=1	High	69	5	12	1	1.94161	0.0349533	0.45426	-2.62709	-2.74237	-2.87885	-2.82817	-2.50594	-2.8549	-1.99529	-2.07003	-2.30657	-2.46846	-2.58612	FALSE	Human	26.6
Q8WUW1	BRK1	Protein BRICK1 OS=Homo sapiens OX=9606 GN=BRK1 PE=1 SV=1	High	55	5	8	5	1.96373	0.0349639	-0.48079	0.388413	0.41279	0.431192	0.750836	0.471067	0.694159	0.484752	-0.209245	0.0582762	-0.0448112	-0.0692058	FALSE	Human	16.37
Q8N7H5	PAF1	RNA polymerase II-associated factor 1 homolog OS=Homo sapiens OX=9606 GN=PAF1 PE=1 SV=2	High	41	19	21	19	1.95228	0.0349664	0.274914	1.99538	1.80384	1.82597	1.59653	1.86707	1.65901	1.91411	2.05242	1.96337	2.26303	2.13813	FALSE	Human	69.68
F8W7C6	RPL10	Large ribosomal subunit protein uL16 OS=Homo sapiens OX=9606 GN=RPL10 PE=1 SV=2	High	61	10	26	1	1.953	0.0349693	0.818601	-1.8987	-2.37313	-2.30415	-2.81149	-2.04432	-2.1489	-2.06274	-0.791413	-1.50326	-1.42105	-1.44578	FALSE	Human	60.98
Q15382	RHEB	GTP-binding protein Rheb OS=Homo sapiens OX=9606 GN=RHEB PE=1 SV=1	High	41	8	8	8	1.95023	0.0349767	-0.304975	0.454286	0.536033	0.462247	0.472632	0.696891	0.522961	0.479258	0.0346646	0.115873	0.248936	0.217268	FALSE	Human	20.7
Q13131	PRKAA1	5'-AMP-activated protein kinase catalytic subunit alpha-1 OS=Homo sapiens OX=9606 GN=PRKAA1 PE=1 SV=4	High	37	17	19	14	1.94113	0.0349774	-0.278191	1.74868	1.84326	1.85921	1.76533	1.89292	1.76942	1.69607	1.28753	1.57367	1.58245	1.53502	FALSE	Human	50.45
Q6P3W7	SCYL2	SCY1-like protein 2 OS=Homo sapiens OX=9606 GN=SCYL2 PE=1 SV=1	High	22	19	20	19	1.95626	0.0349778	-0.286628	1.32216	1.43178	1.44811	1.43009	1.64686	1.40285	1.41341	1.0326	1.20613	1.11114	1.03847	FALSE	Human	55.93
A0A2R8YEM2	CCNH	Cyclin-H OS=Homo sapiens OX=9606 GN=CCNH PE=1 SV=1	High	22	7	7	2	1.94395	0.0349786	0.354955	0.184332	-0.0339332	-0.0307286	-0.262208	-0.302361	-0.213595	-0.0322332	0.477629	0.22997	0.266418	0.284247	FALSE	Human	17.48
Q14444	CAPRIN1	Caprin-1 OS=Homo sapiens OX=9606 GN=CAPRIN1 PE=1 SV=2	High	16	12	15	12	1.9507	0.0349811	0.613039	2.05945	1.75464	1.85691	1.50919	1.89537	1.63326	1.83011	2.69946	2.38328	2.59691	2.47945	FALSE	Human	41.26
P68402	PAFAH1B2	Platelet-activating factor acetylhydrolase IB subunit alpha2 OS=Homo sapiens OX=9606 GN=PAFAH1B2 PE=1 SV=1	High	40	7	13	6	1.95254	0.0349825	-0.322423	0.271466	0.435109	0.365152	0.459378	0.434306	0.628325	0.372506	-0.117798	0.139425	0.117575	0.0376229	FALSE	Human	42.45
P07948	LYN	Tyrosine-protein kinase Lyn OS=Homo sapiens OX=9606 GN=LYN PE=1 SV=3	High	53	23	32	18	1.9428	0.034983	-0.70285	2.14563	2.853	2.89211	2.58023	2.86482	2.5443	2.60111	1.57241	1.87821	1.85876	1.80867	FALSE	Human	90.55
Q6ZN66	GBP6	Guanylate-binding protein 6 OS=Homo sapiens OX=9606 GN=GBP6 PE=1 SV=1	High	5	3	3	1	1.95332	0.0349912	-0.323025	-1.35961	-1.19393	-1.27212	-1.38407	-1.3807	-1.1859	-1.44125	-1.79981	-1.53771	-1.8196	-1.49702	FALSE	Human	7.56
P20936	RASA1	Ras GTPase-activating protein 1 OS=Homo sapiens OX=9606 GN=RASA1 PE=1 SV=1	High	14	14	14	13	1.93962	0.0349915	-0.42395	-0.336125	-0.0108204	-0.232363	0.0998111	0.297475	0.101907	-0.0645862	-0.521069	-0.509761	-0.540093	-0.551002	FALSE	Human	27.99
A0A9L9PY60	EED	Embryonic ectoderm development OS=Homo sapiens OX=9606 GN=EED PE=1 SV=1	High	28	10	12	10	1.95397	0.0349956	0.588398	1.18585	0.874306	1.04317	0.937238	0.812887	1.02073	1.14985	2.04335	1.56384	1.50499	1.57511	FALSE	Human	26.4
Q9BX97	PLVAP	Plasmalemma vesicle-associated protein OS=Homo sapiens OX=9606 GN=PLVAP PE=1 SV=1	High	7	4	6	4	1.95662	0.035	-0.913035	-1.50423	-1.20908	-0.690044	-1.52312	-1.98073	-0.907994	-2.03586	-2.99095	-2.13351	-1.72636	-2.19116	FALSE	Human	8.86
A0A8I5KV60	TAF2	Transcription initiation factor TFIID subunit 2 OS=Homo sapiens OX=9606 GN=TAF2 PE=1 SV=1	High	5	6	8	6	1.94163	0.0350028	0.401914	-0.588427	-0.5029	-0.717229	-0.676065	-0.0638275	-0.772197	-0.023807	-0.0280972	-0.130373	-0.213614	-0.361745	FALSE	Human	19.46
Q8WUM0	NUP133	Nuclear pore complex protein Nup133 OS=Homo sapiens OX=9606 GN=NUP133 PE=1 SV=2	High	29	29	30	29	1.95114	0.0350029	0.327539	2.6378	2.38325	2.34253	2.3731	2.36775	2.4541	2.4453	2.92656	2.80474	2.80545	2.78775	FALSE	Human	90.89
Q8WXG1	RSAD2	S-adenosylmethionine-dependent nucleotide dehydratase RSAD2 OS=Homo sapiens OX=9606 GN=RSAD2 PE=1 SV=1	High	19	7	9	7	1.94315	0.0350043	-1.90715	-0.877355	0.421312	1.13669	-0.443063	0.866068	1.15861	0.099772	-2.3649	-2.24836	-2.02164	-1.11538	FALSE	Human	23.35
Q9Y4E6	WDR7	WD repeat-containing protein 7 OS=Homo sapiens OX=9606 GN=WDR7 PE=1 SV=2	High	8	10	10	10	1.94421	0.0350057	-0.380401	0.528117	0.88602	1.00773	0.78551	0.719892	0.648355	0.693704	0.171471	0.424016	0.218822	0.403003	FALSE	Human	26.9
Q8TBP6	SLC25A40	Mitochondrial glutathione transporter SLC25A40 OS=Homo sapiens OX=9606 GN=SLC25A40 PE=1 SV=1	High	21	6	7	6	1.95908	0.035006	-0.197338	0.526116	0.697258	0.727156	0.544034	0.400722	0.512277	0.42972	0.420471	0.426996	0.31109	0.26467	FALSE	Human	22.6
Q2PPJ7	RALGAPA2	Ral GTPase-activating protein subunit alpha-2 OS=Homo sapiens OX=9606 GN=RALGAPA2 PE=1 SV=2	High	5	9	9	8	1.95984	0.035009	-0.369942	-0.201403	0.0442309	0.100171	-0.0328507	-0.199938	-0.18389	-0.222982	-0.668065	-0.240228	-0.547711	-0.565458	FALSE	Human	24.28
Q5CZC0	FSIP2	Fibrous sheath-interacting protein 2 OS=Homo sapiens OX=9606 GN=FSIP2 PE=1 SV=4	Medium	1	4	5	4	1.9595	0.0350104	-0.557062	-1.61644	-1.30941	-1.13096	-0.921283	-1.37282	-0.703531	-1.38312	-2.01276	-1.91076	-1.61192	-1.74546	FALSE	Human	4.14
A0A7I2V586	ACO2	Aconitate hydratase, mitochondrial OS=Homo sapiens OX=9606 GN=ACO2 PE=1 SV=1	High	52	33	55	1	1.95836	0.0350134	-0.810142	-2.14676	-2.60122	-2.11667	-2.42155	-3.08232	-2.11283	-2.7997	-3.92515	-2.97001	-3.24561	-3.17803	FALSE	Human	172.44
K7ER00	FARSA	Phenylalanine--tRNA ligase alpha subunit OS=Homo sapiens OX=9606 GN=FARSA PE=1 SV=1	High	32	14	17	14	1.95748	0.0350222	0.556699	1.30849	0.888286	0.902273	1.07956	0.768384	0.935027	1.15251	2.00859	1.49977	1.46517	1.55913	FALSE	Human	51.73
P33947	KDELR2	ER lumen protein-retaining receptor 2 OS=Homo sapiens OX=9606 GN=KDELR2 PE=1 SV=1	Medium	4	1	1	1	1.94442	0.0350329	1.24574	-3.57462	-4.53378	-4.20737	-4.65453	-4.02692	-4.45268	-4.04558	-2.11125	-2.90861	-3.04541	-2.86871	FALSE	Human	3.11
Q13568	IRF5	Interferon regulatory factor 5 OS=Homo sapiens OX=9606 GN=IRF5 PE=1 SV=2	High	25	10	10	10	1.93988	0.0350353	-0.383709	0.34049	0.598276	0.872626	0.470076	0.616539	0.548525	0.445845	-0.0542383	0.013659	0.249424	0.298874	FALSE	Human	28.54
P14598	NCF1	Neutrophil cytosol factor 1 OS=Homo sapiens OX=9606 GN=NCF1 PE=1 SV=4	High	56	21	40	4	1.94339	0.0350427	-0.839229	2.73523	3.82926	3.99933	2.76732	3.57604	3.21487	2.91153	2.078	2.57185	2.5972	2.41367	FALSE	Human	120.97
P12111	COL6A3	Collagen alpha-3(VI) chain OS=Homo sapiens OX=9606 GN=COL6A3 PE=1 SV=5	High	2	5	5	5	1.9575	0.0350682	-0.904487	-2.27764	-1.25265	-2.12445	-1.31633	-2.28306	-1.71894	-1.94669	-2.96711	-2.85384	-2.76728	-3.13174	FALSE	Human	7.29
P55957	BID	BH3-interacting domain death agonist OS=Homo sapiens OX=9606 GN=BID PE=1 SV=1	High	35	4	7	4	1.94726	0.0350694	-0.629008	0.159766	0.624151	0.728235	0.121687	0.457005	0.379303	0.144783	-0.769593	-0.302334	-0.0478086	-0.111632	TRUE	Human	22.36
P52735	VAV2	Guanine nucleotide exchange factor VAV2 OS=Homo sapiens OX=9606 GN=VAV2 PE=1 SV=2	High	4	3	3	3	1.94451	0.0350774	0.669329	-3.48151	-2.71852	-2.95539	-3.24881	-2.51631	-2.53894	-1.712	-2.41887	-2.27026	-2.47813	-2.32366	FALSE	Human	8.97
M0R2H4	PNPLA6	Patatin like phospholipase domain containing 6 (Fragment) OS=Homo sapiens OX=9606 GN=PNPLA6 PE=1 SV=8	Medium	8	2	2	1	1.94475	0.0351105	-0.535067	-0.926922	-0.337886	-0.324912	-0.529072	-0.636487	-0.260037	-0.614783	-1.38372	-1.15499	-0.929196	-1.10541	FALSE	Human	3.96
Q96HN2	AHCYL2	Adenosylhomocysteinase 3 OS=Homo sapiens OX=9606 GN=AHCYL2 PE=1 SV=1	High	18	13	14	2	1.94632	0.0351111	-0.635851	-3.44966	-3.04934	-3.50608	-2.91459	-3.49565	-2.98857	-3.60398	-4.43841	-3.71596	-3.63517	-3.95564	FALSE	Human	35.07
A0A2R8YEM9	TRANK1	Tetratricopeptide repeat and ankyrin repeat containing 1 OS=Homo sapiens OX=9606 GN=TRANK1 PE=1 SV=1	High	14	34	35	34	1.94589	0.0351239	-0.407615	1.80538	1.48089	1.617	1.67501	1.70342	1.71796	1.56076	0.930926	1.2539	1.30382	1.24555	FALSE	Human	97.06
Q9BRP4	PAAF1	Proteasomal ATPase-associated factor 1 OS=Homo sapiens OX=9606 GN=PAAF1 PE=1 SV=2	High	11	4	4	4	1.94531	0.0351309	0.485313	-0.817191	-1.06429	-1.035	-1.46817	-0.72189	-1.00974	-0.580836	-0.18154	-0.465663	-0.862232	-0.580062	FALSE	Human	9.51
Q9HAS0	C17orf75	Protein Njmu-R1 OS=Homo sapiens OX=9606 GN=C17orf75 PE=1 SV=2	High	20	8	8	7	1.94492	0.0351609	-0.217457	0.75928	0.768245	0.860528	0.862556	0.745065	0.877274	0.578257	0.462783	0.76247	0.50928	0.660714	FALSE	Human	21.03
H0YDT6	EIF3F	Eukaryotic translation initiation factor 3 subunit F OS=Homo sapiens OX=9606 GN=EIF3F PE=1 SV=2	High	33	11	17	11	1.93328	0.0351933	0.309562	0.765738	0.796449	0.768687	0.522817	1.02524	0.580347	1.05558	1.29519	0.897827	1.00377	1.0115	FALSE	Human	32.87
Q06546	GABPA	GA-binding protein alpha chain OS=Homo sapiens OX=9606 GN=GABPA PE=1 SV=1	High	35	13	17	13	1.93358	0.0352256	0.238391	1.11548	0.810517	0.926314	0.859304	0.934905	0.940861	0.949543	1.29223	1.19143	1.23692	1.17799	FALSE	Human	55.33
Q9Y2D5	PALM2AKAP2	PALM2-AKAP2 fusion protein OS=Homo sapiens OX=9606 GN=PALM2AKAP2 PE=1 SV=4	High	12	9	9	9	1.928	0.0352418	0.280855	-0.469485	-0.556499	-0.63902	-0.629642	-0.559427	-0.521945	-0.461425	-0.0624266	-0.388035	-0.272003	-0.225186	FALSE	Human	32.08
Q9BZK7	TBL1XR1	F-box-like/WD repeat-containing protein TBL1XR1 OS=Homo sapiens OX=9606 GN=TBL1XR1 PE=1 SV=1	High	40	17	18	12	1.93375	0.0352469	0.2653	1.54026	1.4937	1.50992	1.44123	1.50307	1.39884	1.7149	1.98327	1.75639	1.66916	1.60864	FALSE	Human	60.61
O43312	MTSS1	Protein MTSS 1 OS=Homo sapiens OX=9606 GN=MTSS1 PE=1 SV=2	High	15	7	7	7	1.9296	0.0352497	-0.912443	-0.365539	0.483458	-0.0301197	0.180711	0.90899	0.287339	0.153302	-1.12043	-0.920463	-0.645126	-0.808799	FALSE	Human	21.04
Q6P1L8	MRPL14	Large ribosomal subunit protein uL14m OS=Homo sapiens OX=9606 GN=MRPL14 PE=1 SV=1	Medium	11	2	2	2	1.92866	0.0352627	0.599695	-0.935719	-1.12439	-0.805121	-0.817727	-0.784204	-0.508493	-0.729507	0.171471	-0.267501	-0.0400281	-0.282337	FALSE	Human	2.04
Q86W42	THOC6	THO complex subunit 6 OS=Homo sapiens OX=9606 GN=THOC6 PE=1 SV=1	High	49	12	12	12	1.93055	0.0352642	0.234276	0.53927	0.339429	0.472595	0.418871	0.33976	0.53803	0.5402	0.892992	0.639756	0.664584	0.64048	FALSE	Human	36.93
B8ZZ54	HSPE1	Heat shock 10kDa protein 1 (Chaperonin 10), isoform CRA_h OS=Homo sapiens OX=9606 GN=HSPE1 PE=1 SV=1	High	85	5	12	1	1.9315	0.0352843	0.948107	-0.404696	-1.17217	-1.45126	-1.43266	-0.96408	-1.16993	-0.811049	-0.0404863	-0.42364	0.611235	-0.0911856	FALSE	Human	30.13
Q99661	KIF2C	Kinesin-like protein KIF2C OS=Homo sapiens OX=9606 GN=KIF2C PE=1 SV=2	High	8	6	6	5	1.93393	0.0352905	0.646155	-1.64321	-2.30348	-1.88764	-2.11745	-2.5765	-2.03604	-2.01424	-1.23393	-1.5212	-1.24561	-1.22451	FALSE	Human	12.26
Q9Y6E2	BZW2	eIF5-mimic protein 1 OS=Homo sapiens OX=9606 GN=BZW2 PE=1 SV=1	High	40	20	24	17	1.93156	0.0352944	0.290307	1.59206	1.4768	1.54609	1.17183	1.35382	1.18911	1.61822	1.89511	1.61327	1.63741	1.62895	FALSE	Human	55.39
B3KNS4	ERVK3-1	Endogenous retrovirus group K3 member 1 OS=Homo sapiens OX=9606 GN=ERVK3-1 PE=1 SV=1	High	39	3	3	3	1.92961	0.0352983	0.597473	-3.50751	-3.66436	-3.45289	-3.75459	-3.55141	-3.80883	-3.56154	-2.90689	-3.08176	-2.7016	-2.87717	FALSE	Human	9.68
O60476	MAN1A2	Mannosyl-oligosaccharide 1,2-alpha-mannosidase IB OS=Homo sapiens OX=9606 GN=MAN1A2 PE=1 SV=1	High	7	4	4	4	1.93085	0.0353075	0.712902	-2.13405	-2.2427	-2.33992	-3.03044	-1.99758	-2.36219	-1.96732	-1.01154	-1.61267	-1.86964	-1.73005	FALSE	Human	9.89
Q08AM6	VAC14	Protein VAC14 homolog OS=Homo sapiens OX=9606 GN=VAC14 PE=1 SV=1	High	25	16	16	16	1.92873	0.0353113	-0.199202	0.828128	1.10924	1.13262	1.04906	1.00635	0.954888	0.926745	0.702811	0.907005	0.758174	0.776163	FALSE	Human	47.29
Q7L0Y3	TRMT10C	tRNA methyltransferase 10 homolog C OS=Homo sapiens OX=9606 GN=TRMT10C PE=1 SV=2	High	44	18	20	18	1.93412	0.0353287	0.291967	1.28998	1.11865	1.09795	1.12629	1.12505	1.14377	1.22045	1.6308	1.4437	1.36483	1.55146	FALSE	Human	59.61
Q9Y282	ERGIC3	Endoplasmic reticulum-Golgi intermediate compartment protein 3 OS=Homo sapiens OX=9606 GN=ERGIC3 PE=1 SV=1	High	18	9	11	9	1.92713	0.035369	0.435049	-0.423133	-0.509705	-0.165981	-0.652667	-0.459356	-0.499318	-0.264925	0.374084	-0.0470767	-0.161387	0.0160813	FALSE	Human	19.97
Q5W111	SPRYD7	SPRY domain-containing protein 7 OS=Homo sapiens OX=9606 GN=SPRYD7 PE=1 SV=2	High	10	2	2	2	1.93418	0.0353782	0.775945	-1.62887	-2.46273	-2.81873	-3.05968	-2.49907	-2.49849	-1.38312	-1.37115	-2.01091	-1.95936	-1.86871	FALSE	Human	4.88
Q9H0F6	SHARPIN	Sharpin OS=Homo sapiens OX=9606 GN=SHARPIN PE=1 SV=1	High	14	5	5	5	1.93456	0.0353885	-0.284056	-1.74197	-1.62135	-1.43183	-1.44869	-1.86802	-1.7904	-1.81208	-2.10343	-1.9346	-1.90399	-1.91805	FALSE	Human	12.88
Q9Y333	LSM2	U6 snRNA-associated Sm-like protein LSm2 OS=Homo sapiens OX=9606 GN=LSM2 PE=1 SV=1	High	83	7	10	7	1.92522	0.0353888	0.207509	1.13556	0.840926	0.86904	1.08625	0.90252	1.08037	1.05757	1.15933	1.2791	1.22976	1.24067	FALSE	Human	34.55
Q13530	SERINC3	Serine incorporator 3 OS=Homo sapiens OX=9606 GN=SERINC3 PE=1 SV=2	High	6	3	3	3	1.93507	0.0353989	-0.587003	-1.52234	-1.34395	-1.35968	-1.05968	-1.44691	-1.09137	-1.34964	-2.02995	-1.97674	-1.87815	-2.22047	FALSE	Human	7.28
Q0VDF9	HSPA14	Heat shock 70 kDa protein 14 OS=Homo sapiens OX=9606 GN=HSPA14 PE=1 SV=1	High	18	11	13	11	1.93522	0.0354205	0.650063	1.74988	1.51962	1.50803	1.34501	1.40759	1.30244	1.69862	2.68138	2.00343	2.16106	2.06631	FALSE	Human	33.36
Q9NRG7	SDR39U1	Epimerase family protein SDR39U1 OS=Homo sapiens OX=9606 GN=SDR39U1 PE=1 SV=3	High	18	4	4	4	1.92528	0.0354372	-0.463758	-0.502596	-0.388729	-0.519692	-0.375621	-0.561215	-0.760191	-1.34064	-0.780982	-0.900045	-0.731172	-1.15599	FALSE	Human	8.32
K7EPN1	ROGDI	Protein rogdi homolog (Fragment) OS=Homo sapiens OX=9606 GN=ROGDI PE=1 SV=1	High	19	3	3	3	1.92566	0.0354419	-1.16174	-0.931314	0.026701	-0.0577762	-0.375621	-0.37833	-0.375104	-0.632977	-2.38057	-1.20685	-1.5838	-1.7474	FALSE	Human	6.33
P49750	YLPM1	YLP motif-containing protein 1 OS=Homo sapiens OX=9606 GN=YLPM1 PE=1 SV=4	High	26	43	49	42	1.92577	0.035474	0.184039	2.90535	2.82901	2.85395	2.8066	2.877	2.84587	2.96973	3.19021	2.93067	3.05755	3.03685	FALSE	Human	154.03
Q01433	AMPD2	AMP deaminase 2 OS=Homo sapiens OX=9606 GN=AMPD2 PE=1 SV=3	High	30	26	30	26	1.92254	0.0355163	-0.464386	2.27956	2.59243	2.50583	2.67047	2.71001	2.46756	2.49191	1.78831	1.98462	2.10899	1.99247	FALSE	Human	84.14
Q9NSD9	FARSB	Phenylalanine--tRNA ligase beta subunit OS=Homo sapiens OX=9606 GN=FARSB PE=1 SV=3	High	44	28	32	28	1.92261	0.0355374	0.525027	2.30324	1.88294	1.8809	1.98844	1.68525	1.82427	2.07295	2.89438	2.4073	2.40736	2.4807	FALSE	Human	79.16
O75935	DCTN3	Dynactin subunit 3 OS=Homo sapiens OX=9606 GN=DCTN3 PE=1 SV=1	High	51	10	13	10	1.9223	0.0355441	-0.220233	0.317077	0.450091	0.381261	0.424602	0.625604	0.326333	0.308645	0.0204215	0.15543	0.272678	0.245799	FALSE	Human	31.39
H0YFN7	RIC1	Protein RIC1 homolog (Fragment) OS=Homo sapiens OX=9606 GN=RIC1 PE=1 SV=1	High	4	4	5	4	1.92285	0.035564	-0.289216	-1.38047	-1.38247	-1.01318	-1.29589	-1.5639	-1.2671	-1.72951	-1.6069	-1.62144	-1.66248	-1.41158	FALSE	Human	9.45
H0Y8U5	CTBP1	C-terminal binding protein 1 OS=Homo sapiens OX=9606 GN=CTBP1 PE=1 SV=2	High	29	12	14	7	1.92125	0.0355772	-0.158216	0.450914	0.402406	0.413397	0.454215	0.557217	0.518861	0.454917	0.291485	0.292	0.213324	0.288036	FALSE	Human	41.06
Q9NUL7	DDX28	Probable ATP-dependent RNA helicase DDX28 OS=Homo sapiens OX=9606 GN=DDX28 PE=1 SV=2	High	6	3	3	3	1.92031	0.0356211	0.504528	-1.08185	-1.2077	-1.11022	-1.16963	-1.40457	-1.51857	-1.13998	-0.363348	-0.631154	-0.756448	-0.830204	FALSE	Human	4.59
Q96FZ7	CHMP6	Charged multivesicular body protein 6 OS=Homo sapiens OX=9606 GN=CHMP6 PE=1 SV=3	High	34	7	7	3	1.9198	0.0356649	-0.61685	-0.224797	0.137558	0.020716	-0.125799	0.124773	-0.250909	-0.103377	-0.855639	-0.606566	-0.801271	-0.982777	FALSE	Human	19.12
F8W6I7	HNRNPA1	Heterogeneous nuclear ribonucleoprotein A1 OS=Homo sapiens OX=9606 GN=HNRNPA1 PE=1 SV=2	High	70	17	66	5	1.91879	0.035677	0.234901	2.38356	2.2325	2.36156	2.27731	2.30055	2.42635	2.43344	2.74889	2.47355	2.65328	2.51687	FALSE	Human	191.43
P23229	ITGA6	Integrin alpha-6 OS=Homo sapiens OX=9606 GN=ITGA6 PE=1 SV=5	High	37	36	42	1	1.91943	0.0356977	-1.39801	-1.30587	-0.68636	-1.3339	-0.818768	-0.0293937	-1.07889	-0.910732	-2.52281	-2.36135	-2.68284	-2.88995	FALSE	Human	117.74
Q96QK1	VPS35	Vacuolar protein sorting-associated protein 35 OS=Homo sapiens OX=9606 GN=VPS35 PE=1 SV=2	High	39	32	42	32	1.91355	0.0357238	-0.383518	2.65484	2.94375	3.11594	2.75092	2.98224	2.83511	2.80592	2.21629	2.53028	2.42043	2.51181	FALSE	Human	94.75
P40197	GP5	Platelet glycoprotein V OS=Homo sapiens OX=9606 GN=GP5 PE=1 SV=1	High	27	12	12	12	1.91888	0.0357251	-1.18261	0.0217466	0.636531	-0.307101	1.13385	1.33039	0.634023	0.465216	-0.83499	-0.866296	-0.744727	-1.05774	FALSE	Human	37.71
Q6ZW49	PAXIP1	PAX-interacting protein 1 OS=Homo sapiens OX=9606 GN=PAXIP1 PE=1 SV=2	High	3	2	3	2	1.91769	0.0357366	-0.26039	-1.57634	-1.58137	-1.52311	-1.54019	-1.47865	-1.20883	-1.59325	-1.85564	-1.69545	-1.66985	-1.91152	FALSE	Human	8.62
A0A0U1RQI9	USP24	ubiquitinyl hydrolase 1 OS=Homo sapiens OX=9606 GN=USP24 PE=1 SV=2	High	19	44	51	43	1.91366	0.0357713	-0.10308	2.09713	2.1585	2.01748	2.06453	2.143	2.00338	2.03758	1.95905	2.00385	1.96533	1.92213	FALSE	Human	131.9
Q9NYT0	PLEK2	Pleckstrin-2 OS=Homo sapiens OX=9606 GN=PLEK2 PE=1 SV=1	Medium	2	1	5	1	1.91686	0.0357852	-1.35824	-2.46869	-3.06931	-3.04603	-2.4698	-3.97834	-2.65641	-4.38466	-5.57592	-3.74634	-4.06958	-3.75518	FALSE	Human	9.88
Q9HAV4	XPO5	Exportin-5 OS=Homo sapiens OX=9606 GN=XPO5 PE=1 SV=1	High	30	29	34	29	1.91635	0.0357855	0.254268	3.40053	3.20704	3.23741	3.23948	3.02918	3.18795	3.31957	3.62586	3.39859	3.40012	3.61186	FALSE	Human	101.86
Q15646	OASL	2'-5'-oligoadenylate synthase-like protein OS=Homo sapiens OX=9606 GN=OASL PE=1 SV=2	High	34	15	19	15	1.91389	0.0358029	-0.717858	1.35431	1.70352	1.77984	1.46858	1.19026	1.33662	1.3257	0.271579	0.923379	0.49658	0.754417	FALSE	Human	51.04
B0QY91	MICALL1	MICAL like 1 OS=Homo sapiens OX=9606 GN=MICALL1 PE=1 SV=2	High	11	8	8	8	1.91459	0.0358184	-0.35379	0.0991516	0.305425	0.304173	0.213168	0.437891	0.155704	0.147451	-0.370368	-0.143578	0.0332856	-0.172815	FALSE	Human	21.55
Q8IUX4	APOBEC3F	DNA dC->dU-editing enzyme APOBEC-3F OS=Homo sapiens OX=9606 GN=APOBEC3F PE=1 SV=3	High	13	4	5	2	1.91398	0.0358507	0.649211	-0.683387	-0.860266	-1.51628	-1.17896	-0.760392	-0.904686	-0.742288	0.201765	-0.229462	-0.49849	-0.405444	FALSE	Human	20.83
P21439	ABCB4	Phosphatidylcholine translocator ABCB4 OS=Homo sapiens OX=9606 GN=ABCB4 PE=1 SV=2	High	1	2	2	1	1.91547	0.0358554	-0.622166	-2.14931	-1.81215	-1.3145	-1.7787	-1.2452	-1.54579	-1.76719	-2.57592	-2.15372	-2.39945	-2.41928	FALSE	Human	4.26
P22102	GART	Trifunctional purine biosynthetic protein adenosine-3 OS=Homo sapiens OX=9606 GN=GART PE=1 SV=1	High	50	41	48	33	1.91472	0.035861	0.494083	2.80645	2.60282	2.67462	2.39841	2.60533	2.53316	2.7909	3.53918	3.06956	2.9723	3.11579	FALSE	Human	159.6
P04275	VWF	von Willebrand factor OS=Homo sapiens OX=9606 GN=VWF PE=1 SV=4	High	24	57	65	56	1.91066	0.0358834	-1.27855	2.38852	4.03772	2.72102	3.53219	4.07766	2.9669	3.14285	1.68317	1.7211	1.93377	1.56304	FALSE	Human	197.44
Q06203	PPAT	Amidophosphoribosyltransferase OS=Homo sapiens OX=9606 GN=PPAT PE=1 SV=1	High	29	13	15	13	1.9097	0.0358996	0.503506	0.392812	-0.127656	0.130441	0.163942	-0.272034	0.291671	0.2851	1.00754	0.673132	0.459485	0.574917	FALSE	Human	41.87
G5E9W9	GIMAP4	GTPase, IMAP family member 4 OS=Homo sapiens OX=9606 GN=GIMAP4 PE=1 SV=1	High	60	23	45	1	1.91088	0.0359098	-0.491754	3.61704	3.07056	3.27491	3.45233	2.95615	3.25984	2.96565	2.34151	2.99125	2.73421	2.86763	FALSE	Human	142.63
O95568	METTL18	Histidine protein methyltransferase 1 homolog OS=Homo sapiens OX=9606 GN=METTL18 PE=1 SV=1	High	7	3	3	2	1.90998	0.0359259	-0.33409	-1.64501	-1.35158	-1.42381	-1.49455	-1.52675	-1.31459	-1.61659	-2.09049	-1.65887	-1.75155	-1.84985	FALSE	Human	8.12
A0A8I5KUS8	FOXRED1	FAD-dependent oxidoreductase domain-containing protein 1 OS=Homo sapiens OX=9606 GN=FOXRED1 PE=1 SV=1	High	16	5	5	5	1.90701	0.036021	0.751738	-1.47028	-1.69894	-1.87228	-1.96904	-2.16418	-2.02163	-1.63664	-0.539414	-0.937885	-1.40712	-1.05054	FALSE	Human	14.73
O14730	RIOK3	Serine/threonine-protein kinase RIO3 OS=Homo sapiens OX=9606 GN=RIOK3 PE=1 SV=2	High	4	2	2	2	1.90756	0.0360316	0.53573	-3.06486	-3.02477	-2.9834	-3.40895	-2.43867	-2.79243	-2.54422	-2.13496	-2.32651	-2.30175	-2.77481	FALSE	Human	6.08
P17152	TMEM11	Transmembrane protein 11, mitochondrial OS=Homo sapiens OX=9606 GN=TMEM11 PE=1 SV=1	High	10	2	4	2	1.90778	0.0360422	-0.368904	-3.43088	-3.3577	-3.70163	-3.63239	-3.78212	-3.41455	-4.0652	-3.81889	-3.71596	-3.81142	-4.19909	FALSE	Human	7.77
P49736	MCM2	DNA replication licensing factor MCM2 OS=Homo sapiens OX=9606 GN=MCM2 PE=1 SV=4	High	43	34	40	31	1.9067	0.0360472	0.946109	2.65621	2.01356	2.22439	2.07844	1.87865	2.20655	2.36634	3.86312	3.12508	3.04628	3.21123	FALSE	Human	117.47
A0A9L9PXZ0	MADD	MAP kinase-activating death domain protein OS=Homo sapiens OX=9606 GN=MADD PE=1 SV=1	High	11	15	15	1	1.90571	0.0360576	-0.382412	-0.279737	-0.198045	-0.390604	-0.068943	0.019268	-0.240447	-0.264925	-0.801921	-0.759828	-0.524142	-0.52667	FALSE	Human	41.29
O00291	HIP1	Huntingtin-interacting protein 1 OS=Homo sapiens OX=9606 GN=HIP1 PE=1 SV=5	High	28	26	31	23	1.90716	0.0360579	-0.59863	0.348664	1.1332	1.34839	0.819704	1.23472	0.826098	0.587715	-0.0911345	0.35192	0.544337	0.372992	FALSE	Human	65.67
O60268	KIAA0513	Uncharacterized protein KIAA0513 OS=Homo sapiens OX=9606 GN=KIAA0513 PE=1 SV=1	High	18	8	9	8	1.90575	0.0360996	-0.960126	0.507579	1.08855	1.03184	1.13761	1.46888	1.26205	1.0347	-0.39005	0.136827	-0.0448112	-0.123537	FALSE	Human	23.63
A0A0G2JJD3	ABHD16A	Phosphatidylserine lipase ABHD16A OS=Homo sapiens OX=9606 GN=ABHD16A PE=1 SV=1	High	33	18	20	18	1.90198	0.0361612	-0.417829	1.02826	1.31725	1.1118	1.36693	1.5504	1.30364	1.27367	0.768201	0.703999	0.78874	0.774813	FALSE	Human	56.35
A2IDC6	MRPL28	Large ribosomal subunit protein bL28m (Fragment) OS=Homo sapiens OX=9606 GN=MRPL28 PE=1 SV=1	High	18	5	6	5	1.90216	0.0362031	0.507885	-0.470284	-0.936156	-0.770132	-0.728917	-0.962898	-0.500981	-0.657907	0.136679	-0.222774	-0.228501	-0.129211	FALSE	Human	11.43
Q9BWJ5	SF3B5	Splicing factor 3B subunit 5 OS=Homo sapiens OX=9606 GN=SF3B5 PE=1 SV=1	High	63	5	9	5	1.90286	0.036219	0.131011	1.17159	1.03257	1.07549	1.05901	0.978011	1.19478	1.14585	1.25647	1.2618	1.17038	1.24677	FALSE	Human	30.19
P62913	RPL11	Large ribosomal subunit protein uL5 OS=Homo sapiens OX=9606 GN=RPL11 PE=1 SV=2	High	46	8	11	8	1.90336	0.0362298	0.7713	0.339124	0.0366607	0.0703895	-0.0664673	-0.0121746	0.0351577	0.294756	1.47458	0.875872	0.742644	0.804216	FALSE	Human	35.52
P38646	HSPA9	Stress-70 protein, mitochondrial OS=Homo sapiens OX=9606 GN=HSPA9 PE=1 SV=2	High	61	43	108	42	1.9037	0.0362301	0.402332	3.56605	3.34545	3.43152	3.34611	3.43638	3.30423	3.46879	4.03345	3.71854	3.84864	3.96703	FALSE	Human	294.08
Q15008	PSMD6	26S proteasome non-ATPase regulatory subunit 6 OS=Homo sapiens OX=9606 GN=PSMD6 PE=1 SV=1	High	52	22	28	22	1.90012	0.0363013	0.22718	1.81475	1.91759	2.00342	1.97783	2.16344	1.94896	2.13689	2.40696	2.17075	2.0922	2.1841	FALSE	Human	76.11
Q9Y5Z9	UBIAD1	UbiA prenyltransferase domain-containing protein 1 OS=Homo sapiens OX=9606 GN=UBIAD1 PE=1 SV=1	Medium	3	1	1	1	1.8977	0.0364456	0.349015	-3.29451	-3.47267	-3.74894	-3.73874	-3.34023	-3.58056	-3.31251	-2.87105	-3.22946	-3.21294	-3.27533	FALSE	Human	2.77
P43007	SLC1A4	Neutral amino acid transporter A OS=Homo sapiens OX=9606 GN=SLC1A4 PE=1 SV=1	High	10	4	5	4	1.89642	0.0364496	1.69981	-1.15444	-2.38247	-2.29535	-2.63973	-1.857	-2.16201	-1.78335	0.938836	-0.422873	-0.397151	-0.245583	FALSE	Human	13.42
Q9H8G2	CAAP1	Caspase activity and apoptosis inhibitor 1 OS=Homo sapiens OX=9606 GN=CAAP1 PE=1 SV=2	High	29	8	8	8	1.89441	0.0364685	0.305322	0.818351	0.601437	0.725714	0.645297	0.612184	0.731838	0.734366	1.07341	0.93509	1.19518	1.03424	FALSE	Human	25.42
Q9UJY4	GGA2	ADP-ribosylation factor-binding protein GGA2 OS=Homo sapiens OX=9606 GN=GGA2 PE=1 SV=3	High	12	5	7	5	1.89696	0.0364812	0.205953	-1.3016	-1.57244	-1.35509	-1.43426	-1.65069	-1.36068	-1.19839	-1.21415	-1.20553	-1.29177	-1.28938	FALSE	Human	19.92
A0A8J8YVX4	ODF2	Outer dense fiber protein 2 OS=Homo sapiens OX=9606 GN=ODF2 PE=1 SV=1	High	12	12	12	11	1.89779	0.0364877	-0.251881	-0.996544	-0.877767	-0.850622	-0.600697	-0.810541	-0.979267	-0.990586	-1.22259	-1.07934	-0.982114	-1.24764	FALSE	Human	24.2
C9JZR2	CTNND1	Catenin delta 1 OS=Homo sapiens OX=9606 GN=CTNND1 PE=1 SV=2	High	16	13	13	13	1.89536	0.0364903	-0.600286	0.850366	1.39832	1.23165	1.07564	1.14821	0.821445	0.760038	-0.0917792	0.592377	0.474187	0.701772	FALSE	Human	36.84
Q96T88	UHRF1	E3 ubiquitin-protein ligase UHRF1 OS=Homo sapiens OX=9606 GN=UHRF1 PE=1 SV=1	High	15	11	11	10	1.8948	0.0364948	1.11415	0.266682	-0.430895	-0.523115	-0.521423	-0.898203	-0.687337	-0.429275	1.2394	0.913698	0.818014	0.700351	FALSE	Human	31.54
Q6DD88	ATL3	Atlastin-3 OS=Homo sapiens OX=9606 GN=ATL3 PE=1 SV=1	High	45	18	25	18	1.89311	0.0365398	-0.7748	2.05029	2.48741	2.52273	2.33264	2.44981	2.72696	2.2519	1.01055	1.68652	1.6361	1.68247	FALSE	Human	87
Q9BYX4	IFIH1	Interferon-induced helicase C domain-containing protein 1 OS=Homo sapiens OX=9606 GN=IFIH1 PE=1 SV=3	High	30	30	30	30	1.89176	0.0367128	-0.917375	2.37614	2.78372	3.07436	2.33135	2.92823	2.70989	2.43661	1.07886	1.51185	1.79226	2.09661	FALSE	Human	87.43
Q16629	SRSF7	Serine/arginine-rich splicing factor 7 OS=Homo sapiens OX=9606 GN=SRSF7 PE=1 SV=1	High	36	10	14	9	1.89119	0.0367273	0.149109	0.398072	0.179938	0.255563	0.1671	0.25035	0.131743	0.372962	0.387557	0.313786	0.477109	0.346438	FALSE	Human	30.12
Q9NVI1	FANCI	Fanconi anemia group I protein OS=Homo sapiens OX=9606 GN=FANCI PE=1 SV=4	High	8	9	9	9	1.89177	0.0367599	0.641156	0.489211	0.133196	0.0884449	0.0612779	-0.122668	-0.0192461	0.225257	1.17817	0.966155	0.580504	0.780877	FALSE	Human	25.46
Q15424	SAFB	Scaffold attachment factor B1 OS=Homo sapiens OX=9606 GN=SAFB PE=1 SV=4	High	44	45	67	31	1.89005	0.0367612	0.175248	2.92758	2.77727	2.82395	2.74442	3.01358	2.81961	2.99194	3.10539	2.90418	3.11463	3.01544	FALSE	Human	158.59
Q9NRG9	AAAS	Aladin OS=Homo sapiens OX=9606 GN=AAAS PE=1 SV=1	High	26	11	11	11	1.87877	0.0367614	0.463347	0.542046	0.133742	0.278354	0.236914	-0.103655	0.396387	0.313403	0.993634	0.633504	0.772859	0.839824	FALSE	Human	32.42
H3BR79	OGFOD1	2-oxoglutarate and iron dependent oxygenase domain containing 1 (Fragment) OS=Homo sapiens OX=9606 GN=OGFOD1 PE=1 SV=1	High	24	4	4	4	1.87795	0.0367654	0.709963	-2.01974	-2.18982	-2.14803	-2.02322	-1.90386	-2.03604	-1.85628	-0.784103	-1.43829	-1.41021	-1.22857	FALSE	Human	6.22
E7EQN5	ARHGAP4	Rho GTPase activating protein 4 OS=Homo sapiens OX=9606 GN=ARHGAP4 PE=1 SV=1	High	34	29	35	29	1.87712	0.0367833	-0.353837	2.07964	2.15917	2.38446	2.35289	2.18627	2.25529	2.1342	1.58516	1.97738	1.90026	1.81525	FALSE	Human	105.66
A0A8V8TLI4	POLR3F	DNA-directed RNA polymerase III subunit RPC6 OS=Homo sapiens OX=9606 GN=POLR3F PE=1 SV=1	High	11	4	4	4	1.88909	0.0367959	-1.37463	-0.0261841	-0.0978684	0.255563	0.819704	-1.88583	0.095314	-1.78946	-1.48845	-1.35841	-1.74375	-1.19248	FALSE	Human	9.22
B5MBW9	CHCHD10	Coiled-coil-helix-coiled-coil-helix domain containing 10 OS=Homo sapiens OX=9606 GN=CHCHD10 PE=1 SV=1	High	15	1	1	1	1.89012	0.036798	0.617867	-1.65951	-1.91229	-2.15333	-2.30607	-2.33105	-2.52194	-1.82876	-1.53678	-1.82317	-1.01929	-1.4395	FALSE	Human	5.89
Q9NXV6	CDKN2AIP	CDKN2A-interacting protein OS=Homo sapiens OX=9606 GN=CDKN2AIP PE=1 SV=3	High	41	19	22	19	1.87888	0.036802	0.166451	1.54442	1.32588	1.33994	1.39009	1.52008	1.26597	1.56415	1.59361	1.53473	1.59979	1.52863	FALSE	Human	64.89
A0A7I2YQW9	ABHD17A	Abhydrolase domain containing 17A, depalmitoylase OS=Homo sapiens OX=9606 GN=ABHD17A PE=1 SV=1	High	9	3	3	2	1.87721	0.0368089	-0.367959	-1.29593	-1.19119	-1.54905	-1.41681	-1.152	-1.11283	-1.42531	-1.92057	-1.50164	-1.61903	-1.80476	FALSE	Human	7.28
Q5XKP0	MICOS13	MICOS complex subunit MIC13 OS=Homo sapiens OX=9606 GN=MICOS13 PE=1 SV=1	High	47	4	4	4	1.87909	0.0368278	-0.335883	0.263803	0.344154	0.288151	0.489134	-0.0625606	0.424273	-0.309585	0.148733	0.0355825	-0.0478086	-0.0505438	FALSE	Human	12.04
A0A0C4DG89	DDX46	RNA helicase OS=Homo sapiens OX=9606 GN=DDX46 PE=1 SV=1	High	45	45	52	45	1.88819	0.0368306	0.21754	2.84965	2.64976	2.60411	2.52354	2.56605	2.58545	2.71625	3.03311	2.83655	2.81999	2.8306	FALSE	Human	158.64
Q8N3D4	EHBP1L1	EH domain-binding protein 1-like protein 1 OS=Homo sapiens OX=9606 GN=EHBP1L1 PE=1 SV=2	High	32	33	35	30	1.88017	0.0368369	-0.322002	1.57745	2.11824	2.11222	1.80524	1.94706	1.95459	1.80296	1.41322	1.58858	1.58767	1.59322	FALSE	Human	109.74
Q96DX8	RTP4	Receptor-transporting protein 4 OS=Homo sapiens OX=9606 GN=RTP4 PE=1 SV=3	High	5	2	2	2	1.87912	0.0368734	-0.765563	-1.99195	-1.99104	-2.50947	-2.47965	-2.27717	-1.66571	-2.84989	-3.56156	-3.0673	-2.71679	-2.39477	FALSE	Human	2.16
Q9NX76	CMTM6	CKLF-like MARVEL transmembrane domain-containing protein 6 OS=Homo sapiens OX=9606 GN=CMTM6 PE=1 SV=1	Medium	5	1	2	1	1.87929	0.0368745	-0.622291	-1.22412	-0.850514	-1.23657	-0.832373	-0.643099	-0.709291	-0.95926	-1.84256	-1.48075	-1.61015	-1.79872	FALSE	Human	3.94
Q6IN85	PPP4R3A	Serine/threonine-protein phosphatase 4 regulatory subunit 3A OS=Homo sapiens OX=9606 GN=PPP4R3A PE=1 SV=1	High	28	19	19	13	1.88023	0.0368828	0.107785	1.90158	1.8549	1.86544	1.79064	1.9022	1.98314	1.93834	1.96324	2.05153	1.95818	2.04254	FALSE	Human	57.56
O75340	PDCD6	Programmed cell death protein 6 OS=Homo sapiens OX=9606 GN=PDCD6 PE=1 SV=1	High	36	7	13	7	1.87943	0.0369204	-0.331269	-0.307299	-0.29464	-0.255661	-0.107869	-0.234465	0.173548	-0.299378	-0.765474	-0.517926	-0.417943	-0.510947	FALSE	Human	28.18
P08779	KRT16	Keratin, type I cytoskeletal 16 OS=Homo sapiens OX=9606 GN=KRT16 PE=1 SV=4	High	52	24	38	13	1.88566	0.0369227	-1.31668	2.14993	1.96038	2.24981	1.36693	1.19768	1.26254	0.498188	-0.502097	-0.232818	0.79812	1.34462	TRUE	Human	90.11
Q9H0R6	QRSL1	Glutamyl-tRNA(Gln) amidotransferase subunit A, mitochondrial OS=Homo sapiens OX=9606 GN=QRSL1 PE=1 SV=2	High	5	3	3	3	1.88024	0.0369288	0.4958	-2.44966	-2.38247	-2.29828	-2.38716	-2.36812	-2.3234	-2.27489	-1.57052	-1.71034	-1.94587	-1.86029	FALSE	Human	4.04
P50990	CCT8	T-complex protein 1 subunit theta OS=Homo sapiens OX=9606 GN=CCT8 PE=1 SV=4	High	69	40	83	40	1.88588	0.0369289	0.298214	3.75736	3.56314	3.66948	3.60306	3.51	3.68974	3.667	4.1373	3.93198	3.9242	3.99124	FALSE	Human	215.48
K7EJQ7	SEC11C	Signal peptidase complex catalytic subunit SEC11 OS=Homo sapiens OX=9606 GN=SEC11C PE=1 SV=1	High	24	3	4	3	1.88047	0.036945	2.07898	-0.183612	-1.29905	-1.62241	-1.79091	-1.38702	-0.817094	-0.984733	2.30624	1.16107	1.08647	0.909122	FALSE	Human	11.41
P11388	TOP2A	DNA topoisomerase 2-alpha OS=Homo sapiens OX=9606 GN=TOP2A PE=1 SV=3	High	28	42	49	27	1.88072	0.0369562	1.17512	1.82129	0.613622	0.890101	0.810978	0.326769	1.08092	0.932633	2.48651	2.23058	2.55218	2.29347	FALSE	Human	124.29
P01772	IGHV3-33	Immunoglobulin heavy variable 3-33 OS=Homo sapiens OX=9606 GN=IGHV3-33 PE=1 SV=2	High	15	2	2	1	1.88504	0.036962	1.97282	-2.61644	-4.82483	-4.47261	-3.12515	-3.93134	-3.1463	-3.38466	-0.852358	-2.24836	-0.704436	-1.37666	FALSE	Human	5.34
O95295	SNAPIN	SNARE-associated protein Snapin OS=Homo sapiens OX=9606 GN=SNAPIN PE=1 SV=1	High	42	5	5	5	1.886	0.0369657	-0.391034	0.509201	0.392859	0.647191	0.39302	0.273604	0.589759	0.224752	-0.065588	0.303629	-0.239425	0.159492	FALSE	Human	14.97
Q86Y46	KRT73	Keratin, type II cytoskeletal 73 OS=Homo sapiens OX=9606 GN=KRT73 PE=1 SV=1	High	8	6	9	1	1.88175	0.0369737	-1.71011	0.45007	2.74324	-0.134228	0.29679	-0.471072	0.0448842	-1.03586	-2.02748	-1.23888	-0.912708	-0.89424	FALSE	Human	24.61
O95182	NDUFA7	NADH dehydrogenase [ubiquinone] 1 alpha subcomplex subunit 7 OS=Homo sapiens OX=9606 GN=NDUFA7 PE=1 SV=3	High	68	8	10	8	1.8808	0.0369875	-0.283914	0.237144	0.275557	0.519097	0.625911	0.315123	0.679909	0.220706	0.0458417	0.252705	0.102513	0.169283	FALSE	Human	19.72
Q8IY37	DHX37	Probable ATP-dependent RNA helicase DHX37 OS=Homo sapiens OX=9606 GN=DHX37 PE=1 SV=1	High	8	8	8	8	1.88243	0.0370013	0.472941	0.209484	-0.124388	-0.0783999	0.232899	-0.272034	0.169369	0.103623	0.801901	0.373268	0.594415	0.605606	FALSE	Human	17.29
A0A3B3ISV5		Leucine-rich repeat-containing protein 57 OS=Homo sapiens OX=9606 PE=4 SV=1	High	25	5	5	5	1.88192	0.037005	-0.57325	0.684832	0.908526	1.06356	0.858327	1.02494	0.91925	0.844648	0.147096	0.396478	-0.00756693	0.302625	FALSE	Human	11.33
Q9BWH6	RPAP1	RNA polymerase II-associated protein 1 OS=Homo sapiens OX=9606 GN=RPAP1 PE=1 SV=3	High	6	5	5	5	1.88297	0.0370126	0.274028	-0.630655	-0.706742	-0.49764	-0.807355	-0.794681	-0.738437	-0.394717	-0.267032	-0.657068	-0.308205	-0.482427	FALSE	Human	12.43
I3L3X9	DPH1	Diphthamide biosynthesis 1 (Fragment) OS=Homo sapiens OX=9606 GN=DPH1 PE=1 SV=1	High	14	1	1	1	1.88618	0.0370127	1.04365	-4.2014	-5.10494	-5.38281	-4.82817	-4.58739	-4.70545	-4.27775	-2.87992	-4.34673	-3.6066	-3.67923	FALSE	Human	3.15
A0A7I2V4V1	PPIA	Peptidyl-prolyl cis-trans isomerase OS=Homo sapiens OX=9606 GN=PPIA PE=1 SV=1	High	85	5	34	1	1.88363	0.0370152	0.851932	-3.48797	-4.25694	-3.81453	-4.37179	-3.31588	-4.80061	-3.13609	-2.86663	-3.10125	-3.04063	-3.63551	FALSE	Human	65.55
Q6P4E1	GOLM2	Protein GOLM2 OS=Homo sapiens OX=9606 GN=GOLM2 PE=1 SV=2	High	19	8	8	8	1.87138	0.0370367	0.469559	-0.699215	-0.78507	-0.792675	-0.970192	-0.805235	-0.631592	-0.511035	0.157437	-0.425943	-0.378163	-0.397814	FALSE	Human	22.23
A0A7I2V5S2	NPM1	Nucleophosmin OS=Homo sapiens OX=9606 GN=NPM1 PE=1 SV=1	High	63	19	79	19	1.87104	0.0370452	0.76997	3.44701	2.76569	2.83944	3.09277	2.93229	2.80108	3.20453	4.38874	3.5028	3.90088	3.75146	FALSE	Human	219.94
A0A8V8TM87	PRPF40A	Pre-mRNA processing factor 40 homolog A OS=Homo sapiens OX=9606 GN=PRPF40A PE=1 SV=1	High	26	26	32	22	1.88389	0.0370468	0.196431	1.66078	1.58336	1.50068	1.40645	1.53145	1.48941	1.61457	1.8372	1.64653	1.85041	1.67688	FALSE	Human	88.23
O94776	MTA2	Metastasis-associated protein MTA2 OS=Homo sapiens OX=9606 GN=MTA2 PE=1 SV=1	High	38	29	37	24	1.88308	0.0370492	0.230559	1.94415	1.84726	1.79555	1.82904	1.86057	1.80454	1.97544	2.30097	2.0733	2.01387	2.02349	FALSE	Human	90.54
Q10570	CPSF1	Cleavage and polyadenylation specificity factor subunit 1 OS=Homo sapiens OX=9606 GN=CPSF1 PE=1 SV=2	High	24	33	34	33	1.87399	0.0370726	0.308368	2.02897	1.84026	1.73039	1.73354	1.71989	1.801	1.95244	2.41617	2.09875	2.02561	2.0939	FALSE	Human	100.89
G5EA06	MRPS27	Mitochondrial ribosomal protein S27 OS=Homo sapiens OX=9606 GN=MRPS27 PE=1 SV=1	High	31	11	13	11	1.87143	0.037082	0.616453	1.32538	1.06384	0.96988	0.765848	0.905112	0.938101	1.1346	2.1131	1.62166	1.4846	1.70177	FALSE	Human	31.21
O15226	NKRF	NF-kappa-B-repressing factor OS=Homo sapiens OX=9606 GN=NKRF PE=1 SV=2	High	13	9	9	9	1.87012	0.0370878	0.580238	-0.210048	-0.533779	-0.532569	-0.705616	-0.74304	-0.605402	-0.388522	0.480233	-0.195016	0.168054	0.0610633	FALSE	Human	18.3
A0AAG2UWF1	TCAF2	TRPM8 channel associated factor 2 OS=Homo sapiens OX=9606 GN=TCAF2 PE=1 SV=1	High	6	4	4	4	1.8731	0.0370958	-0.721165	-0.692677	-0.97919	-0.495957	-0.088903	-1.50594	-0.711215	-1.29503	-1.47326	-1.17939	-1.89749	-1.4889	FALSE	Human	10.27
Q9Y2D4	EXOC6B	Exocyst complex component 6B OS=Homo sapiens OX=9606 GN=EXOC6B PE=1 SV=3	High	7	5	5	4	1.87165	0.0371275	-0.352137	-0.155724	-0.115278	-0.387481	-0.00295544	-0.0810366	-0.0180545	-0.252213	-0.723918	-0.485541	-0.305333	-0.627454	FALSE	Human	12.97
Q6YN16	HSDL2	Hydroxysteroid dehydrogenase-like protein 2 OS=Homo sapiens OX=9606 GN=HSDL2 PE=1 SV=1	High	36	14	14	14	1.86391	0.0371525	-0.522375	1.75074	1.49519	2.25094	2.03125	1.64899	2.00821	1.6573	0.920737	1.48105	1.23864	1.4115	FALSE	Human	39.86
Q96PU8	QKI	KH domain-containing RNA-binding protein QKI OS=Homo sapiens OX=9606 GN=QKI PE=1 SV=1	High	42	11	11	10	1.86352	0.0371559	-0.403603	1.16826	1.43378	1.56193	1.2213	1.32314	1.45485	1.2313	0.624932	0.871191	0.941348	1.11592	FALSE	Human	31.76
D6R9V8	CDV3	CDV3 homolog OS=Homo sapiens OX=9606 GN=CDV3 PE=1 SV=1	High	79	11	17	3	1.87175	0.0371583	0.434152	-2.36405	-2.59397	-2.36735	-2.58555	-2.39976	-2.35616	-2.32429	-1.75625	-2.19764	-1.79521	-1.97822	FALSE	Human	63.09
A0AAQ5BHB5	SDHC	Succinate dehydrogenase cytochrome b560 subunit, mitochondrial OS=Homo sapiens OX=9606 GN=SDHC PE=1 SV=1	High	4	1	2	1	1.86887	0.0371644	0.388298	0.538477	0.368944	0.307067	0.415333	0.396583	0.411504	0.819448	1.03348	0.904258	0.766047	0.449844	FALSE	Human	5.95
P23921	RRM1	Ribonucleoside-diphosphate reductase large subunit OS=Homo sapiens OX=9606 GN=RRM1 PE=1 SV=1	High	24	16	16	16	1.86398	0.0371875	1.37846	1.81737	0.820724	0.577791	0.90038	0.751201	0.940248	1.08621	3.25184	2.69749	2.42336	2.27318	FALSE	Human	47.61
Q9BUB7	TMEM70	Transmembrane protein 70, mitochondrial OS=Homo sapiens OX=9606 GN=TMEM70 PE=1 SV=2	High	7	2	2	2	1.86415	0.0372082	1.01477	-2.89226	-3.12048	-3.35815	-3.78683	-3.48883	-3.67508	-2.96963	-1.4699	-2.44294	-2.78718	-2.19116	FALSE	Human	5.94
Q9UBU8	MORF4L1	Mortality factor 4-like protein 1 OS=Homo sapiens OX=9606 GN=MORF4L1 PE=1 SV=2	High	17	6	7	4	1.86628	0.0372092	0.256661	-0.786034	-1.09467	-1.1774	-1.07951	-1.13061	-0.903585	-0.896377	-0.919421	-0.648079	-0.672625	-0.723361	FALSE	Human	18.92
A0A5H1ZRP8	DMD	Dystrophin OS=Homo sapiens OX=9606 GN=DMD PE=1 SV=1	Medium	1	3	3	2	1.86262	0.0372168	-1.32426	-1.28184	-1.06429	-0.673786	0.169203	-1.44856	0.779224	-1.53907	-2.7481	-1.61618	-1.79521	-1.85611	FALSE	Human	4.52
B5ME19	EIF3CL	Eukaryotic translation initiation factor 3 subunit C-like protein OS=Homo sapiens OX=9606 GN=EIF3CL PE=1 SV=1	High	34	37	45	37	1.86782	0.0372214	0.270702	2.6086	2.56141	2.72057	2.58309	2.53176	2.60676	2.68721	3.10434	2.81509	2.83772	2.91931	FALSE	Human	106.78
Q9BXW7	HDHD5	Haloacid dehalogenase-like hydrolase domain-containing 5 OS=Homo sapiens OX=9606 GN=HDHD5 PE=1 SV=1	High	35	10	13	10	1.86227	0.0372297	-0.307905	0.738349	0.89442	0.91181	0.905749	0.396122	0.639319	0.303871	0.561586	0.559774	0.403965	0.369421	FALSE	Human	41.8
P22794	EVI2A	Protein EVI2A OS=Homo sapiens OX=9606 GN=EVI2A PE=1 SV=2	High	11	2	2	2	1.8642	0.0372386	0.659471	-3.43712	-3.79959	-4.01197	-4.30024	-4.10822	-4.75224	-3.6477	-3.21977	-3.32364	-3.24561	-3.60708	FALSE	Human	5.76
O95749	GGPS1	Geranylgeranyl pyrophosphate synthase OS=Homo sapiens OX=9606 GN=GGPS1 PE=1 SV=1	High	24	7	7	7	1.86655	0.0372509	-0.276263	0.637059	0.441298	0.722466	0.627059	0.521347	0.573644	0.584176	0.176831	0.23775	0.24649	0.309165	FALSE	Human	20.54
Q16772	GSTA3	Glutathione S-transferase A3 OS=Homo sapiens OX=9606 GN=GSTA3 PE=1 SV=3	High	9	2	3	2	1.8663	0.0372542	-0.954314	-3.2665	-2.40133	-2.76101	-3.12001	-3.60204	-2.76418	-3.84564	-4.82746	-3.51302	-3.50424	-4.01043	FALSE	Human	2.9
P62888	RPL30	Large ribosomal subunit protein eL30 OS=Homo sapiens OX=9606 GN=RPL30 PE=1 SV=2	High	77	10	24	10	1.86447	0.0372642	0.498961	1.33456	1.16879	1.11566	1.03846	0.946274	1.30459	1.24083	2.05504	1.63663	1.66018	1.65907	FALSE	Human	50.92
Q9UI12	ATP6V1H	V-type proton ATPase subunit H OS=Homo sapiens OX=9606 GN=ATP6V1H PE=1 SV=1	High	41	17	20	1	1.86676	0.037267	-0.478786	1.4094	1.80676	2.12074	1.62591	1.79937	1.64253	1.53939	0.844632	1.18993	1.41184	1.29087	FALSE	Human	64.73
Q5VVJ2	MYSM1	Deubiquitinase MYSM1 OS=Homo sapiens OX=9606 GN=MYSM1 PE=1 SV=1	High	3	3	3	2	1.86712	0.0372831	0.526964	-3.05525	-3.48603	-3.42061	-3.46002	-3.14528	-3.09513	-2.96041	-2.30688	-3.04354	-2.57513	-2.86449	FALSE	Human	4.11
Q9GZS3	SKIC8	Superkiller complex protein 8 OS=Homo sapiens OX=9606 GN=SKIC8 PE=1 SV=1	High	51	11	13	11	1.8645	0.0373043	0.280249	1.34208	1.17252	1.03213	1.04534	1.16912	1.14484	1.30363	1.69087	1.48351	1.31646	1.3618	FALSE	Human	40.46
P62318	SNRPD3	Small nuclear ribonucleoprotein Sm D3 OS=Homo sapiens OX=9606 GN=SNRPD3 PE=1 SV=1	High	52	5	15	5	1.85992	0.0373731	0.167493	1.93875	1.82056	1.83853	1.93523	1.70063	1.73095	1.88468	1.95265	2.04822	2.09737	1.99175	FALSE	Human	43.98
Q8TF05	PPP4R1	Serine/threonine-protein phosphatase 4 regulatory subunit 1 OS=Homo sapiens OX=9606 GN=PPP4R1 PE=1 SV=1	High	20	16	17	11	1.86015	0.0373938	-0.510914	0.834609	1.06155	1.26154	1.08958	0.7151	0.952155	0.918961	0.130061	0.539853	0.301229	0.484107	FALSE	Human	55.54
Q9Y385	UBE2J1	Ubiquitin-conjugating enzyme E2 J1 OS=Homo sapiens OX=9606 GN=UBE2J1 PE=1 SV=2	High	29	8	11	8	1.85822	0.0374157	1.16166	0.563273	0.121133	0.0862	-0.265043	0.614562	-0.0813727	0.436716	2.32628	1.23605	1.26231	1.41258	FALSE	Human	42.67
P82664	MRPS10	Small ribosomal subunit protein uS10m OS=Homo sapiens OX=9606 GN=MRPS10 PE=1 SV=2	High	31	5	5	5	1.8603	0.0374241	0.683508	-0.330313	-0.666263	-0.703573	-0.861048	-0.576501	-0.835871	-0.454937	0.644026	-0.023056	-0.0400281	-0.0197711	FALSE	Human	14.24
A0A0D9SF98	NCAM1	Neural cell adhesion molecule 1 (Fragment) OS=Homo sapiens OX=9606 GN=NCAM1 PE=1 SV=1	High	10	3	3	3	1.85824	0.0374602	-0.672102	-0.0356097	-0.212544	-0.941583	-0.536762	-0.344071	-0.110926	-0.697565	-1.66903	-0.983512	-0.844402	-0.983919	FALSE	Human	4.85
O95544	NADK	NAD kinase OS=Homo sapiens OX=9606 GN=NADK PE=1 SV=1	High	27	10	13	10	1.85855	0.0374905	-1.19175	1.49679	2.2047	2.63313	1.77864	1.90106	1.75642	1.83326	0.0685158	0.250784	0.770819	0.92685	FALSE	Human	36.52
J3QQK4	BPTF	Bromodomain PHD finger transcription factor OS=Homo sapiens OX=9606 GN=BPTF PE=1 SV=2	High	9	26	30	26	1.85675	0.0375279	0.174875	1.73575	1.61792	1.54241	1.56694	1.63285	1.5451	1.75463	1.95125	1.68367	1.74282	1.77616	FALSE	Human	73.75
O95202	LETM1	Mitochondrial proton/calcium exchanger protein OS=Homo sapiens OX=9606 GN=LETM1 PE=1 SV=1	High	43	28	31	28	1.855	0.0375934	0.110239	2.04149	1.94445	1.9249	1.9326	1.96704	2.11201	2.06069	2.14107	2.07913	2.06942	2.1363	FALSE	Human	102.85
P02655	APOC2	Apolipoprotein C-II OS=Homo sapiens OX=9606 GN=APOC2 PE=1 SV=1	Medium	9	1	2	1	1.85535	0.0376	-1.17804	-2.35223	-1.72642	-1.98813	-2.85783	-3.97834	-2.34117	-3.36021	NaN	-3.8663	-3.77123	-3.87717	FALSE	Human	4.03
O43776	NARS1	Asparagine--tRNA ligase, cytoplasmic OS=Homo sapiens OX=9606 GN=NARS1 PE=1 SV=1	High	43	25	39	23	1.85245	0.0376122	0.358629	1.67421	1.64594	1.73398	1.49899	1.5685	1.43388	1.71454	2.27458	1.83879	1.94603	1.98213	FALSE	Human	100.5
Q02218	OGDH	2-oxoglutarate dehydrogenase complex component E1 OS=Homo sapiens OX=9606 GN=OGDH PE=1 SV=3	High	47	44	54	44	1.85551	0.0376303	0.148643	3.15362	3.05032	2.95142	3.06269	3.05435	3.18614	3.14097	3.34056	3.20017	3.26049	3.18315	FALSE	Human	171.01
E9PAV3	NACA	Nascent polypeptide-associated complex subunit alpha, muscle-specific form OS=Homo sapiens OX=9606 GN=NACA PE=1 SV=1	High	4	6	7	5	1.85265	0.0376376	0.469264	0.558583	0.245562	0.41026	0.181753	0.260506	0.0556784	0.2851	0.968507	0.756391	0.881787	0.881487	FALSE	Human	21.2
Q12893	TMEM115	Transmembrane protein 115 OS=Homo sapiens OX=9606 GN=TMEM115 PE=1 SV=1	High	14	4	4	4	1.8543	0.0376387	-0.333439	-1.539	-1.31834	-1.37351	-1.46817	-1.13726	-1.37587	-1.51863	-1.96475	-1.72539	-1.50919	-1.7927	FALSE	Human	15.04
Q2NL82	TSR1	Pre-rRNA-processing protein TSR1 homolog OS=Homo sapiens OX=9606 GN=TSR1 PE=1 SV=1	High	26	16	19	16	1.85126	0.037646	0.599024	0.532509	0.263134	0.204741	0.215712	0.0703893	0.119341	0.371593	1.33193	0.722136	0.833084	0.907892	FALSE	Human	51.36
O43572	AKAP10	A-kinase anchor protein 10, mitochondrial OS=Homo sapiens OX=9606 GN=AKAP10 PE=1 SV=2	High	6	3	3	3	1.85172	0.0376479	-0.287368	-3.08429	-3.16276	-3.08092	-2.92352	-2.8548	-2.88066	-3.27203	-3.14831	-3.56622	-3.18627	-3.25313	FALSE	Human	12.56
P10809	HSPD1	60 kDa heat shock protein, mitochondrial OS=Homo sapiens OX=9606 GN=HSPD1 PE=1 SV=2	High	83	44	194	44	1.85082	0.0376581	0.52761	4.75736	4.51122	4.5572	4.46356	4.47522	4.56067	4.59078	5.34609	5.05496	5.29499	5.12225	FALSE	Human	671.8
Q5T3J3	LRIF1	Ligand-dependent nuclear receptor-interacting factor 1 OS=Homo sapiens OX=9606 GN=LRIF1 PE=1 SV=1	High	3	4	4	4	1.85065	0.0376608	0.403474	-3.08429	-3.16813	-2.90094	-3.27716	-2.62429	-3.17257	-2.47039	-2.78098	-2.90861	-2.56478	-2.44735	FALSE	Human	5.05
Q5JSP0	FGD3	FYVE, RhoGEF and PH domain-containing protein 3 OS=Homo sapiens OX=9606 GN=FGD3 PE=1 SV=1	High	42	24	30	23	1.84961	0.0376616	-0.534392	2.66842	2.74744	3.12204	2.71827	3.00341	2.93626	2.82129	1.9525	2.32524	2.28905	2.26983	FALSE	Human	83.63
P36871	PGM1	Phosphoglucomutase-1 OS=Homo sapiens OX=9606 GN=PGM1 PE=1 SV=3	High	47	25	32	25	1.84859	0.0376671	-0.461035	2.09268	2.33457	2.29509	2.26212	2.5325	2.01928	2.24594	1.52695	1.76416	1.70912	1.72886	FALSE	Human	83.22
O15121	DEGS1	Sphingolipid delta(4)-desaturase DES1 OS=Homo sapiens OX=9606 GN=DEGS1 PE=1 SV=1	High	10	2	2	2	1.85013	0.0376682	-0.657559	-1.74197	-1.47101	-1.13357	-1.24601	-1.51284	-1.21019	-1.61117	-2.61244	-1.84354	-2.21025	-1.94004	FALSE	Human	9.17
A0A994J527		Centrosomal protein 43 (Fragment) OS=Homo sapiens OX=9606 PE=1 SV=1	High	21	6	9	6	1.85335	0.0376698	0.374847	0.210979	0.115616	0.121153	0.0629745	-0.0343518	0.0195732	0.153832	0.710594	0.341578	0.538354	0.543165	FALSE	Human	29.77
Q8WXF1	PSPC1	Paraspeckle component 1 OS=Homo sapiens OX=9606 GN=PSPC1 PE=1 SV=1	High	39	17	21	16	1.85294	0.0376726	0.355317	1.60747	1.4058	1.3872	1.32205	1.61456	1.28444	1.59085	2.11966	1.64415	1.80992	1.79659	FALSE	Human	66.66
B4DY09	ILF2	Interleukin enhancer binding factor 2 OS=Homo sapiens OX=9606 GN=ILF2 PE=1 SV=1	High	57	18	25	18	1.8486	0.037697	0.321145	2.13779	1.87741	1.85031	1.90842	1.80649	1.88621	2.05046	2.54385	2.19443	2.13698	2.23553	FALSE	Human	76.11
Q13325	IFIT5	Interferon-induced protein with tetratricopeptide repeats 5 OS=Homo sapiens OX=9606 GN=IFIT5 PE=1 SV=1	High	40	19	28	18	1.84775	0.037705	-0.342481	2.10627	2.00776	2.0918	2.10339	1.92998	2.10874	1.89329	1.38362	1.72352	1.80079	1.77633	FALSE	Human	82.68
P49321	NASP	Nuclear autoantigenic sperm protein OS=Homo sapiens OX=9606 GN=NASP PE=1 SV=2	High	58	38	53	30	1.84816	0.037707	0.444011	3.13871	2.90013	3.10884	3.00597	2.97339	2.85501	3.07778	3.73873	3.29939	3.5351	3.55407	FALSE	Human	168.03
P28676	GCA	Grancalcin OS=Homo sapiens OX=9606 GN=GCA PE=1 SV=2	High	48	9	11	9	1.84727	0.0377216	-1.27585	0.784271	1.63518	2.13547	1.46152	1.36587	1.33405	1.16756	-0.566032	0.644154	0.148807	-0.510125	FALSE	Human	32.7
Q00325	SLC25A3	Solute carrier family 25 member 3 OS=Homo sapiens OX=9606 GN=SLC25A3 PE=1 SV=2	High	39	17	29	17	1.84625	0.0378076	0.321149	1.4031	1.54755	1.50047	1.7622	1.65612	1.667	1.79039	2.22511	1.75419	1.91434	1.86873	FALSE	Human	58.03
P31942	HNRNPH3	Heterogeneous nuclear ribonucleoprotein H3 OS=Homo sapiens OX=9606 GN=HNRNPH3 PE=1 SV=2	High	55	12	31	11	1.84368	0.0378249	0.245354	1.80719	1.63248	1.69474	1.60354	1.72302	1.65023	1.85104	1.88515	1.81785	2.1772	1.92152	FALSE	Human	111.38
A5PLL7	PEDS1	Plasmanylethanolamine desaturase 1 OS=Homo sapiens OX=9606 GN=PEDS1 PE=1 SV=3	Medium	6	1	1	1	1.84473	0.0378358	-0.429006	-3.27764	-2.69506	-2.44313	-3.04987	-2.76142	-2.93361	-3.34814	-3.36802	-3.2897	-3.39639	-3.04338	FALSE	Human	0
Q9UKX7	NUP50	Nuclear pore complex protein Nup50 OS=Homo sapiens OX=9606 GN=NUP50 PE=1 SV=2	High	61	23	27	23	1.84389	0.0378501	0.28695	1.76081	1.5292	1.47753	1.41843	1.41352	1.45657	1.57331	2.02533	1.72957	1.82933	1.82393	FALSE	Human	69.32
A2ABF8	EHMT2	Euchromatic histone lysine methyltransferase 2 OS=Homo sapiens OX=9606 GN=EHMT2 PE=1 SV=1	High	9	9	9	9	1.84534	0.0378565	0.309303	-0.889054	-0.939598	-1.08218	-0.959817	-0.971193	-0.878495	-0.826668	-0.356361	-0.680705	-0.619926	-0.736773	FALSE	Human	21.25
O14867	BACH1	Transcription regulator protein BACH1 OS=Homo sapiens OX=9606 GN=BACH1 PE=1 SV=2	High	29	16	18	11	1.84423	0.0378661	-0.59947	1.47352	1.80006	2.14776	1.68165	1.94738	1.74909	1.69735	0.712441	1.2515	1.14566	1.19524	FALSE	Human	59.13
A0A7I2V6B9	XPO1	Exportin 1 OS=Homo sapiens OX=9606 GN=XPO1 PE=1 SV=1	High	36	27	37	1	1.8427	0.0378713	0.544428	-2.65224	-3.27422	-3.06088	-2.79091	-2.73697	-2.21291	-2.18089	-1.91599	-2.31793	-2.33359	-2.46957	FALSE	Human	114.28
Q15427	SF3B4	Splicing factor 3B subunit 4 OS=Homo sapiens OX=9606 GN=SF3B4 PE=1 SV=1	High	16	4	5	4	1.84287	0.037901	0.386201	0.149405	-0.258371	-0.188223	-0.426301	-0.0657296	-0.355403	-0.0670576	0.411404	0.0422611	0.382749	0.207798	FALSE	Human	22.1
Q6FI81	CIAPIN1	Anamorsin OS=Homo sapiens OX=9606 GN=CIAPIN1 PE=1 SV=2	High	39	10	12	10	1.84028	0.0379771	0.278151	1.26428	0.977974	1.08001	0.944621	1.23034	1.03142	1.1623	1.6032	1.32456	1.39141	1.34984	FALSE	Human	35.61
Q96BK5	PINX1	PIN2/TERF1-interacting telomerase inhibitor 1 OS=Homo sapiens OX=9606 GN=PINX1 PE=1 SV=2	High	10	2	2	2	1.84083	0.0379839	0.528165	-2.37	-2.86353	-2.62608	-2.79501	-2.45852	-2.96542	-2.49016	-1.7481	-2.24023	-1.93252	-2.34698	FALSE	Human	8.41
Q8WU39	MZB1	Marginal zone B- and B1-cell-specific protein OS=Homo sapiens OX=9606 GN=MZB1 PE=1 SV=1	High	74	9	22	9	1.83762	0.0379932	2.29821	1.37802	-1.0481	-0.873376	-0.605182	-0.808416	-0.154129	-0.390069	3.09219	2.28369	2.35465	2.39127	FALSE	Human	94.2
O00273	DFFA	DNA fragmentation factor subunit alpha OS=Homo sapiens OX=9606 GN=DFFA PE=1 SV=1	High	41	12	13	12	1.8365	0.0379955	0.260177	1.22634	0.983133	0.882684	0.970468	0.994534	1.14271	1.09287	1.30379	1.23532	1.49699	1.33847	FALSE	Human	38.01
Q9P107	GMIP	GEM-interacting protein OS=Homo sapiens OX=9606 GN=GMIP PE=1 SV=2	High	34	29	32	29	1.8396	0.0380069	-0.449591	2.04359	2.48838	2.49646	2.17536	2.39589	2.15531	2.27391	1.57017	1.78073	1.83942	1.7503	FALSE	Human	107
Q01105	SET	Protein SET OS=Homo sapiens OX=9606 GN=SET PE=1 SV=3	High	40	11	33	3	1.83834	0.0380251	0.462218	2.46759	2.06442	2.18783	2.20832	2.22659	2.12798	2.31909	3.00935	2.50099	2.81826	2.73234	FALSE	Human	78.91
H0Y450	RARS2	arginine--tRNA ligase OS=Homo sapiens OX=9606 GN=RARS2 PE=1 SV=2	High	5	2	2	2	1.83656	0.0380296	0.693367	-2.77711	-2.87667	-2.87885	-3.01603	-2.86802	-3.49849	-2.41898	-1.62732	-2.33226	-2.73987	-2.34404	FALSE	Human	5.49
Q8WXF7	ATL1	Atlastin-1 OS=Homo sapiens OX=9606 GN=ATL1 PE=1 SV=1	High	5	3	4	3	1.83777	0.038032	-0.838202	-2.30873	-1.81848	-2.67094	-1.85143	-1.92442	-2.15151	-2.34514	-3.59042	-2.61793	-3.02164	-3.22047	FALSE	Human	10.55
M0QXD6	GTF2F1	Transcription initiation factor IIF subunit alpha (Fragment) OS=Homo sapiens OX=9606 GN=GTF2F1 PE=1 SV=1	High	32	15	18	15	1.83682	0.0380456	0.259548	0.564054	0.344154	0.435606	0.365781	0.498358	0.445163	0.482642	0.875624	0.654726	0.811414	0.684268	FALSE	Human	61.13
P49662	CASP4	Caspase-4 OS=Homo sapiens OX=9606 GN=CASP4 PE=1 SV=1	High	54	19	26	17	1.83888	0.0380458	-0.343079	1.18052	1.36314	1.3126	1.21775	1.37314	1.49964	1.1905	0.652516	1.07927	0.975999	1.00864	FALSE	Human	69.96
Q9UNS2	COPS3	COP9 signalosome complex subunit 3 OS=Homo sapiens OX=9606 GN=COPS3 PE=1 SV=3	High	30	9	12	9	1.83238	0.0381288	0.228032	0.699464	0.499221	0.509078	0.464523	0.510324	0.323515	0.639789	0.945762	0.686339	0.648007	0.725368	FALSE	Human	43.66
Q96FZ2	HMCES	Abasic site processing protein HMCES OS=Homo sapiens OX=9606 GN=HMCES PE=1 SV=1	High	31	11	11	11	1.83287	0.0381538	0.776723	0.639282	0.00776434	-0.195714	0.280838	-0.113458	-0.0121102	0.231806	1.50857	0.863982	0.805114	0.979643	FALSE	Human	24.62
Q9BXX3	ANKRD30A	Ankyrin repeat domain-containing protein 30A OS=Homo sapiens OX=9606 GN=ANKRD30A PE=1 SV=3	Medium	1	2	2	2	1.833	0.0381653	1.13685	0.947447	0.404217	0.357726	0.0731149	0.459651	0.300773	0.57152	2.42937	1.53177	1.58554	1.68516	FALSE	Human	4.66
Q9NZ01	TECR	Very-long-chain enoyl-CoA reductase OS=Homo sapiens OX=9606 GN=TECR PE=1 SV=1	High	25	10	11	1	1.83318	0.0382086	0.585411	-0.928019	-1.36385	-1.26925	-1.36874	-1.19855	-1.41612	-1.15963	-0.2233	-0.80807	-0.582932	-0.586118	FALSE	Human	30.63
Q9UNK0	STX8	Syntaxin-8 OS=Homo sapiens OX=9606 GN=STX8 PE=1 SV=2	High	41	8	10	5	1.83321	0.038252	-0.214197	0.234205	0.170391	0.430308	0.225342	0.182532	0.350064	0.184283	-0.126356	0.0232563	0.0281711	0.147027	FALSE	Human	29.3
A0A3B3IUB5	HM13	Histocompatibility minor 13 OS=Homo sapiens OX=9606 GN=HM13 PE=1 SV=1	High	20	10	16	10	1.8309	0.0382619	0.683179	1.38819	1.29301	1.20138	0.959274	1.43341	1.17407	1.48644	2.55912	1.73043	1.92661	1.92107	FALSE	Human	46.25
Q13112	CHAF1B	Chromatin assembly factor 1 subunit B OS=Homo sapiens OX=9606 GN=CHAF1B PE=1 SV=1	High	6	3	3	3	1.82606	0.0382742	0.703509	-1.72281	-2.3394	-2.3071	-2.19104	-2.41908	-2.35616	-2.13349	-0.989753	-1.48875	-1.61725	-1.3662	FALSE	Human	7.27
Q9BU61	NDUFAF3	NADH dehydrogenase [ubiquinone] 1 alpha subcomplex assembly factor 3 OS=Homo sapiens OX=9606 GN=NDUFAF3 PE=1 SV=1	High	43	5	5	5	1.82531	0.0382781	0.396883	-1.12145	-1.57958	-1.5808	-1.51466	-1.45022	-1.57529	-1.42848	-0.833911	-1.16009	-0.944757	-1	FALSE	Human	17.61
Q6P1M0	SLC27A4	Long-chain fatty acid transport protein 4 OS=Homo sapiens OX=9606 GN=SLC27A4 PE=1 SV=1	High	9	5	5	5	1.82624	0.0382902	-0.399004	-0.400884	-0.127002	-0.138816	-0.136146	0.232402	0.215189	-0.176877	-0.696211	-0.514655	-0.355702	-0.547621	FALSE	Human	9.68
Q9NRZ9	HELLS	Lymphoid-specific helicase OS=Homo sapiens OX=9606 GN=HELLS PE=1 SV=1	High	8	7	7	7	1.82671	0.0382927	0.853254	0.838806	0.089962	0.0979455	0.364406	0.2955	0.396834	0.372506	1.74601	1.3147	1.33176	1.23749	FALSE	Human	20.79
O75886	STAM2	Signal transducing adapter molecule 2 OS=Homo sapiens OX=9606 GN=STAM2 PE=1 SV=1	High	30	12	13	11	1.82696	0.0382953	-0.416703	0.767094	1.00419	1.11318	0.884154	1.12755	0.979859	0.81744	0.166089	0.52284	0.62146	0.685345	FALSE	Human	39.42
Q9Y3Q8	TSC22D4	TSC22 domain family protein 4 OS=Homo sapiens OX=9606 GN=TSC22D4 PE=1 SV=2	High	36	9	10	7	1.8255	0.0383073	-0.301515	0.247381	0.171987	-0.000596285	0.171827	0.375711	0.329614	-0.0244074	-0.332553	-0.187182	0.116504	0	FALSE	Human	26.97
Q9UBB5	MBD2	Methyl-CpG-binding domain protein 2 OS=Homo sapiens OX=9606 GN=MBD2 PE=1 SV=1	High	34	12	12	12	1.82923	0.0383198	0.312191	0.878239	0.952205	0.924744	0.537539	0.943756	0.634023	0.876507	1.11534	1.0879	1.30076	1.23921	FALSE	Human	35.3
P02671	FGA	Fibrinogen alpha chain OS=Homo sapiens OX=9606 GN=FGA PE=1 SV=2	High	35	28	51	27	1.8271	0.0383203	-1.30903	2.44054	3.82981	2.13777	3.57022	3.9127	3.04146	2.98651	1.51578	1.27462	2.01473	1.4403	FALSE	Human	148.01
E9PDP5	ANKHD1	Ankyrin repeat and KH domain containing 1 (Fragment) OS=Homo sapiens OX=9606 GN=ANKHD1 PE=1 SV=1	High	17	22	22	1	1.8293	0.0383585	0.333904	-0.439461	-0.65396	-0.565716	-0.479651	-0.516306	-0.772197	-0.531367	-0.0127592	-0.246998	-0.110985	-0.284446	FALSE	Human	67.23
Q9UIA0	CYTH4	Cytohesin-4 OS=Homo sapiens OX=9606 GN=CYTH4 PE=1 SV=1	High	29	11	11	8	1.82717	0.0383632	-0.398398	-1.44966	-1.18846	-1.09996	-1.26717	-0.996367	-1.03363	-1.48354	-1.88215	-1.26201	-1.52916	-1.69784	FALSE	Human	27.34
Q9HBM1	SPC25	Kinetochore protein Spc25 OS=Homo sapiens OX=9606 GN=SPC25 PE=1 SV=1	High	38	7	8	6	1.82216	0.0383717	1.14052	-2.41542	-3.13093	-2.64088	-3.22101	-3.58012	-2.80061	-2.74723	-0.976599	-1.39103	-1.97753	-2.02917	FALSE	Human	18.77
Q96HV5	TMEM41A	Transmembrane protein 41A OS=Homo sapiens OX=9606 GN=TMEM41A PE=1 SV=1	High	11	3	3	3	1.82337	0.0383885	0.413898	-2.32597	-2.37313	-2.87447	-2.81981	-2.54432	-2.57004	-2.35718	-1.86002	-2.40914	-2.18627	-2.04101	FALSE	Human	8.79
O95674	CDS2	Phosphatidate cytidylyltransferase 2 OS=Homo sapiens OX=9606 GN=CDS2 PE=1 SV=1	High	11	5	5	5	1.82382	0.0383956	-0.500152	0.774866	0.938209	0.733265	0.989033	1.14602	1.14191	0.851534	0.0263734	0.403844	0.538754	0.448152	FALSE	Human	15.35
Q9NQP4	PFDN4	Prefoldin subunit 4 OS=Homo sapiens OX=9606 GN=PFDN4 PE=1 SV=1	High	57	9	9	9	1.82725	0.0384018	0.221794	0.5205	0.283451	0.539748	0.542412	0.548541	0.39236	0.509843	0.702439	0.663417	0.859562	0.729554	FALSE	Human	23.62
Q02108	GUCY1A1	Guanylate cyclase soluble subunit alpha-1 OS=Homo sapiens OX=9606 GN=GUCY1A1 PE=1 SV=2	High	6	3	3	3	1.82223	0.0384053	-1.22927	-1.53565	-1.0006	-2.20737	-0.858904	-0.372825	-1.16332	-1.37851	-2.94831	-2.45543	-2.18627	-3.12669	FALSE	Human	8.6
Q10713	PMPCA	Mitochondrial-processing peptidase subunit alpha OS=Homo sapiens OX=9606 GN=PMPCA PE=1 SV=2	High	38	17	18	17	1.82266	0.0384169	0.616049	1.64556	1.43533	1.46398	1.20012	1.6794	1.52929	1.72297	2.70077	1.97025	2.02589	2.12177	FALSE	Human	58.96
P25090	FPR2	N-formyl peptide receptor 2 OS=Homo sapiens OX=9606 GN=FPR2 PE=1 SV=2	High	11	2	2	2	1.82799	0.0384207	-0.852751	-1.44652	-0.878868	-0.419017	-1.34605	-1.26692	-0.439061	-1.40484	-2.54029	-1.51956	-2.0311	-1.59831	FALSE	Human	8.04
Q9NZD8	SPG21	Maspardin OS=Homo sapiens OX=9606 GN=SPG21 PE=1 SV=1	High	33	9	10	9	1.82752	0.0384315	-0.388738	0.785275	1.19571	1.50719	1.00324	0.80874	1.02305	0.716515	0.475019	0.648538	0.711783	0.7738	FALSE	Human	29.36
Q9BSY4	CHCHD5	Coiled-coil-helix-coiled-coil-helix domain-containing protein 5 OS=Homo sapiens OX=9606 GN=CHCHD5 PE=1 SV=1	High	32	3	3	3	1.82045	0.0384592	0.562331	-1.54235	-2.05431	-2.13227	-2.1433	-1.88583	-2.15938	-1.82876	-1.0815	-1.30233	-1.19024	-1.7167	FALSE	Human	12.33
P83876	TXNL4A	Thioredoxin-like protein 4A OS=Homo sapiens OX=9606 GN=TXNL4A PE=1 SV=1	High	36	5	7	5	1.81797	0.0384781	0.134626	0.679801	0.469685	0.552812	0.510849	0.49707	0.51269	0.686019	0.773519	0.696255	0.613133	0.58996	FALSE	Human	24.43
P19823	ITIH2	Inter-alpha-trypsin inhibitor heavy chain H2 OS=Homo sapiens OX=9606 GN=ITIH2 PE=1 SV=2	High	9	9	14	9	1.8206	0.0384928	-0.867113	1.15071	1.71232	1.15018	2.08764	0.745789	1.14004	0.461792	-0.293478	0.990247	0.613133	0.548308	FALSE	Human	34.29
A0A2R8Y793	ACTB	Actin, cytoplasmic 1 (Fragment) OS=Homo sapiens OX=9606 GN=ACTB PE=1 SV=1	High	89	29	582	1	1.81851	0.0385011	-1.28323	0.103451	0.415936	0.650613	0.68661	0.242686	0.323045	-0.264925	-2.14029	-0.632926	-0.851717	-0.507659	FALSE	Human	2040.88
Q15118	PDK1	[Pyruvate dehydrogenase (acetyl-transferring)] kinase isozyme 1, mitochondrial OS=Homo sapiens OX=9606 GN=PDK1 PE=1 SV=1	High	19	6	6	6	1.81798	0.0385159	0.461303	-0.899773	-1.04316	-1.58974	-1.09205	-1.18746	-1.07516	-1.03103	-0.300165	-0.698225	-0.740841	-0.662676	FALSE	Human	17.95
Q13630	GFUS	GDP-L-fucose synthase OS=Homo sapiens OX=9606 GN=GFUS PE=1 SV=1	High	30	9	9	9	1.81672	0.0385197	0.223691	-0.281138	-0.517399	-0.514573	-0.287932	-0.413422	-0.453488	-0.26209	0.0281539	-0.269568	-0.160738	-0.273933	FALSE	Human	21.5
P09001	MRPL3	Large ribosomal subunit protein uL3m OS=Homo sapiens OX=9606 GN=MRPL3 PE=1 SV=1	High	14	5	7	5	1.81891	0.0385259	0.574274	-0.265805	-0.615833	-0.597837	-0.477183	-0.642152	-0.434284	-0.305931	0.612326	-0.0376554	0.0785217	-0.00346947	FALSE	Human	18.88
A0A3B3IRZ6	ZBTB40	Zinc finger and BTB domain containing 40 (Fragment) OS=Homo sapiens OX=9606 GN=ZBTB40 PE=1 SV=1	High	4	2	2	2	1.81904	0.0385551	0.261615	-1.00462	-1.16544	-1.14144	-1.35508	-1.33563	-1.50015	-1.10782	-0.905756	-1.0459	-1.00407	-0.880353	FALSE	Human	4.77
O96019	ACTL6A	Actin-like protein 6A OS=Homo sapiens OX=9606 GN=ACTL6A PE=1 SV=1	High	39	15	19	15	1.81626	0.0385562	0.203984	0.469357	0.372649	0.357261	0.170778	0.429363	0.131743	0.649606	0.517052	0.540247	0.476275	0.446034	FALSE	Human	54.08
Q96RS6	NUDCD1	NudC domain-containing protein 1 OS=Homo sapiens OX=9606 GN=NUDCD1 PE=1 SV=2	High	22	11	12	11	1.81675	0.0385574	0.300027	0.594923	0.530238	0.457914	0.252366	0.438338	0.29119	0.595549	1.02904	0.622031	0.725893	0.665091	FALSE	Human	34.49
A0A024R571	EHD1	EH domain containing 1 OS=Homo sapiens OX=9606 GN=EHD1 PE=1 SV=1	High	72	35	59	22	1.81684	0.0385864	-0.293126	3.39325	3.52499	3.42782	3.55407	3.75448	3.66426	3.5493	3.1145	3.17494	3.25776	3.2036	FALSE	Human	171.7
P42356	PI4KA	Phosphatidylinositol 4-kinase alpha OS=Homo sapiens OX=9606 GN=PI4KA PE=1 SV=4	High	13	22	22	17	1.81907	0.0385976	-0.303132	1.39742	1.65719	1.62938	1.53122	1.57075	1.50504	1.52879	1.04056	1.27391	1.1901	1.19348	FALSE	Human	53.5
Q5THJ4	VPS13D	Intermembrane lipid transfer protein VPS13D OS=Homo sapiens OX=9606 GN=VPS13D PE=1 SV=2	High	1	5	6	5	1.81685	0.0386287	-0.168519	0.311047	0.274072	0.266508	0.127646	0.26858	0.168846	0.1102	-0.100832	0.138906	0.131421	0.0582929	FALSE	Human	14.89
O15504	NUP42	Nucleoporin NUP42 OS=Homo sapiens OX=9606 GN=NUP42 PE=1 SV=1	High	19	6	6	6	1.80969	0.0387312	0.296136	-2.01974	-2.32433	-1.99286	-1.98531	-1.80312	-1.83587	-1.644	-1.8911	-1.70101	-1.49767	-1.75323	FALSE	Human	15.13
X6R3N0	SLC27A3	long-chain-fatty-acid--CoA ligase OS=Homo sapiens OX=9606 GN=SLC27A3 PE=1 SV=1	High	23	13	13	11	1.81017	0.0387384	-0.959633	-0.208715	0.606166	0.6661	-0.00829124	0.284096	0.26744	0.192571	-1.4076	-0.791149	-0.767277	-0.685716	FALSE	Human	48.4
Q9UHQ9	CYB5R1	NADH-cytochrome b5 reductase 1 OS=Homo sapiens OX=9606 GN=CYB5R1 PE=1 SV=1	High	42	9	9	9	1.8102	0.0387802	-0.281316	0.977042	1.15407	0.877826	1.13949	1.16777	1.24478	0.771841	0.614303	0.774889	1.06166	0.83821	FALSE	Human	21.98
A0A0C4DGP9	ZNF568	Zinc finger protein 568 OS=Homo sapiens OX=9606 GN=ZNF568 PE=1 SV=1	High	12	6	7	1	1.81039	0.0388091	0.33877	-1.43712	-1.69312	-1.71919	-1.85356	-1.5765	-1.89372	-1.51019	-1.04485	-1.50488	-1.30462	-1.41928	FALSE	Human	12.89
Q99459	CDC5L	Cell division cycle 5-like protein OS=Homo sapiens OX=9606 GN=CDC5L PE=1 SV=2	High	40	24	31	24	1.81397	0.0388235	0.242016	2.51062	2.39297	2.29108	2.3224	2.33316	2.33032	2.37239	2.76616	2.62954	2.65162	2.6075	FALSE	Human	100.08
P31941	APOBEC3A	DNA dC->dU-editing enzyme APOBEC-3A OS=Homo sapiens OX=9606 GN=APOBEC3A PE=1 SV=3	High	65	11	14	5	1.8112	0.0388324	-1.65311	0.618025	2.18245	1.93413	0.583978	2.41738	1.57384	1.13675	-1.35095	-0.322929	-0.484614	0.514342	FALSE	Human	42.46
P35658	NUP214	Nuclear pore complex protein Nup214 OS=Homo sapiens OX=9606 GN=NUP214 PE=1 SV=2	High	23	37	39	2	1.81244	0.0388416	0.2966	2.5527	2.22496	2.38549	2.28145	2.3406	2.39516	2.44009	2.89803	2.55861	2.75517	2.64805	FALSE	Human	121.21
O43149	ZZEF1	Zinc finger ZZ-type and EF-hand domain-containing protein 1 OS=Homo sapiens OX=9606 GN=ZZEF1 PE=1 SV=6	High	18	45	46	45	1.81056	0.0388423	-0.297377	2.65758	2.76983	2.66694	2.70873	2.82397	2.80975	2.69206	2.41923	2.50099	2.38464	2.21354	FALSE	Human	122.64
Q9UKD2	MRTO4	mRNA turnover protein 4 homolog OS=Homo sapiens OX=9606 GN=MRTO4 PE=1 SV=2	High	33	9	9	9	1.81166	0.0388442	0.921366	-0.585828	-1.48938	-1.51628	-1.06461	-1.04182	-1.30004	-0.912954	0.587582	-0.394034	-0.109105	-0.396294	FALSE	Human	25.73
O95498	VNN2	Pantetheine hydrolase VNN2 OS=Homo sapiens OX=9606 GN=VNN2 PE=1 SV=3	High	10	4	4	4	1.81274	0.0388491	-1.1147	0.0807314	0.613622	1.08873	0.418429	-0.0269213	0.517629	-0.324291	-1.31138	0.223618	-0.594281	-1.32366	FALSE	Human	10.57
P49247	RPIA	Ribose-5-phosphate isomerase OS=Homo sapiens OX=9606 GN=RPIA PE=1 SV=3	High	41	10	13	10	1.81199	0.0388646	0.312948	0.333643	-0.205622	0.171779	0.345475	0.146294	0.133353	0.22273	0.615092	0.472627	0.53395	0.491108	FALSE	Human	39.36
O95059	RPP14	Ribonuclease P protein subunit p14 OS=Homo sapiens OX=9606 GN=RPP14 PE=1 SV=3	Medium	10	1	1	1	1.80759	0.0388755	0.478258	-2.91383	-3.06931	-3.11667	-3.14591	-3.46186	-3.23213	-3.04071	-2.41887	-2.51302	-2.9303	-2.4889	FALSE	Human	0
P02679	FGG	Fibrinogen gamma chain OS=Homo sapiens OX=9606 GN=FGG PE=1 SV=3	High	40	17	22	17	1.80716	0.0388767	-1.27908	2.21868	3.5749	1.72229	3.21927	3.46317	2.51011	2.65749	1.33242	0.963812	1.47607	1.0985	FALSE	Human	76.22
A0A8V8TQQ7	LIG1	DNA ligase OS=Homo sapiens OX=9606 GN=LIG1 PE=1 SV=1	High	23	21	23	20	1.80779	0.0388786	0.762556	1.66642	0.840926	1.02834	0.994083	0.731621	1.03974	1.1809	2.44778	1.8726	1.83585	1.72659	FALSE	Human	69.57
C9JQD4	PPIH	Peptidyl-prolyl cis-trans isomerase OS=Homo sapiens OX=9606 GN=PPIH PE=1 SV=2	High	54	11	20	9	1.80572	0.0388815	0.225255	1.59072	1.19336	1.29934	1.28763	1.37361	1.32633	1.47332	1.7609	1.55122	1.47919	1.58746	FALSE	Human	44.45
P01344	IGF2	Insulin-like growth factor 2 OS=Homo sapiens OX=9606 GN=IGF2 PE=1 SV=1	High	14	2	2	2	1.80672	0.0388822	-0.877163	-2.10896	-1.92588	-2.07588	-2.27716	-3.15605	-2.6054	-3.10528	-4.08022	-3.1768	-2.77123	-3.04338	TRUE	Human	6.92
P40227	CCT6A	T-complex protein 1 subunit zeta OS=Homo sapiens OX=9606 GN=CCT6A PE=1 SV=3	High	50	25	38	25	1.80658	0.0388834	0.312569	2.88184	2.61821	2.80266	2.74468	2.64744	2.7404	2.77977	3.29365	2.99785	3.09635	3.09126	FALSE	Human	97.38
P06493	CDK1	Cyclin-dependent kinase 1 OS=Homo sapiens OX=9606 GN=CDK1 PE=1 SV=3	High	33	8	9	7	1.81279	0.0388913	1.32305	-0.728533	-1.76458	-1.16933	-1.65639	-2.25096	-1.4869	-1.46713	0.665923	0.109527	-0.170506	-0.0698118	FALSE	Human	26.44
Q8IWZ3	ANKHD1	Ankyrin repeat and KH domain-containing protein 1 OS=Homo sapiens OX=9606 GN=ANKHD1 PE=1 SV=1	High	13	26	26	3	1.80603	0.0388974	0.23005	1.42043	1.45556	1.41317	1.38173	1.46603	1.23307	1.40564	1.76358	1.5937	1.70289	1.65943	FALSE	Human	77.15
H0YNN4	NDUFAF1	Complex I intermediate-associated protein 30, mitochondrial (Fragment) OS=Homo sapiens OX=9606 GN=NDUFAF1 PE=1 SV=2	High	18	6	6	6	1.81286	0.0389293	0.327686	-0.448088	-0.384032	-0.384366	-0.5732	-0.796786	-0.488548	-0.502648	-0.0892029	-0.0914712	-0.211596	-0.02917	FALSE	Human	12.54
P62253	UBE2G1	Ubiquitin-conjugating enzyme E2 G1 OS=Homo sapiens OX=9606 GN=UBE2G1 PE=1 SV=3	High	27	4	4	4	1.80457	0.0389424	1.23849	-1.03975	-1.77684	-1.97166	-1.9461	-1.73092	-1.76219	-1.6607	0.330492	-0.421341	-0.424161	-0.154701	FALSE	Human	10.74
Q9UKL6	PCTP	Phosphatidylcholine transfer protein OS=Homo sapiens OX=9606 GN=PCTP PE=1 SV=1	High	14	4	4	4	1.80378	0.0389532	-0.510596	-4.38198	-3.92134	-3.65583	-4.34755	-3.98793	-4.61618	-4.42214	-4.81038	-4.55946	-4.8033	-4.7167	FALSE	Human	8.59
Q9UG63	ABCF2	ATP-binding cassette sub-family F member 2 OS=Homo sapiens OX=9606 GN=ABCF2 PE=1 SV=2	High	30	18	20	18	1.80286	0.0389597	0.549386	1.52992	1.19336	1.31835	1.21597	1.04123	1.23707	1.34674	2.25634	1.75215	1.76263	1.90897	FALSE	Human	58.24
Q9NW15	ANO10	Anoctamin-10 OS=Homo sapiens OX=9606 GN=ANO10 PE=1 SV=2	High	10	6	6	6	1.80398	0.0389691	-0.705243	-1.49283	-0.714582	-0.794742	-0.984143	-0.733938	-0.790396	-0.95926	-2.05487	-1.64093	-1.5734	-1.88995	FALSE	Human	14.78
Q16799	RTN1	Reticulon-1 OS=Homo sapiens OX=9606 GN=RTN1 PE=1 SV=1	High	13	7	7	7	1.80286	0.0390011	-0.883053	-0.135948	0.930688	0.519097	0.359352	0.945961	0.591321	0.543443	-0.652768	-0.363551	-0.748624	-0.518373	FALSE	Human	26.35
O95466	FMNL1	Formin-like protein 1 OS=Homo sapiens OX=9606 GN=FMNL1 PE=1 SV=3	High	40	46	74	16	1.80226	0.0390244	-0.249628	3.24617	3.47163	3.47136	3.21068	3.50179	3.37868	3.32152	2.92233	3.17291	3.10393	3.13143	FALSE	Human	191.53
H3BMJ2	C15orf39	Chromosome 15 open reading frame 39 (Fragment) OS=Homo sapiens OX=9606 GN=C15orf39 PE=1 SV=1	High	6	3	3	3	1.79111	0.039037	-0.350101	-1.44494	-1.1101	-1.19776	-1.05231	-1.20412	-1.09137	-1.78335	-1.20715	-1.61618	-1.51085	-1.55016	FALSE	Human	8.5
O96008	TOMM40	Mitochondrial import receptor subunit TOM40 homolog OS=Homo sapiens OX=9606 GN=TOMM40 PE=1 SV=1	High	53	13	15	13	1.79357	0.0390393	0.370122	1.16466	0.914576	1.0423	1.04763	0.855052	1.22252	1.14745	1.76554	1.37106	1.38764	1.38454	FALSE	Human	51.07
Q96SI9	STRBP	Spermatid perinuclear RNA-binding protein OS=Homo sapiens OX=9606 GN=STRBP PE=1 SV=1	High	21	15	23	10	1.79225	0.0390423	0.83648	-1.26928	-2.58676	-2.31005	-1.84505	-2.58012	-2.24881	-1.51188	-0.586778	-1.6057	-1.20623	-1.60708	FALSE	Human	59.07
A0A8I5KQW6	GOLGA7	Golgin subfamily A member 7 (Fragment) OS=Homo sapiens OX=9606 GN=GOLGA7 PE=1 SV=1	High	49	4	6	2	1.79285	0.0390445	-0.276833	-0.590161	-0.55298	-0.629766	-0.529072	-0.609416	-0.367495	-0.651402	-0.678677	-0.81208	-1.04541	-0.929006	FALSE	Human	11.63
Q00013	MPP1	55 kDa erythrocyte membrane protein OS=Homo sapiens OX=9606 GN=MPP1 PE=1 SV=2	High	20	9	10	9	1.7918	0.0390515	-0.565766	0.663876	0.952205	0.821255	1.21546	1.33063	0.896994	0.963838	0.0621567	0.272249	0.336599	0.436677	FALSE	Human	29.36
P36406	TRIM23	E3 ubiquitin-protein ligase TRIM23 OS=Homo sapiens OX=9606 GN=TRIM23 PE=1 SV=1	Medium	3	2	2	1	1.79413	0.0390622	-0.969873	-2.59538	-2.15207	-1.71136	-1.64157	-2.59104	-1.3293	-2.41898	-3.85345	-2.67157	-2.92148	-3.00116	FALSE	Human	3.06
O95400	CD2BP2	CD2 antigen cytoplasmic tail-binding protein 2 OS=Homo sapiens OX=9606 GN=CD2BP2 PE=1 SV=1	High	36	10	10	10	1.79493	0.0390686	0.39007	0.665693	0.43688	0.263034	0.350115	0.48759	0.456353	0.471615	1.09339	0.817693	0.977179	0.806859	FALSE	Human	33.54
A0A8V8TRF6	CLASP1	Cytoplasmic linker associated protein 1 OS=Homo sapiens OX=9606 GN=CLASP1 PE=1 SV=1	High	23	28	28	22	1.79469	0.0390696	0.275158	1.10881	1.17676	0.968357	0.917052	1.34311	1.17953	1.15542	1.53678	1.34428	1.49328	1.42403	FALSE	Human	81.79
Q9BPX7	C7orf25	UPF0415 protein C7orf25 OS=Homo sapiens OX=9606 GN=C7orf25 PE=1 SV=1	High	3	2	2	2	1.79228	0.0390702	-0.35821	-3.0697	-3.04439	-2.79371	-3.00177	-2.66216	-2.60183	-2.96501	-3.49867	-3.24564	-3.13437	-3.25865	FALSE	Human	3.96
A0A140T902	TNXB	Tenascin XB OS=Homo sapiens OX=9606 GN=TNXB PE=1 SV=1	Medium	0	2	2	2	1.79117	0.0390772	-0.866457	-1.45439	-0.861353	-1.08851	-1.01245	-1.67178	-0.989742	-1.65326	-2.92057	-1.7066	-1.8237	-2.12669	FALSE	Human	2.57
B7WP74	CWC22	Pre-mRNA-splicing factor CWC22 homolog (Fragment) OS=Homo sapiens OX=9606 GN=CWC22 PE=1 SV=1	High	20	15	15	15	1.79361	0.0390798	0.303615	-0.142934	-0.121779	-0.252816	-0.361895	-0.370472	-0.500981	-0.238916	0.257985	0.0288715	0.0361195	-0.0250506	FALSE	Human	42.47
P78346	RPP30	Ribonuclease P protein subunit p30 OS=Homo sapiens OX=9606 GN=RPP30 PE=1 SV=1	High	31	6	6	6	1.79588	0.0390991	0.591147	1.24738	0.738761	0.777757	0.794389	0.505208	0.827094	0.910507	1.87957	1.34361	1.34233	1.5552	FALSE	Human	19.1
P51398	DAP3	Small ribosomal subunit protein mS29 OS=Homo sapiens OX=9606 GN=DAP3 PE=1 SV=1	High	15	6	6	6	1.79518	0.0391009	0.643915	-0.123959	-0.300528	-0.453705	-0.535049	-0.440313	-0.738437	-0.158313	0.862708	0.0686731	0.0807199	0.205796	FALSE	Human	12.61
A0A8C8MQ70	UBAP2	Ubiquitin associated protein 2 OS=Homo sapiens OX=9606 GN=UBAP2 PE=1 SV=1	High	10	9	9	9	1.80142	0.0391144	0.873839	1.49188	0.887962	0.74149	0.843594	0.969677	1.03056	0.986061	2.36296	1.89183	2.0572	2.04212	FALSE	Human	24.52
Q86SZ2	TRAPPC6B	Trafficking protein particle complex subunit 6B OS=Homo sapiens OX=9606 GN=TRAPPC6B PE=1 SV=1	High	31	5	5	5	1.79547	0.039125	-0.3363	0.27576	0.233387	0.382633	0.353355	0.270591	0.503175	0.251279	-0.213447	0.112703	-0.196216	0.046598	FALSE	Human	13.84
K7ENR6	PSMG2	Proteasome assembly chaperone 2 OS=Homo sapiens OX=9606 GN=PSMG2 PE=1 SV=1	High	26	7	7	7	1.7959	0.0391399	0.438263	0.407667	0.169326	0.514096	0.463666	-0.0250697	0.141909	0.396472	1.09453	0.741077	0.603995	0.748241	FALSE	Human	20.65
Q6NZY4	ZCCHC8	Zinc finger CCHC domain-containing protein 8 OS=Homo sapiens OX=9606 GN=ZCCHC8 PE=1 SV=2	High	31	16	16	16	1.80066	0.0391619	0.316607	1.1332	1.02729	0.945942	0.924849	1.12171	0.995286	1.15701	1.65098	1.25726	1.27484	1.36651	FALSE	Human	49.49
O60664	PLIN3	Perilipin-3 OS=Homo sapiens OX=9606 GN=PLIN3 PE=1 SV=3	High	62	24	37	24	1.79605	0.0391724	-0.576817	2.64399	3.03943	3.31894	2.75031	2.92249	2.74804	2.76395	1.80692	2.31815	2.42649	2.31973	FALSE	Human	113.03
Q01469	FABP5	Fatty acid-binding protein 5 OS=Homo sapiens OX=9606 GN=FABP5 PE=1 SV=3	High	70	12	24	12	1.79614	0.0391967	0.377263	1.52812	1.45075	1.82698	1.46474	1.28708	1.34057	1.48264	1.995	1.88349	2.01171	1.92867	FALSE	Human	71.87
P55060	CSE1L	Exportin-2 OS=Homo sapiens OX=9606 GN=CSE1L PE=1 SV=3	High	38	36	48	36	1.79628	0.0392251	0.409399	3.38671	3.11858	3.24755	3.12345	2.983	3.00565	3.22014	3.90959	3.50391	3.54414	3.59001	FALSE	Human	132.24
P19623	SRM	Spermidine synthase OS=Homo sapiens OX=9606 GN=SRM PE=1 SV=1	High	53	10	12	10	1.79631	0.0392537	1.09453	0.761323	0.163456	0.202152	0.158132	-0.0682693	0.0108418	0.364733	2.19359	1.20265	1.30875	1.42597	FALSE	Human	41.73
P01031	C5	Complement C5 OS=Homo sapiens OX=9606 GN=C5 PE=1 SV=4	Medium	0	1	1	1	1.7892	0.03926	0.37533	-1.90085	-2.25122	-2.32491	-1.70177	-1.97834	-2.22112	-1.44606	-1.59406	-1.67887	-1.84024	-1.87929	TRUE	Human	2.08
Q76FK4	NOL8	Nucleolar protein 8 OS=Homo sapiens OX=9606 GN=NOL8 PE=1 SV=1	High	8	10	11	9	1.79945	0.0392896	0.668869	0.961136	0.324203	0.573792	0.589483	0.518387	0.506492	0.660104	1.75015	1.11376	1.38675	1.32815	FALSE	Human	22.74
A0A087WT44	HMOX2	heme oxygenase (biliverdin-producing) OS=Homo sapiens OX=9606 GN=HMOX2 PE=1 SV=1	High	45	13	14	13	1.79631	0.0392949	0.214741	1.25417	1.1048	0.876852	1.10476	1.10968	1.00499	1.26141	1.48931	1.22997	1.26835	1.20404	FALSE	Human	52.54
Q8TDF6	RASGRP4	RAS guanyl-releasing protein 4 OS=Homo sapiens OX=9606 GN=RASGRP4 PE=1 SV=2	High	9	6	6	6	1.79668	0.0393151	-0.442398	-1.5474	-1.25265	-0.822939	-1.24042	-1.411	-1.41926	-1.52881	-2.01276	-1.43674	-1.87815	-1.76692	FALSE	Human	15
Q9NUG6	PDRG1	p53 and DNA damage-regulated protein 1 OS=Homo sapiens OX=9606 GN=PDRG1 PE=1 SV=2	High	17	2	2	2	1.79709	0.0393228	0.261158	-0.791014	-1.25265	-1.19367	-1.06215	-1.19161	-1.08511	-0.958112	-0.922857	-0.77247	-0.646944	-0.873988	FALSE	Human	5.79
Q15084	PDIA6	Protein disulfide-isomerase A6 OS=Homo sapiens OX=9606 GN=PDIA6 PE=1 SV=1	High	50	24	62	24	1.78615	0.0393306	0.320366	2.85746	2.95058	2.90617	2.61332	3.2173	2.94545	3.07189	3.39453	3.04794	3.38392	3.27878	FALSE	Human	182
Q5JR04	MOV10	RNA helicase OS=Homo sapiens OX=9606 GN=MOV10 PE=1 SV=1	High	11	8	8	8	1.79777	0.039334	-0.214862	-0.188204	-0.402912	-0.307838	-0.415234	-0.302361	-0.0276165	-0.539066	-0.570517	-0.536053	-0.361658	-0.437153	FALSE	Human	14.72
Q9Y376	CAB39	Calcium-binding protein 39 OS=Homo sapiens OX=9606 GN=CAB39 PE=1 SV=1	High	50	18	21	15	1.79732	0.0393432	0.186729	2.38013	2.27605	2.36538	2.33416	2.37267	2.08689	2.49547	2.58728	2.58076	2.40254	2.38033	FALSE	Human	56.37
Q9H5N1	RABEP2	Rab GTPase-binding effector protein 2 OS=Homo sapiens OX=9606 GN=RABEP2 PE=1 SV=2	High	28	15	20	15	1.78694	0.039349	0.250728	1.6474	1.51481	1.55119	1.62285	1.9689	1.48164	1.8909	2.0095	1.82788	1.8602	1.82082	FALSE	Human	57.33
P31153	MAT2A	S-adenosylmethionine synthase isoform type-2 OS=Homo sapiens OX=9606 GN=MAT2A PE=1 SV=1	High	37	13	17	13	1.78662	0.0393497	0.431058	1.56191	1.24607	1.3533	1.02778	1.34836	1.11473	1.35623	2.07039	1.65545	1.67098	1.77903	FALSE	Human	54.66
Q6UXV4	APOOL	MICOS complex subunit MIC27 OS=Homo sapiens OX=9606 GN=APOOL PE=1 SV=1	High	39	9	11	9	1.78795	0.0393559	-0.245575	1.20249	1.35239	1.19201	1.49501	1.46515	1.42032	1.27391	1.1795	1.1562	1.00695	0.928368	FALSE	Human	24.8
Q86U42	PABPN1	Polyadenylate-binding protein 2 OS=Homo sapiens OX=9606 GN=PABPN1 PE=1 SV=3	High	50	11	18	1	1.78622	0.0393626	0.19847	2.00446	1.71707	1.77428	1.70846	1.68488	1.68339	1.88628	1.96417	1.87587	2.12611	1.95035	FALSE	Human	42
E5RGT2	TMEM68	Transmembrane protein 68 OS=Homo sapiens OX=9606 GN=TMEM68 PE=1 SV=1	High	27	3	3	3	1.79818	0.0393706	-0.196601	-0.536486	-0.584064	-0.423008	-0.419967	-0.550522	-0.219748	-0.669127	-0.739993	-0.5603	-0.708225	-0.583519	FALSE	Human	8.83
Q96B54	ZNF428	Zinc finger protein 428 OS=Homo sapiens OX=9606 GN=ZNF428 PE=1 SV=2	High	24	3	4	3	1.7978	0.0393713	0.50221	-1.33904	-1.61034	-1.83352	-1.17229	-1.42558	-1.57179	-1.35416	-0.528903	-1.03297	-0.995942	-1.03744	FALSE	Human	15.4
O43741	PRKAB2	5'-AMP-activated protein kinase subunit beta-2 OS=Homo sapiens OX=9606 GN=PRKAB2 PE=1 SV=1	High	17	3	3	3	1.7881	0.0393758	-0.536362	-1.74004	-1.52686	-1.29974	-1.3237	-1.29193	-1.25021	-1.43804	-2.26267	-2.09635	-1.81755	-2.09426	FALSE	Human	8.75
O00505	KPNA3	Importin subunit alpha-4 OS=Homo sapiens OX=9606 GN=KPNA3 PE=1 SV=2	High	44	17	22	12	1.78719	0.0393811	0.181772	2.1455	2.11741	2.10531	1.97167	2.30498	1.98031	2.26633	2.39827	2.29783	2.18104	2.28638	FALSE	Human	70.39
A0A994J5E5	CYTH2	Cytohesin-2 OS=Homo sapiens OX=9606 GN=CYTH2 PE=1 SV=1	High	28	10	10	3	1.78473	0.03941	-0.544594	-2.77317	-3.20631	-2.96002	-2.52992	-2.38386	-2.82541	-2.82876	-3.39959	-3.2675	-3.49767	-3.62835	FALSE	Human	31.45
P01876	IGHA1	Immunoglobulin heavy constant alpha 1 OS=Homo sapiens OX=9606 GN=IGHA1 PE=1 SV=3	High	45	12	17	5	1.7848	0.039442	1.10252	1.06814	0.125531	0.255064	0.94646	0.234465	1.84669	1.10554	2.6349	1.7953	1.59268	2.11445	FALSE	Human	54.79
Q92785	DPF2	Zinc finger protein ubi-d4 OS=Homo sapiens OX=9606 GN=DPF2 PE=1 SV=2	High	44	13	15	13	1.7851	0.0394495	0.202768	1.09322	1.11008	1.04606	0.955929	1.15721	1.17433	1.1006	1.35032	1.27367	1.4307	1.3059	FALSE	Human	56.89
P49961	ENTPD1	Ectonucleoside triphosphate diphosphohydrolase 1 OS=Homo sapiens OX=9606 GN=ENTPD1 PE=1 SV=1	High	13	7	7	7	1.78406	0.0394512	0.88488	-1.19743	-1.87008	-1.83991	-1.94383	-1.85261	-1.72476	-1.71393	-0.272136	-0.736775	-0.905077	-0.6382	FALSE	Human	18.51
Q8NFG4	FLCN	Folliculin OS=Homo sapiens OX=9606 GN=FLCN PE=1 SV=1	High	7	3	3	3	1.78308	0.0395168	-0.299053	-3.08429	-3.08956	-2.82716	-2.63239	-2.79048	-3.13592	-3.15174	-3.38688	-3.32364	-3.11916	-3.14701	FALSE	Human	5.81
Q9ULI0	ATAD2B	ATPase family AAA domain-containing protein 2B OS=Homo sapiens OX=9606 GN=ATAD2B PE=1 SV=4	High	6	8	8	6	1.78112	0.0396717	-0.600202	-2.78504	-2.38873	-2.35815	-2.97367	-2.76553	-2.86343	-2.70044	-3.52629	-3.35841	-3.24011	-3.62122	FALSE	Human	18.26
P12110	COL6A2	Collagen alpha-2(VI) chain OS=Homo sapiens OX=9606 GN=COL6A2 PE=1 SV=4	High	3	2	2	2	1.78064	0.0396964	-1.04765	-1.75554	-0.479331	-1.99049	-0.71431	-1.50766	-1.33671	-1.33022	-2.54029	-2.4712	-2.59253	-2.7907	FALSE	Human	5.82
Q13190	STX5	Syntaxin-5 OS=Homo sapiens OX=9606 GN=STX5 PE=1 SV=2	High	22	6	6	6	1.78117	0.0397039	0.294074	-1.03738	-1.03332	-0.878847	-1.35206	-1.02322	-1.03363	-0.902985	-0.496966	-0.901113	-0.722524	-0.804759	FALSE	Human	25.13
A0A6Q8PGN3	INF2	Inverted formin 2 OS=Homo sapiens OX=9606 GN=INF2 PE=1 SV=1	High	28	27	29	27	1.77911	0.0397619	-0.805395	1.25706	2.06971	1.20474	2.0539	2.23124	1.85322	1.77288	0.766068	0.805965	0.863715	0.655957	FALSE	Human	91.16
B1ALA9	PRPS1	Ribose-phosphate pyrophosphokinase 1 OS=Homo sapiens OX=9606 GN=PRPS1 PE=1 SV=2	High	42	11	13	6	1.77959	0.0397695	0.388773	0.775877	0.246572	0.244535	0.520349	0.244733	0.359265	0.555142	1.13805	0.802363	0.673712	0.767368	FALSE	Human	42.27
P02533	KRT14	Keratin, type I cytoskeletal 14 OS=Homo sapiens OX=9606 GN=KRT14 PE=1 SV=4	High	50	22	34	6	1.77915	0.0397939	-1.47443	2.26979	2.20028	1.19748	1.64397	1.24192	1.4808	0.157012	-0.291255	-0.999428	0.956685	1.16671	TRUE	Human	79.99
O15091	PRORP	Mitochondrial ribonuclease P catalytic subunit OS=Homo sapiens OX=9606 GN=PRORP PE=1 SV=2	High	10	5	5	5	1.77448	0.0399439	0.842182	-0.73236	-1.13487	-1.54035	-1.5891	-1.95465	-1.86129	-1.36628	-0.13231	-0.334419	-0.768266	-0.53167	FALSE	Human	14.2
P60983	GMFB	Glia maturation factor beta OS=Homo sapiens OX=9606 GN=GMFB PE=1 SV=2	High	62	6	11	4	1.77751	0.0399476	-0.333595	0.180267	0.359639	0.436929	0.459378	0.265053	0.234318	0.22273	-0.329509	0.076828	-0.00116158	-0.0238757	FALSE	Human	42.79
Q9Y265	RUVBL1	RuvB-like 1 OS=Homo sapiens OX=9606 GN=RUVBL1 PE=1 SV=1	High	59	20	31	20	1.77554	0.0399478	0.302402	2.77958	2.45578	2.60597	2.53499	2.48445	2.58545	2.67645	3.17362	2.8889	2.80669	2.83821	FALSE	Human	102.97
Q9Y6M4	CSNK1G3	Casein kinase I isoform gamma-3 OS=Homo sapiens OX=9606 GN=CSNK1G3 PE=1 SV=2	High	14	5	5	5	1.77492	0.0399599	-0.215413	-3.22278	-2.92134	-3.01679	-3.01603	-3.04182	-3.15151	-3.10021	-3.43187	-3.21346	-3.33652	-3.30356	FALSE	Human	10.83
P62308	SNRPG	Small nuclear ribonucleoprotein G OS=Homo sapiens OX=9606 GN=SNRPG PE=1 SV=1	High	36	4	8	4	1.77403	0.039964	0.177807	0.107203	-0.0487237	0.0100992	0.167627	-0.113458	0.0601988	0.0441799	0.198606	0.270828	0.246001	0.281873	FALSE	Human	16.99
P04264	KRT1	Keratin, type II cytoskeletal 1 OS=Homo sapiens OX=9606 GN=KRT1 PE=1 SV=6	High	55	40	140	30	1.773	0.0399721	-1.50397	5.06545	4.62747	3.18966	4.21326	3.83285	4.07448	2.77616	2.19438	1.3704	3.37281	3.60238	TRUE	Human	403
Q8IV38	ANKMY2	Ankyrin repeat and MYND domain-containing protein 2 OS=Homo sapiens OX=9606 GN=ANKMY2 PE=1 SV=1	High	19	8	9	8	1.77617	0.0399759	-0.21792	-0.350022	-0.223691	-0.0270793	-0.338559	0.0042367	-0.202046	-0.351146	-0.34019	-0.387287	-0.556222	-0.402387	FALSE	Human	20.78
Q12872	SFSWAP	Splicing factor, suppressor of white-apricot homolog OS=Homo sapiens OX=9606 GN=SFSWAP PE=1 SV=3	High	11	10	11	10	1.77327	0.0399761	-0.109397	-0.152516	-0.0078063	-0.0113714	-0.0596814	-0.202725	-0.0826178	-0.199746	-0.221183	-0.195671	-0.145888	-0.215096	FALSE	Human	27.5
Q9H3N1	TMX1	Thioredoxin-related transmembrane protein 1 OS=Homo sapiens OX=9606 GN=TMX1 PE=1 SV=1	High	31	14	16	14	1.77693	0.0399799	-0.169279	1.29492	1.43821	1.61135	1.58713	1.50905	1.55535	1.36748	1.2648	1.25247	1.38408	1.38144	FALSE	Human	47.21
Q9H2L5	RASSF4	Ras association domain-containing protein 4 OS=Homo sapiens OX=9606 GN=RASSF4 PE=1 SV=2	High	11	3	3	2	1.7759	0.0399799	-1.24162	-2.43712	-1.35005	-1.66714	-1.92576	-1.62429	-1.7404	-2.29793	-4.20855	-3.09147	-3.1041	-2.46001	FALSE	Human	9.27
Q9NRV9	HEBP1	Heme-binding protein 1 OS=Homo sapiens OX=9606 GN=HEBP1 PE=1 SV=1	High	75	11	11	11	1.77162	0.0399841	-0.493732	-1.36703	-1.07435	-0.675689	-1.29299	-1.14797	-1.30004	-1.30229	-2.07257	-1.47597	-1.68657	-1.64631	FALSE	Human	26.56
Q9H4G4	GLIPR2	Golgi-associated plant pathogenesis-related protein 1 OS=Homo sapiens OX=9606 GN=GLIPR2 PE=1 SV=3	High	56	8	14	8	1.77208	0.0399881	-0.797424	0.649979	0.81699	1.19696	0.672599	0.539393	0.856956	0.708951	-0.632934	0.0876312	-0.136285	-0.0704184	FALSE	Human	41.05
A0A994J4Y8	PGAM5	Serine/threonine-protein phosphatase PGAM5, mitochondrial OS=Homo sapiens OX=9606 GN=PGAM5 PE=1 SV=1	High	17	5	5	4	1.7764	0.039996	0.643677	-0.359608	-0.847279	-0.570135	-0.855694	-0.675649	-0.997942	-0.506835	0.566088	-0.153083	-0.14653	-0.129843	FALSE	Human	15.4
E5RIH5	TTI2	TELO2 interacting protein 2 OS=Homo sapiens OX=9606 GN=TTI2 PE=1 SV=1	High	12	5	5	5	1.77334	0.04	0.41289	-2.53064	-2.59036	-2.41107	-2.49955	-2.68147	-2.34117	-2.51694	-1.87548	-2.0988	-2.04063	-1.94894	FALSE	Human	11.39
A0A8V8TRF3	CEPT1	Choline/ethanolaminephosphotransferase 1 OS=Homo sapiens OX=9606 GN=CEPT1 PE=1 SV=1	High	5	2	3	2	1.77364	0.04	0.558961	-1.97825	-1.95577	-2.07337	-2.51973	-2	-1.77421	-1.54767	-0.90689	-1.58668	-1.6754	-1.73966	FALSE	Human	8.5
A0A0C4DFW4	TEX30	Testis expressed 30 OS=Homo sapiens OX=9606 GN=TEX30 PE=1 SV=1	High	11	3	3	3	1.77059	0.0400794	0.899097	-1.54571	-2.71852	-2.05344	-2.18835	-2.365	-2.10017	-2.15963	-0.70112	-1.0685	-1.2692	-1.11538	FALSE	Human	4.67
H7BZ15	C2orf88	Small membrane A-kinase anchor protein (Fragment) OS=Homo sapiens OX=9606 GN=C2orf88 PE=1 SV=1	High	31	2	2	2	1.76896	0.0401146	-1.15197	-1.10028	-0.384814	-1.15731	-0.164988	0.172885	-0.636156	-0.566778	-1.89334	-1.80907	-1.75939	-2.45683	FALSE	Human	4.36
P01040	CSTA	Cystatin-A OS=Homo sapiens OX=9606 GN=CSTA PE=1 SV=1	High	68	5	7	5	1.76968	0.0401506	-1.11645	-0.115189	0.257634	0.725353	0.23541	0.422143	-0.0782642	-0.127679	-1.89785	-0.971128	-0.962749	-0.416964	FALSE	Human	20.89
Q14254	FLOT2	Flotillin-2 OS=Homo sapiens OX=9606 GN=FLOT2 PE=1 SV=2	High	57	25	31	25	1.76901	0.0401543	-0.370446	2.48685	2.98434	2.59071	2.96594	2.75812	2.76424	2.67515	2.43866	2.4573	2.24698	2.12151	FALSE	Human	85.64
E9PEI0	CDCA2	Cell division cycle associated 2 OS=Homo sapiens OX=9606 GN=CDCA2 PE=1 SV=1	High	7	7	7	7	1.76913	0.0401703	0.411561	-1.68524	-2.22299	-2.06587	-2.23485	-1.69711	-2.01925	-1.92187	-1.47326	-1.573	-1.32048	-1.59133	FALSE	Human	14.66
P00558	PGK1	Phosphoglycerate kinase 1 OS=Homo sapiens OX=9606 GN=PGK1 PE=1 SV=3	High	92	40	164	34	1.76972	0.0401905	-0.144438	4.77356	4.78457	4.94393	4.82177	4.87483	4.80929	4.8444	4.66483	4.66066	4.63906	4.64215	FALSE	Human	462.76
A0A6Q8PGS2	GDAP1	Ganglioside induced differentiation associated protein 1 OS=Homo sapiens OX=9606 GN=GDAP1 PE=1 SV=1	High	16	6	6	6	1.76742	0.0402167	-0.270502	-1.30302	-0.903302	-0.859248	-0.887023	-1.02322	-0.743352	-1.18491	-1.16585	-1.16522	-1.34386	-1.25865	FALSE	Human	13.39
Q9H9T3	ELP3	Elongator complex protein 3 OS=Homo sapiens OX=9606 GN=ELP3 PE=1 SV=2	High	18	8	9	8	1.76781	0.0402172	0.197017	-0.514903	-0.365396	-0.516278	-0.285771	-0.616833	-0.452682	-0.407188	-0.117142	-0.29811	-0.240797	-0.244899	FALSE	Human	26.14
P11049	CD37	Leukocyte antigen CD37 OS=Homo sapiens OX=9606 GN=CD37 PE=1 SV=2	High	9	2	3	2	1.76687	0.0402323	0.515192	-2.99885	-3.06429	-3.31598	-3.42155	-2.94996	-3.31752	-2.60757	-2.4092	-3.11605	-2.35422	-2.82713	FALSE	Human	9.57
P53999	SUB1	Activated RNA polymerase II transcriptional coactivator p15 OS=Homo sapiens OX=9606 GN=SUB1 PE=1 SV=3	High	71	13	47	13	1.76753	0.0402327	0.701742	2.60709	1.96944	2.03417	2.26028	2.20295	2.2157	2.28776	3.47442	2.87291	3.06603	2.88227	FALSE	Human	128.4
Q9BYB4	GNB1L	Guanine nucleotide-binding protein subunit beta-like protein 1 OS=Homo sapiens OX=9606 GN=GNB1L PE=1 SV=2	High	4	1	1	1	1.7665	0.0402399	0.430689	-1.83972	-2.2314	-2.02405	-1.83027	-2.12399	-2.01211	-1.91073	-1.17538	-1.56791	-1.61725	-1.62656	FALSE	Human	3.4
P61221	ABCE1	ATP-binding cassette sub-family E member 1 OS=Homo sapiens OX=9606 GN=ABCE1 PE=1 SV=1	High	41	23	30	23	1.76586	0.0402554	0.617789	2.77006	2.38302	2.4456	2.43173	2.44381	2.44527	2.64829	3.67944	2.99835	3.0892	3.10656	FALSE	Human	89.74
P54922	ADPRH	ADP-ribosylhydrolase ARH1 OS=Homo sapiens OX=9606 GN=ADPRH PE=1 SV=1	High	30	10	12	10	1.76512	0.0402983	-0.75447	0.382233	0.887315	1.32264	0.732115	0.726868	0.791171	0.713639	-0.560669	0.0288715	-0.0830426	0.164138	FALSE	Human	34.41
P35527	KRT9	Keratin, type I cytoskeletal 9 OS=Homo sapiens OX=9606 GN=KRT9 PE=1 SV=3	High	72	37	119	36	1.764	0.0403604	-1.31497	4.90275	4.60671	3.14958	4.06686	3.87423	4.33081	2.94885	2.41015	1.7325	3.42168	3.68777	TRUE	Human	361.67
Q9BTE6	AARSD1	Alanyl-tRNA editing protein Aarsd1 OS=Homo sapiens OX=9606 GN=AARSD1 PE=1 SV=2	High	25	8	9	8	1.76439	0.0403686	0.697432	-0.254755	-0.666263	-1.00837	-0.830272	-0.65355	-1.1385	-0.587917	0.528419	0.0930023	-0.303182	-0.0362592	FALSE	Human	23.83
Q8WZ64	ARAP2	Arf-GAP with Rho-GAP domain, ANK repeat and PH domain-containing protein 2 OS=Homo sapiens OX=9606 GN=ARAP2 PE=1 SV=3	High	3	5	5	5	1.76338	0.0403914	-0.340098	-1.388	-1.35158	-1.54556	-1.5096	-1.26984	-1.60004	-1.46876	-2.03242	-1.7235	-1.84232	-1.85402	FALSE	Human	13.64
A0A1W2PQR6	SCARB2	Scavenger receptor class B member 2 OS=Homo sapiens OX=9606 GN=SCARB2 PE=1 SV=1	High	21	10	10	10	1.75987	0.0405609	-0.683349	-0.263034	0.444382	0.784003	0.314943	0.351685	0.497769	0.109107	-0.980175	-0.166498	-0.351252	-0.253135	FALSE	Human	27.58
F8VQX6	TMT1A	Thiol methyltransferase 1A (Fragment) OS=Homo sapiens OX=9606 GN=TMT1A PE=1 SV=1	High	30	4	5	4	1.76004	0.0405809	0.462027	0.97176	0.448776	0.925372	0.610135	0.824914	1.0245	1.45664	1.64151	1.11666	0.983946	1.11592	FALSE	Human	20.72
Q9NQ75	CASS4	Cas scaffolding protein family member 4 OS=Homo sapiens OX=9606 GN=CASS4 PE=1 SV=2	High	26	17	18	17	1.7579	0.0405903	-0.747888	0.145241	0.595504	0.220688	0.952271	1.16507	0.77751	0.598281	-0.523675	-0.193053	-0.0538225	-0.353605	FALSE	Human	44.87
Q9Y2H6	FNDC3A	Fibronectin type-III domain-containing protein 3A OS=Homo sapiens OX=9606 GN=FNDC3A PE=1 SV=4	High	14	12	12	12	1.75539	0.0405979	0.464414	-0.723764	-0.67963	-0.88214	-0.763587	-0.892565	-0.718941	-0.682328	0.0862885	-0.353287	-0.381185	-0.231275	FALSE	Human	39.66
Q5T5C7	SARS1	serine--tRNA ligase OS=Homo sapiens OX=9606 GN=SARS1 PE=1 SV=1	High	38	21	30	21	1.76082	0.0406061	0.163352	2.04093	1.80607	1.77026	1.92407	1.96067	1.93457	1.95244	2.17228	2.06184	2.03215	2.12852	FALSE	Human	87.76
A0A7P0TA85	BSG	Basigin OS=Homo sapiens OX=9606 GN=BSG PE=1 SV=1	High	36	8	9	4	1.76012	0.0406088	0.352057	0.68052	0.959307	1.14021	0.901645	1.31974	0.923598	1.55895	1.49318	1.13787	1.30828	1.19952	FALSE	Human	32.98
Q9H773	DCTPP1	dCTP pyrophosphatase 1 OS=Homo sapiens OX=9606 GN=DCTPP1 PE=1 SV=1	High	26	4	5	4	1.75848	0.0406103	0.699516	0.413306	-0.229296	0.187045	-0.130963	-0.240182	-0.288494	0.0349903	1.21486	0.748584	0.521465	0.737196	FALSE	Human	14.29
Q92520	FAM3C	Protein FAM3C OS=Homo sapiens OX=9606 GN=FAM3C PE=1 SV=1	High	43	9	10	5	1.75883	0.0406148	1.01761	0.59263	0.014895	-0.129656	-0.168302	-0.0269213	0.0102577	0.137825	1.87397	1.11244	1.01645	1.19145	FALSE	Human	32.7
C9JG97	AAMP	Angio associated migratory cell protein OS=Homo sapiens OX=9606 GN=AAMP PE=1 SV=1	High	23	8	8	8	1.75667	0.0406157	0.253007	0.698753	0.852581	0.690315	0.523228	0.827306	0.61763	0.782519	1.1867	0.903035	0.997385	0.903575	FALSE	Human	26.93
Q9UJX2	CDC23	Cell division cycle protein 23 homolog OS=Homo sapiens OX=9606 GN=CDC23 PE=1 SV=3	High	18	10	10	10	1.75555	0.0406216	0.357831	-0.109579	-0.319834	-0.448814	-0.280741	-0.68147	-0.31167	-0.308122	0.272079	-0.00286198	0.0473995	-0.0127621	FALSE	Human	28.11
Q9NQC3	RTN4	Reticulon-4 OS=Homo sapiens OX=9606 GN=RTN4 PE=1 SV=2	High	11	8	16	8	1.75697	0.040624	-0.663577	0.926364	1.54488	1.43539	1.39235	1.76411	1.54248	1.37956	0.244262	0.72075	0.708944	0.79991	FALSE	Human	39.05
P29401	TKT	Transketolase OS=Homo sapiens OX=9606 GN=TKT PE=1 SV=3	High	65	39	93	39	1.76038	0.0406289	-0.484266	3.98806	4.23809	4.54816	4.10346	4.04806	4.22431	4.16868	3.35972	3.65613	3.74879	3.6038	FALSE	Human	262.73
Q9H1A4	ANAPC1	Anaphase-promoting complex subunit 1 OS=Homo sapiens OX=9606 GN=ANAPC1 PE=1 SV=1	High	5	9	9	9	1.75735	0.0406402	0.530489	-1.13531	-1.32733	-1.44963	-1.32222	-1.56032	-1.47868	-1.26634	-0.370368	-0.84457	-0.796222	-0.96463	FALSE	Human	23.3
Q9NUP1	BLOC1S4	Biogenesis of lysosome-related organelles complex 1 subunit 4 OS=Homo sapiens OX=9606 GN=BLOC1S4 PE=1 SV=1	High	24	5	5	5	1.75582	0.0406493	-0.746577	-1.70015	-1.6549	-1.66904	-1.58378	-2.00486	-1.1926	-2.0652	-3.16449	-2.03414	-2.33945	-2.30072	FALSE	Human	14.96
B5MDQ0	ERCC6L	ERCC excision repair 6 like, spindle assembly checkpoint helicase OS=Homo sapiens OX=9606 GN=ERCC6L PE=1 SV=1	High	7	7	7	7	1.75607	0.0406615	0.797234	-0.0397525	-0.259804	-0.20668	-0.478005	-0.283055	-0.54837	-0.130907	1.21954	0.415466	0.432207	0.536809	FALSE	Human	13.88
P35270	SPR	Sepiapterin reductase OS=Homo sapiens OX=9606 GN=SPR PE=1 SV=1	High	17	3	3	3	1.74986	0.0407321	-0.362369	-2.13152	-1.62689	-1.46271	-1.89469	-1.66985	-1.78026	-1.92411	-2.28608	-2.10125	-1.97297	-2.33236	FALSE	Human	7.91
Q9Y5L4	TIMM13	Mitochondrial import inner membrane translocase subunit Tim13 OS=Homo sapiens OX=9606 GN=TIMM13 PE=1 SV=1	High	51	4	4	4	1.75041	0.0407443	0.233353	-0.0098362	-0.443056	-0.104441	-0.248112	-0.377542	-0.313131	-0.050457	-0.0892029	-0.0969648	0.0889311	0.0676913	FALSE	Human	12.81
Q9P000	COMMD9	COMM domain-containing protein 9 OS=Homo sapiens OX=9606 GN=COMMD9 PE=1 SV=2	High	52	8	8	8	1.75056	0.0407755	-0.313844	1.22634	1.48709	1.4527	0.996748	1.40095	1.28638	1.16282	0.725671	0.952923	0.996222	1.13498	FALSE	Human	23.65
A0A8V8TMN4	PPIP5K2	Inositol hexakisphosphate and diphosphoinositol-pentakisphosphate kinase OS=Homo sapiens OX=9606 GN=PPIP5K2 PE=1 SV=1	High	21	23	24	23	1.75075	0.0407878	-0.563163	1.84283	2.10647	2.11291	2.48713	1.87105	2.90149	1.82546	1.5041	1.71919	1.60227	1.63473	FALSE	Human	55.71
Q6ZUM4	ARHGAP27	Rho GTPase-activating protein 27 OS=Homo sapiens OX=9606 GN=ARHGAP27 PE=1 SV=3	High	29	21	24	2	1.75085	0.0408038	-0.379311	1.42602	1.68017	1.83268	1.55332	1.54252	1.64591	1.46543	0.879903	1.41975	1.16365	1.2419	FALSE	Human	70.42
Q53SF7	COBLL1	Cordon-bleu protein-like 1 OS=Homo sapiens OX=9606 GN=COBLL1 PE=1 SV=3	High	6	4	4	4	1.75126	0.0408046	1.7919	-1.64862	-2.93044	-3.10636	-2.86642	-3.18884	-2.86343	-2.6514	0.314043	-1.30233	-0.50754	-0.730052	FALSE	Human	7.58
Q8IYU8	MICU2	Calcium uptake protein 2, mitochondrial OS=Homo sapiens OX=9606 GN=MICU2 PE=1 SV=2	High	19	5	5	5	1.75149	0.0408207	-0.200676	-0.583234	-0.30496	-0.429416	-0.455156	-0.340997	-0.684498	-0.606671	-0.681584	-0.640037	-0.704436	-0.702535	FALSE	Human	17.53
P30825	SLC7A1	High affinity cationic amino acid transporter 1 OS=Homo sapiens OX=9606 GN=SLC7A1 PE=1 SV=1	High	4	2	2	2	1.75183	0.0408338	1.39108	-0.806058	-1.63803	-2.01438	-1.52652	-1.97834	-1.55095	-1.57555	0.756433	0.0773706	-0.232588	0.00115442	FALSE	Human	5.45
Q9Y2U8	LEMD3	Inner nuclear membrane protein Man1 OS=Homo sapiens OX=9606 GN=LEMD3 PE=1 SV=2	High	22	14	14	14	1.74882	0.0408381	0.314396	1.45386	1.23339	1.19878	1.12169	1.1876	1.40863	1.28073	1.80519	1.55686	1.66477	1.60104	FALSE	Human	48.94
P22061	PCMT1	Protein-L-isoaspartate(D-aspartate) O-methyltransferase OS=Homo sapiens OX=9606 GN=PCMT1 PE=1 SV=4	High	55	11	25	9	1.752	0.0408462	-0.354763	2.26188	2.47831	2.6168	2.33451	2.67371	2.47679	2.43399	1.83093	2.11191	2.06624	2.15145	FALSE	Human	74.24
Q8IWZ8	SUGP1	SURP and G-patch domain-containing protein 1 OS=Homo sapiens OX=9606 GN=SUGP1 PE=1 SV=2	High	27	14	15	14	1.7515	0.0408522	0.215551	0.763362	0.497524	0.551999	0.449033	0.599838	0.632885	0.652989	0.834152	0.711351	0.983946	0.80752	FALSE	Human	43.37
Q92673	SORL1	Sortilin-related receptor OS=Homo sapiens OX=9606 GN=SORL1 PE=1 SV=2	High	3	7	7	7	1.75299	0.0408555	0.272749	0.311976	0.0922108	0.177589	0.199347	-0.0275393	0.37704	0.469059	0.341991	0.730777	0.397367	0.366735	FALSE	Human	14.99
P30260	CDC27	Cell division cycle protein 27 homolog OS=Homo sapiens OX=9606 GN=CDC27 PE=1 SV=2	High	13	11	11	11	1.75209	0.0408739	0.498658	-0.194788	-0.323576	-0.557797	-0.376387	-0.526748	-0.215643	-0.225051	0.620217	0.140464	0.0702515	0.0582929	FALSE	Human	20.64
Q9Y3E2	BOLA1	BolA-like protein 1 OS=Homo sapiens OX=9606 GN=BOLA1 PE=1 SV=1	High	11	1	1	1	1.74751	0.0408918	0.351849	-2.41235	-2.55826	-2.44638	-2.68079	-3.05687	-2.88066	-2.26919	-2.39322	-2.22411	-2.31613	-2.40086	FALSE	Human	3.93
F8VU90	FKBP11	peptidylprolyl isomerase OS=Homo sapiens OX=9606 GN=FKBP11 PE=1 SV=1	High	21	3	4	3	1.74831	0.040902	1.57364	1.2167	-0.380909	-0.562191	0.0470581	-0.26255	0.621841	0.122724	2.74294	1.68634	1.86786	2.01494	FALSE	Human	14.26
P41091	EIF2S3	Eukaryotic translation initiation factor 2 subunit 3 OS=Homo sapiens OX=9606 GN=EIF2S3 PE=1 SV=3	High	49	20	25	20	1.74792	0.0409125	0.513684	1.79627	1.64517	1.65762	1.50003	1.76518	1.91645	1.8699	2.73497	2.14241	2.22815	2.16027	FALSE	Human	79.18
F5H872	MED21	Mediator of RNA polymerase II transcription subunit 21 OS=Homo sapiens OX=9606 GN=MED21 PE=1 SV=1	High	20	2	2	2	1.74758	0.0409155	0.0991059	-0.909488	-0.93158	-0.877752	-0.94269	-0.805235	-1.02044	-0.810014	-0.769593	-0.839445	-0.816527	-0.841543	FALSE	Human	8.63
P09874	PARP1	Poly [ADP-ribose] polymerase 1 OS=Homo sapiens OX=9606 GN=PARP1 PE=1 SV=4	High	58	64	105	64	1.74626	0.0409196	0.479144	4.5589	3.87663	3.56983	4.02223	3.94458	4.04606	4.24693	4.81173	4.34158	4.42117	4.5895	FALSE	Human	298.84
Q96IX5	ATP5MK	ATP synthase membrane subunit K, mitochondrial OS=Homo sapiens OX=9606 GN=ATP5MK PE=1 SV=1	High	47	3	3	3	1.74672	0.0409365	0.537402	-1.92912	-1.9033	-2.2212	-2.46002	-1.44526	-1.55441	-1.25503	-1.30838	-1.23349	-1.42572	-1.68479	FALSE	Human	8.43
Q6UWJ1	TMCO3	Transmembrane and coiled-coil domain-containing protein 3 OS=Homo sapiens OX=9606 GN=TMCO3 PE=1 SV=1	Medium	2	1	1	1	1.74585	0.0409376	-0.53709	-3.12899	-2.44632	-2.31301	-2.43107	-2.56211	-2.5152	-2.75917	-3.38057	-2.77345	-3.36614	-3.23671	FALSE	Human	0
Q9BYD6	MRPL1	Large ribosomal subunit protein uL1m OS=Homo sapiens OX=9606 GN=MRPL1 PE=1 SV=2	High	33	9	9	9	1.74629	0.040947	0.672552	0.67836	0.274567	0.0549777	0.030386	0.0482831	0.107377	0.189469	1.28802	0.938674	0.854433	1.08712	FALSE	Human	24.75
A0A1W2PNR7	HLA-B	Major histocompatibility complex, class I, B OS=Homo sapiens OX=9606 GN=HLA-B PE=1 SV=1	High	46	11	36	3	1.74534	0.0409707	1.63913	-2.14676	-1.30644	-1.33992	-2.2293	-3.99758	-2.41141	-0.322814	0.804327	-1.39253	-0.781178	-1.30499	FALSE	Human	103.18
P46013	MKI67	Proliferation marker protein Ki-67 OS=Homo sapiens OX=9606 GN=MKI67 PE=1 SV=2	High	40	101	116	101	1.74427	0.0410189	1.23779	4.13766	3.03805	3.28565	3.14971	2.78123	3.36693	3.29421	5.33657	4.53791	4.93535	4.55092	FALSE	Human	320.37
Q9Y2R4	DDX52	Probable ATP-dependent RNA helicase DDX52 OS=Homo sapiens OX=9606 GN=DDX52 PE=1 SV=4	High	16	7	8	7	1.74336	0.0410358	0.546215	-0.458351	-1.00781	-0.990493	-0.648033	-1.14797	-0.668515	-0.756179	0.149279	-0.365023	-0.19223	-0.20574	FALSE	Human	18.26
Q9BVJ6	UTP14A	U3 small nucleolar RNA-associated protein 14 homolog A OS=Homo sapiens OX=9606 GN=UTP14A PE=1 SV=1	High	34	21	22	21	1.74374	0.0410368	0.71525	1.89415	1.37634	1.19982	1.46474	1.07874	1.44948	1.43038	2.58325	1.99656	2.34919	2.26959	FALSE	Human	57.96
O43684	BUB3	Mitotic checkpoint protein BUB3 OS=Homo sapiens OX=9606 GN=BUB3 PE=1 SV=1	High	55	14	21	14	1.74212	0.0411251	0.335518	1.86405	1.68502	1.59684	1.52035	1.56256	1.61321	1.73986	2.2979	1.87057	2.01688	1.95408	FALSE	Human	65.85
Q15056	EIF4H	Eukaryotic translation initiation factor 4H OS=Homo sapiens OX=9606 GN=EIF4H PE=1 SV=5	High	35	10	14	10	1.74091	0.0412519	0.351631	-0.0522537	-0.246244	-0.259224	-0.277874	0.0488691	-0.303661	-0.121244	0.485427	0.126912	0.209814	0.148592	FALSE	Human	28.16
F5H7A5	CLPB	ClpB family mitochondrial disaggregase (Fragment) OS=Homo sapiens OX=9606 GN=CLPB PE=1 SV=8	High	38	5	5	1	1.73962	0.0413521	0.334946	-3.25544	-2.74237	-2.83991	-3.13032	-2.85042	-3.24323	-2.91518	-2.49185	-2.62497	-2.62798	-2.7167	FALSE	Human	13.68
A0A994J5K9	NSF	Vesicle-fusing ATPase OS=Homo sapiens OX=9606 GN=NSF PE=1 SV=1	High	38	29	39	1	1.73922	0.0413884	-0.352133	2.38544	2.58476	2.7031	2.4031	2.32435	2.46266	2.40619	1.81193	2.16592	2.04712	2.19436	FALSE	Human	97.31
Q9GZL7	WDR12	Ribosome biogenesis protein WDR12 OS=Homo sapiens OX=9606 GN=WDR12 PE=1 SV=2	High	30	10	10	10	1.73504	0.0415088	0.557671	0.448381	0.0955772	-0.105082	0.20653	-0.304605	0.0859222	0.162824	1.12341	0.627964	0.586317	0.643441	FALSE	Human	37.13
O43719	HTATSF1	17S U2 SnRNP complex component HTATSF1 OS=Homo sapiens OX=9606 GN=HTATSF1 PE=1 SV=1	High	35	24	29	24	1.73541	0.041545	0.23207	2.50281	2.206	2.23735	2.19097	2.41545	2.26842	2.34883	2.64025	2.43981	2.65871	2.59025	FALSE	Human	92.32
Q08J23	NSUN2	RNA cytosine C(5)-methyltransferase NSUN2 OS=Homo sapiens OX=9606 GN=NSUN2 PE=1 SV=2	High	53	32	36	32	1.73506	0.0415473	0.409527	2.51476	2.38015	2.2171	2.34373	2.39647	2.23519	2.47076	3.1617	2.66666	2.76605	2.72196	FALSE	Human	129.32
Q13153	PAK1	Serine/threonine-protein kinase PAK 1 OS=Homo sapiens OX=9606 GN=PAK1 PE=1 SV=2	High	35	15	18	11	1.7372	0.0415477	-0.57743	0.0308061	0.697258	0.873602	0.571713	0.624818	0.367952	0.251279	-0.566032	-0.219441	0.0563602	0.229142	FALSE	Human	47.92
Q8IY34	SLC15A3	Solute carrier family 15 member 3 OS=Homo sapiens OX=9606 GN=SLC15A3 PE=1 SV=2	High	4	2	2	2	1.73736	0.0415529	-1.30805	-2.96694	-2.03455	-1.83778	-2.62508	-2.51284	-2.42715	-2.98357	-5.07003	-3.67887	-3.58554	-3.22586	FALSE	Human	7.18
P59768	GNG2	Guanine nucleotide-binding protein G(I)/G(S)/G(O) subunit gamma-2 OS=Homo sapiens OX=9606 GN=GNG2 PE=1 SV=2	High	52	3	3	3	1.73574	0.0415591	-0.724234	-1.0256	-1.31238	-1.07463	-0.673237	-1.35411	-0.479498	-1.22023	-2.26558	-1.34673	-1.71107	-2.01043	FALSE	Human	11.75
P61956	SUMO2	Small ubiquitin-related modifier 2 OS=Homo sapiens OX=9606 GN=SUMO2 PE=1 SV=3	High	36	4	9	1	1.73668	0.0415597	0.457853	-0.951244	-0.811103	-0.956546	-1.05477	-0.725895	-1.38813	-0.662571	-0.13231	-0.870472	-0.435894	-0.515894	FALSE	Human	17.58
Q9Y4P8	WIPI2	WD repeat domain phosphoinositide-interacting protein 2 OS=Homo sapiens OX=9606 GN=WIPI2 PE=1 SV=1	High	5	2	2	2	1.73688	0.0415612	-0.285845	-0.521509	-0.411648	-0.677595	-0.328884	-0.704993	-0.170587	-0.825622	-0.747082	-0.784239	-0.705383	-0.712911	FALSE	Human	6.61
Q05823	RNASEL	2-5A-dependent ribonuclease OS=Homo sapiens OX=9606 GN=RNASEL PE=1 SV=2	High	24	18	18	16	1.73546	0.0415762	-0.586164	0.734195	0.918383	1.2473	0.996453	0.765535	0.819448	0.913017	-0.0943599	0.264654	0.285119	0.26851	FALSE	Human	38.1
Q13526	PIN1	Peptidyl-prolyl cis-trans isomerase NIMA-interacting 1 OS=Homo sapiens OX=9606 GN=PIN1 PE=1 SV=1	High	31	4	4	4	1.73763	0.0415783	0.3541	-0.0600476	-0.326577	-0.306363	-0.29661	0.150123	-0.294253	0.0349903	0.526741	0.0870934	0.0440245	0.132876	FALSE	Human	14.66
A0A3B3ITT1	RAB12	RAB12, member RAS oncogene family OS=Homo sapiens OX=9606 GN=RAB12 PE=1 SV=1	High	15	4	4	4	1.73592	0.0415829	-0.825086	-3.28324	-2.79543	-2.47592	-2.83659	-2.4652	-2.35616	-2.92411	-4.31288	-3.35256	-3.64241	-3.40391	FALSE	Human	10.71
Q5VWC8	HACD4	Very-long-chain (3R)-3-hydroxyacyl-CoA dehydratase 4 OS=Homo sapiens OX=9606 GN=HACD4 PE=1 SV=1	High	10	3	4	3	1.73737	0.0415918	-0.566546	-0.0733333	0.119479	0.173894	-0.234847	-0.189531	0.123127	-0.0857296	-1.05864	-0.65797	-0.473286	-0.62478	FALSE	Human	10.75
A0A669KAX4	CUL4B	Cullin 4B OS=Homo sapiens OX=9606 GN=CUL4B PE=1 SV=1	High	44	41	45	1	1.73607	0.0416104	0.133888	2.96247	2.73921	2.73012	2.75276	2.7339	2.829	2.84834	3.0092	2.95646	2.90724	2.90442	FALSE	Human	124.51
A0A8I5KS59	CARD16	Caspase recruitment domain family member 16 (Fragment) OS=Homo sapiens OX=9606 GN=CARD16 PE=1 SV=1	High	27	3	12	1	1.73116	0.0416912	-0.829214	-2.04331	-1.91229	-1.55254	-2.09709	-1.64121	-1.31167	-2.22989	-3.29496	-2.2897	-2.14717	-2.98278	FALSE	Human	28.35
Q8N9Q2	SREK1IP1	Protein SREK1IP1 OS=Homo sapiens OX=9606 GN=SREK1IP1 PE=1 SV=1	Medium	5	1	1	1	1.73147	0.0417111	0.300243	-2.13405	-1.76254	-2.0289	-2.25444	-2.07209	-2.10269	-1.9859	-1.57772	-1.71784	-1.62082	-1.8921	FALSE	Human	2.81
A0A8C8KBL6	ITGA6	Integrin subunit alpha 6 OS=Homo sapiens OX=9606 GN=ITGA6 PE=1 SV=1	High	40	37	43	2	1.73151	0.0417422	-1.17881	2.576	3.56698	2.70602	3.4649	4.23005	3.18245	3.3025	1.85219	2.004	1.94753	1.43838	FALSE	Human	117.76
Q9BY42	RTF2	Replication termination factor 2 OS=Homo sapiens OX=9606 GN=RTF2 PE=1 SV=3	High	40	12	13	12	1.73196	0.0417454	0.263128	0.54955	0.445702	0.393112	0.368987	0.460974	0.407074	0.477987	0.661341	0.737994	0.697176	0.928976	FALSE	Human	35.39
Q9Y4P1	ATG4B	Cysteine protease ATG4B OS=Homo sapiens OX=9606 GN=ATG4B PE=1 SV=2	High	22	6	6	6	1.72953	0.0417562	0.29197	-0.544873	-0.528586	-0.293885	-0.620534	-0.234465	-0.665713	-0.234048	-0.0511012	0.00798321	-0.318304	-0.351393	FALSE	Human	16.65
P29218	IMPA1	Inositol monophosphatase 1 OS=Homo sapiens OX=9606 GN=IMPA1 PE=1 SV=1	High	48	12	13	12	1.7297	0.0417615	0.355134	1.48468	1.14435	0.938807	1.22736	1.30166	1.61744	1.65561	1.67883	1.88596	1.46748	1.51636	FALSE	Human	45.22
A0A8V8TQE5	NOP10	Nucleolar protein 10 OS=Homo sapiens OX=9606 GN=NOP10 PE=1 SV=1	High	20	1	1	1	1.72155	0.041763	0.224973	-2.51408	-2.61951	-2.79785	-2.55053	-2.73697	-2.68261	-2.28348	-2.33408	-2.51302	-2.37816	-2.61767	FALSE	Human	3.98
J3QL63	TVP23B	Golgi apparatus membrane protein TVP23 homolog OS=Homo sapiens OX=9606 GN=TVP23B PE=3 SV=2	High	6	2	2	2	1.73242	0.0417634	0.303568	-3.81313	-4.28002	-4.02162	-3.94156	-3.70895	-3.73648	-3.72365	-3.43841	-3.59357	-3.57167	-3.73966	FALSE	Human	6.06
P07359	GP1BA	Platelet glycoprotein Ib alpha chain OS=Homo sapiens OX=9606 GN=GP1BA PE=1 SV=2	High	23	17	19	17	1.73211	0.0417692	-1.22274	0.851645	1.25839	0.687357	1.79047	2.11543	1.42537	1.43475	-0.153684	-0.0914712	-0.0192866	-0.510125	FALSE	Human	49.94
Q92665	MRPS31	Small ribosomal subunit protein mS31 OS=Homo sapiens OX=9606 GN=MRPS31 PE=1 SV=3	High	39	16	18	16	1.72179	0.0417718	0.687495	1.32791	1.08715	1.00565	0.918615	0.899273	0.922977	1.09701	2.28653	1.69431	1.67753	1.81673	FALSE	Human	47.88
Q15404	RSU1	Ras suppressor protein 1 OS=Homo sapiens OX=9606 GN=RSU1 PE=1 SV=3	High	40	12	32	12	1.73264	0.0417724	-0.994825	2.14054	2.57575	2.18442	2.91893	3.03074	2.69443	2.67672	1.18776	1.39756	1.51254	1.2053	FALSE	Human	80.54
Q53GL0	PLEKHO1	Pleckstrin homology domain-containing family O member 1 OS=Homo sapiens OX=9606 GN=PLEKHO1 PE=1 SV=2	High	15	4	5	4	1.72338	0.0417762	-0.629517	0.359491	0.718159	0.796413	0.576077	1.06663	0.83536	0.569931	-0.493555	0.0113912	0.296982	0.0944448	FALSE	Human	17.16
Q96J88	EPSTI1	Epithelial-stromal interaction protein 1 OS=Homo sapiens OX=9606 GN=EPSTI1 PE=1 SV=2	High	22	8	8	8	1.72302	0.0417782	-1.1828	-0.0391603	0.311229	0.0364964	0.12223	0.610597	0.456782	0.201326	-1.74607	-1.24429	-0.762345	-1.11413	FALSE	Human	20.5
Q6IA86	ELP2	Elongator complex protein 2 OS=Homo sapiens OX=9606 GN=ELP2 PE=1 SV=2	High	11	8	9	8	1.72259	0.0417802	0.211363	0.164919	0.0684204	0.0492275	0.294384	0.0744247	-0.0246215	0.336494	0.511546	0.314245	0.178351	0.238473	FALSE	Human	19.79
Q12931	TRAP1	Heat shock protein 75 kDa, mitochondrial OS=Homo sapiens OX=9606 GN=TRAP1 PE=1 SV=3	High	45	27	32	26	1.73153	0.0417806	0.837215	2.41071	1.86595	1.84003	1.72731	1.59784	1.94117	1.96475	3.4324	2.70224	2.76212	2.8104	FALSE	Human	108.2
O43852	CALU	Calumenin OS=Homo sapiens OX=9606 GN=CALU PE=1 SV=2	High	56	15	23	15	1.73272	0.0417963	0.961114	1.89585	1.23237	1.0985	1.14698	1.77194	1.58526	1.61476	3.24305	2.16617	2.62504	2.4323	FALSE	Human	75.17
O95239	KIF4A	Chromosome-associated kinesin KIF4A OS=Homo sapiens OX=9606 GN=KIF4A PE=1 SV=3	High	13	15	17	15	1.72359	0.0417995	0.777726	0.861516	0.369408	0.35633	0.490396	0.134193	0.441269	0.456639	1.80606	1.32775	1.29035	1.21876	FALSE	Human	45.04
Q9C037	TRIM4	E3 ubiquitin-protein ligase TRIM4 OS=Homo sapiens OX=9606 GN=TRIM4 PE=1 SV=2	High	15	7	7	7	1.72978	0.0417998	-0.301206	-0.706724	-0.358469	-0.404741	-0.289375	-0.273499	-0.214961	-0.481889	-0.86773	-0.614424	-0.840238	-0.574891	FALSE	Human	17.43
Q9H7M9	VSIR	V-type immunoglobulin domain-containing suppressor of T-cell activation OS=Homo sapiens OX=9606 GN=VSIR PE=1 SV=3	High	23	6	12	6	1.72108	0.0418009	-0.838866	1.12344	1.59907	2.11042	1.39863	2.06054	1.94774	1.66141	0.219538	0.789849	0.836014	0.832059	FALSE	Human	34.88
Q96GS4	BORCS6	BLOC-1-related complex subunit 6 OS=Homo sapiens OX=9606 GN=BORCS6 PE=1 SV=2	High	44	9	9	9	1.72185	0.0418022	-0.262533	0.265244	0.41234	0.408465	0.523228	0.528508	0.588194	0.360601	-0.0783048	0.23775	0.237655	0.201282	FALSE	Human	34.95
A0A3B3IUC4	GLA	Alpha-galactosidase OS=Homo sapiens OX=9606 GN=GLA PE=1 SV=1	High	19	7	7	7	1.72211	0.0418182	0.427433	-0.793011	-0.694091	-0.560432	-1.07453	-0.713914	-0.621602	-0.652329	0.0393815	-0.47915	-0.298176	-0.18721	FALSE	Human	22.69
P41227	NAA10	N-alpha-acetyltransferase 10 OS=Homo sapiens OX=9606 GN=NAA10 PE=1 SV=1	High	39	9	11	6	1.72649	0.0418251	0.454578	0.886995	0.529823	0.694374	0.568532	0.605028	0.534378	0.684551	1.4564	0.991397	1.19265	1.1305	FALSE	Human	35.72
P02538	KRT6A	Keratin, type II cytoskeletal 6A OS=Homo sapiens OX=9606 GN=KRT6A PE=1 SV=3	High	44	31	49	1	1.72366	0.04183	-1.19222	2.25211	2.11174	2.24943	1.33404	1.2731	1.24776	0.317198	-0.305388	0.117982	1.16028	1.47229	TRUE	Human	133.6
O15553	MEFV	Pyrin OS=Homo sapiens OX=9606 GN=MEFV PE=1 SV=1	High	32	23	29	21	1.72844	0.0418352	-0.889443	1.50189	2.2325	2.37116	2.00339	2.06156	1.63951	1.79346	0.264546	1.27107	1.12132	0.944064	FALSE	Human	78.79
P62714	PPP2CB	Serine/threonine-protein phosphatase 2A catalytic subunit beta isoform OS=Homo sapiens OX=9606 GN=PPP2CB PE=1 SV=1	High	50	13	18	12	1.72667	0.0418523	0.285093	0.302656	0.145701	0.132618	0.0753579	0.291544	-0.0109239	0.387023	0.756075	0.353712	0.364375	0.345074	FALSE	Human	62.49
P05423	POLR3D	DNA-directed RNA polymerase III subunit RPC4 OS=Homo sapiens OX=9606 GN=POLR3D PE=1 SV=2	High	18	5	5	5	1.72597	0.0418526	0.537383	-0.648621	-0.819533	-1.04357	-1.34605	-0.922125	-1.1489	-0.963858	-0.0732045	-0.493569	-0.442191	-0.280933	FALSE	Human	11.04
Q96H79	ZC3HAV1L	Zinc finger CCCH-type antiviral protein 1-like OS=Homo sapiens OX=9606 GN=ZC3HAV1L PE=1 SV=2	High	8	2	2	2	1.72379	0.0418606	-0.206799	-2.33176	-2.47933	-2.58616	-2.44387	-2.40617	-2.46562	-2.60398	-2.61244	-2.71972	-2.51085	-2.84777	FALSE	Human	8.84
A0A8V8TNQ0	IKZF1	IKAROS family zinc finger 1 OS=Homo sapiens OX=9606 GN=IKZF1 PE=1 SV=1	High	30	17	22	5	1.72455	0.0418713	0.33787	0.948941	0.636916	0.504883	0.699395	0.862405	0.806388	0.871676	1.38663	1.04753	1.17244	0.92685	FALSE	Human	58.71
Q7Z417	NUFIP2	FMR1-interacting protein NUFIP2 OS=Homo sapiens OX=9606 GN=NUFIP2 PE=1 SV=1	High	27	16	20	16	1.72415	0.0418732	0.196813	1.31406	1.36034	1.40577	1.15017	1.38433	1.30268	1.35853	1.6143	1.41354	1.60266	1.59283	FALSE	Human	52.97
Q96I25	RBM17	Splicing factor 45 OS=Homo sapiens OX=9606 GN=RBM17 PE=1 SV=1	High	26	8	9	4	1.72798	0.0418774	0.384989	0.679801	0.400139	0.506143	0.240418	0.35311	0.116088	0.456209	1.09933	0.717276	0.747494	0.817713	FALSE	Human	32.46
P50591	TNFSF10	Tumor necrosis factor ligand superfamily member 10 OS=Homo sapiens OX=9606 GN=TNFSF10 PE=1 SV=1	High	4	1	1	1	1.72766	0.0418867	-0.575538	-2.05525	-1.38091	-1.40948	-2.12001	-1.22522	-1.77421	-1.75917	-2.51933	-2.21081	-2.32193	-2.37068	FALSE	Human	2.07
O94992	HEXIM1	Protein HEXIM1 OS=Homo sapiens OX=9606 GN=HEXIM1 PE=1 SV=1	High	17	6	6	5	1.72676	0.0418905	0.245081	-0.881598	-0.774787	-0.660533	-0.947237	-0.49138	-0.850646	-0.475309	-0.451589	-0.681622	-0.407125	-0.597433	FALSE	Human	16.88
A0A3B3IRX3	MED13L	Mediator of RNA polymerase II transcription subunit 13 OS=Homo sapiens OX=9606 GN=MED13L PE=1 SV=1	High	2	4	4	4	1.72468	0.0418984	0.291778	-2.21205	-2.30053	-2.17201	-2.2743	-2.03684	-2.16201	-1.80176	-1.63293	-1.97001	-2.02164	-2.07954	FALSE	Human	8.41
Q8WVR3	TRAPPC14	Trafficking protein particle complex subunit 14 OS=Homo sapiens OX=9606 GN=TRAPPC14 PE=1 SV=2	High	8	4	4	4	1.7249	0.041911	0.3186	-3.58151	-3.47933	-3.94617	-3.92352	-3.48883	-3.42715	-3.21611	-3.34326	-3.25653	-3.33652	-3.46001	FALSE	Human	7.58
P14678	SNRPB	Small nuclear ribonucleoprotein-associated proteins B and B' OS=Homo sapiens OX=9606 GN=SNRPB PE=1 SV=2	High	38	11	23	11	1.72698	0.0419142	0.268561	1.80075	1.69263	1.76869	1.76481	1.39151	1.50027	1.74656	2.11254	1.95159	1.81801	1.97964	FALSE	Human	49.31
Q9UID3	VPS51	Vacuolar protein sorting-associated protein 51 homolog OS=Homo sapiens OX=9606 GN=VPS51 PE=1 SV=2	High	20	14	15	14	1.72523	0.04192	-0.24602	0.910192	0.818349	1.18888	1.10339	0.82594	1.05426	0.786631	0.650206	0.943142	0.619572	0.687857	FALSE	Human	45.63
Q7L523	RRAGA	Ras-related GTP-binding protein A OS=Homo sapiens OX=9606 GN=RRAGA PE=1 SV=1	High	23	6	8	1	1.71874	0.0419428	0.5704	-2.12396	-1.75849	-2.09104	-2.08702	-2.38386	-2.99325	-1.53393	-1.71396	-1.51302	-1.72061	-1.86449	FALSE	Human	19.54
Q8N1Q1	CA13	Carbonic anhydrase 13 OS=Homo sapiens OX=9606 GN=CA13 PE=1 SV=1	High	10	2	2	2	1.71882	0.0419767	-1.13859	-1.13785	-0.653018	-0.964667	-0.614193	0.123105	-0.989742	-0.622942	-2.38372	-1.95441	-1.94141	-2.32077	FALSE	Human	6.82
Q9BQ67	GRWD1	Glutamate-rich WD repeat-containing protein 1 OS=Homo sapiens OX=9606 GN=GRWD1 PE=1 SV=1	High	35	9	9	9	1.71888	0.0420143	0.752823	0.342311	-0.199419	-0.344459	-0.238326	-0.112803	-0.289213	-0.0695333	1.20728	0.425719	0.739518	0.759543	FALSE	Human	40.52
Q9UBZ9	REV1	DNA repair protein REV1 OS=Homo sapiens OX=9606 GN=REV1 PE=1 SV=1	Medium	1	2	2	1	1.71608	0.0421514	-0.376367	-0.0830727	0.122233	0.124984	0.111337	0.445922	0.492343	-0.0262098	-0.417257	-0.397796	-0.00465155	-0.0244627	FALSE	Human	2.37
P08567	PLEK	Pleckstrin OS=Homo sapiens OX=9606 GN=PLEK PE=1 SV=3	High	55	16	44	16	1.71625	0.0421569	-0.80861	2.47435	2.73571	2.46646	3.06967	3.25359	2.93002	2.77236	1.69741	1.4833	2.23999	1.87205	FALSE	Human	138.16
O75934	BCAS2	Pre-mRNA-splicing factor SPF27 OS=Homo sapiens OX=9606 GN=BCAS2 PE=1 SV=1	High	51	11	12	11	1.71637	0.0421731	0.27137	1.47248	1.27135	1.11484	1.3109	1.26657	1.15966	1.29259	1.67448	1.4502	1.69449	1.57492	FALSE	Human	44.94
P30038	ALDH4A1	Delta-1-pyrroline-5-carboxylate dehydrogenase, mitochondrial OS=Homo sapiens OX=9606 GN=ALDH4A1 PE=1 SV=3	High	34	19	19	19	1.71696	0.0421841	-0.626778	0.210979	0.59074	0.940982	0.374918	0.768029	0.769595	0.567941	-0.49782	-0.060133	-0.173776	0.0759339	FALSE	Human	50.14
Q14331	FRG1	Protein FRG1 OS=Homo sapiens OX=9606 GN=FRG1 PE=1 SV=1	High	18	5	7	5	1.7164	0.0422107	0.599497	-0.981665	-1.27712	-1.28514	-1.52142	-0.894818	-1.6216	-0.854149	-0.0853472	-1.07572	-0.625289	-0.680152	FALSE	Human	17.19
O96005	CLPTM1	Putative lipid scramblase CLPTM1 OS=Homo sapiens OX=9606 GN=CLPTM1 PE=1 SV=1	High	23	9	12	9	1.71449	0.0422345	0.656248	0.442877	0.634604	0.300306	0.0803943	0.193176	0.142975	0.347207	1.50026	0.982453	0.897766	1.04883	FALSE	Human	43.1
O95816	BAG2	BAG family molecular chaperone regulator 2 OS=Homo sapiens OX=9606 GN=BAG2 PE=1 SV=1	High	43	9	10	9	1.7152	0.0422384	0.660404	0.805212	0.336586	0.314277	0.379466	0.254929	0.596777	0.396472	1.448	1.30131	1.27676	1.11885	FALSE	Human	26.41
P03915	MT-ND5	NADH-ubiquinone oxidoreductase chain 5 OS=Homo sapiens OX=9606 GN=MT-ND5 PE=1 SV=2	High	5	3	3	3	1.7146	0.0422471	0.47819	-1.80909	-1.59036	-2.01679	-1.76258	-1.83088	-1.58585	-1.60577	-0.826383	-1.26338	-1.24286	-1.50029	FALSE	Human	9.81
Q96S82	UBL7	Ubiquitin-like protein 7 OS=Homo sapiens OX=9606 GN=UBL7 PE=1 SV=2	High	10	3	3	3	1.71393	0.0422609	0.31728	-2.16474	-2.57958	-2.60055	-2.45354	-2.3341	-2.38659	-2.42848	-2.12438	-1.979	-1.99594	-1.98506	FALSE	Human	7.88
O95497	VNN1	Pantetheinase OS=Homo sapiens OX=9606 GN=VNN1 PE=1 SV=2	High	12	4	4	4	1.71186	0.042461	-0.659435	-3.63065	-3.42044	-2.44638	-2.46327	-2.92673	-3.09513	-3.6184	-3.64234	-3.48075	-3.58554	-3.95564	FALSE	Human	10.02
O15381	NVL	Nuclear valosin-containing protein-like OS=Homo sapiens OX=9606 GN=NVL PE=1 SV=1	High	15	11	11	11	1.70884	0.0424934	0.534222	0.964981	0.560197	0.587345	0.55774	0.59503	0.655468	0.667556	1.51937	1.08386	1.24208	1.42554	FALSE	Human	30.5
Q9Y266	NUDC	Nuclear migration protein nudC OS=Homo sapiens OX=9606 GN=NUDC PE=1 SV=1	High	53	21	30	21	1.70817	0.0425136	0.258987	2.3481	2.15676	2.27786	1.86531	2.1094	1.97523	2.19218	2.48629	2.35405	2.42736	2.44561	FALSE	Human	101.92
L0R819	ASDURF	ASNSD1 upstream open reading frame protein OS=Homo sapiens OX=9606 GN=ASDURF PE=1 SV=1	High	21	2	2	2	1.70894	0.0425202	0.253645	-1.06607	-1.56003	-1.45289	-1.29589	-1.525	-1.29425	-1.19839	-1.16856	-1.13727	-0.960487	-1.0955	FALSE	Human	4.78
O95810	CAVIN2	Caveolae-associated protein 2 OS=Homo sapiens OX=9606 GN=CAVIN2 PE=1 SV=3	High	49	18	31	18	1.70827	0.0425298	-0.950422	2.39927	3.14536	2.14399	3.46126	3.66552	3.06407	2.8878	1.76269	1.82675	2.09899	1.57123	FALSE	Human	97.97
A0A087WZP9	LIME1	Lck interacting transmembrane adaptor 1 OS=Homo sapiens OX=9606 GN=LIME1 PE=1 SV=1	High	16	3	3	3	1.71036	0.0425464	1.40543	-2.18034	-3.59759	-3.5473	-2.78683	-3.46855	-2.88935	-3.10021	-0.696211	-1.4633	-1.37665	-1.72814	FALSE	Human	9.43
Q9BPZ7	MAPKAP1	Target of rapamycin complex 2 subunit MAPKAP1 OS=Homo sapiens OX=9606 GN=MAPKAP1 PE=1 SV=2	High	5	2	2	2	1.70895	0.0425576	0.512423	-1.10647	-0.947661	-1.29242	-1.53848	-0.474436	-1.3382	-0.33691	-0.572315	-0.558615	-0.746674	-0.804759	FALSE	Human	7.75
Q14112	NID2	Nidogen-2 OS=Homo sapiens OX=9606 GN=NID2 PE=1 SV=3	High	2	2	2	2	1.71061	0.0425593	-0.790826	-2.34342	-1.5063	-1.78341	-1.29154	-1.44196	-1.61078	-1.712	-2.4417	-2.4523	-2.58554	-3.0771	FALSE	Human	5.48
O60674	JAK2	Tyrosine-protein kinase JAK2 OS=Homo sapiens OX=9606 GN=JAK2 PE=1 SV=2	High	14	11	11	10	1.70961	0.0425679	-0.721134	1.07882	1.45622	1.67247	1.04047	1.48174	1.04545	1.2909	0.0287471	0.577127	0.504786	0.472082	FALSE	Human	30.49
P39656	DDOST	Dolichyl-diphosphooligosaccharide--protein glycosyltransferase 48 kDa subunit OS=Homo sapiens OX=9606 GN=DDOST PE=1 SV=4	High	36	15	19	15	1.7069	0.0425722	0.430632	1.59053	1.55164	1.60077	1.3628	1.52071	1.65079	1.66793	2.40308	1.8779	1.97482	1.96048	FALSE	Human	50.03
Q9BTT0	ANP32E	Acidic leucine-rich nuclear phosphoprotein 32 family member E OS=Homo sapiens OX=9606 GN=ANP32E PE=1 SV=1	High	29	7	18	7	1.71088	0.0425722	0.177507	2.45018	2.31701	2.3561	2.27986	2.28048	2.16557	2.37535	2.64779	2.44012	2.43414	2.53113	FALSE	Human	69.91
Q5T2E6	ARMH3	Armadillo-like helical domain-containing protein 3 OS=Homo sapiens OX=9606 GN=ARMH3 PE=1 SV=1	High	11	9	13	9	1.71004	0.0425724	-0.415093	-0.174473	-0.0029974	0.242521	0.146975	-0.182635	-0.0770226	0.0140982	-0.672879	-0.422873	-0.527486	-0.506018	FALSE	Human	24.18
G3V4K3	VIPAS39	Spermatogenesis-defective protein 39 homolog OS=Homo sapiens OX=9606 GN=VIPAS39 PE=1 SV=1	High	17	10	10	10	1.70904	0.0425775	-0.207623	0.720263	1.03198	0.986524	1.00442	0.984459	0.901094	0.858388	0.558304	0.677786	0.72273	0.8353	FALSE	Human	24.84
A0A0B4J1V8	PPAN-P2RY11	HCG2039996 OS=Homo sapiens OX=9606 GN=PPAN-P2RY11 PE=3 SV=1	High	9	7	7	7	1.70717	0.0425779	0.559756	-0.760412	-0.842975	-1.11667	-0.507084	-1.44526	-1.3234	-0.800729	-0.0207143	-0.595292	-0.295324	-0.485658	FALSE	Human	15.93
Q69YN4	VIRMA	Protein virilizer homolog OS=Homo sapiens OX=9606 GN=VIRMA PE=1 SV=2	High	11	19	21	19	1.70434	0.0425786	0.204358	1.60121	1.43887	1.47088	1.28908	1.35501	1.31692	1.47374	1.79686	1.58344	1.65318	1.57453	FALSE	Human	63.74
Q96L93	KIF16B	Kinesin-like protein KIF16B OS=Homo sapiens OX=9606 GN=KIF16B PE=1 SV=2	High	4	5	5	4	1.70928	0.0425868	0.68415	-2.62353	-3.0006	-3.01679	-2.87506	-3.21675	-3.12561	-2.88871	-1.72392	-2.11357	-2.46525	-2.26975	FALSE	Human	10.84
P19367	HK1	Hexokinase-1 OS=Homo sapiens OX=9606 GN=HK1 PE=1 SV=3	High	49	46	70	42	1.70279	0.0425882	-0.377843	3.71641	3.91961	3.90255	4.00678	3.95592	4.04107	3.94786	3.31258	3.50975	3.50714	3.45206	FALSE	Human	220.33
P62857	RPS28	Small ribosomal subunit protein eS28 OS=Homo sapiens OX=9606 GN=RPS28 PE=1 SV=1	High	46	3	9	3	1.70971	0.0426019	0.707051	-1.16863	-1.42525	-1.55079	-1.95066	-1.35721	-1.80061	-1.46549	-0.251827	-0.998285	-0.69219	-0.767905	FALSE	Human	26.83
Q92598	HSPH1	Heat shock protein 105 kDa OS=Homo sapiens OX=9606 GN=HSPH1 PE=1 SV=1	High	64	47	71	7	1.70444	0.0426052	0.264113	3.24008	3.31749	3.39844	3.11455	3.52914	3.36481	3.50241	3.527	3.47797	3.86607	3.58419	FALSE	Human	231.06
Q7L1Q6	BZW1	eIF5-mimic protein 2 OS=Homo sapiens OX=9606 GN=BZW1 PE=1 SV=1	High	39	23	29	20	1.70294	0.0426078	0.10369	2.36005	2.32456	2.41239	2.34489	2.46427	2.39449	2.4024	2.56833	2.49724	2.4491	2.51858	FALSE	Human	70.68
Q15542	TAF5	Transcription initiation factor TFIID subunit 5 OS=Homo sapiens OX=9606 GN=TAF5 PE=1 SV=3	High	13	9	10	9	1.7014	0.042616	0.214318	-0.0332475	-0.23281	-0.508624	-0.384844	-0.303856	-0.302936	-0.176877	-0.0361381	-0.0423584	-0.0364513	-0.108515	FALSE	Human	20.08
Q9BRR6	ADPGK	ADP-dependent glucokinase OS=Homo sapiens OX=9606 GN=ADPGK PE=1 SV=1	High	24	8	9	8	1.70461	0.0426179	-0.41524	0.794946	1.06785	1.36654	1.0179	1.06605	0.967579	0.976492	0.288517	0.72075	0.484597	0.687499	FALSE	Human	30.39
Q5VV42	CDKAL1	Threonylcarbamoyladenosine tRNA methylthiotransferase OS=Homo sapiens OX=9606 GN=CDKAL1 PE=1 SV=1	High	16	9	9	9	1.7019	0.0426183	0.697804	1.27051	0.626868	0.679562	0.701212	0.50307	0.639697	0.784919	1.95187	1.6114	1.24208	1.58284	FALSE	Human	18.42
G3V4T2	PABPN1	Poly(A) binding protein nuclear 1 OS=Homo sapiens OX=9606 GN=PABPN1 PE=1 SV=1	High	64	11	18	1	1.70221	0.0426206	0.60433	-2.45282	-2.82059	-2.64833	-2.51297	-2.328	-2.29714	-2.12832	-1.22683	-2.0318	-2.11916	-2.02212	FALSE	Human	41.23
Q6BDS2	BLTP3A	Bridge-like lipid transfer protein family member 3A OS=Homo sapiens OX=9606 GN=BLTP3A PE=1 SV=1	High	2	4	4	3	1.703	0.0426412	-0.337248	-2.35223	-2.3577	-1.88764	-2.02082	-2.30986	-2.02642	-2.42531	-2.59406	-2.23753	-2.48137	-2.74353	FALSE	Human	6.35
P11274	BCR	Breakpoint cluster region protein OS=Homo sapiens OX=9606 GN=BCR PE=1 SV=2	High	11	13	14	10	1.70467	0.0426551	-0.153084	-0.316604	-0.282206	-0.260651	-0.338559	-0.361877	-0.2034	-0.418189	-0.318907	-0.55609	-0.530837	-0.410809	FALSE	Human	38.64
Q92900	UPF1	Regulator of nonsense transcripts 1 OS=Homo sapiens OX=9606 GN=UPF1 PE=1 SV=2	High	39	37	41	37	1.70316	0.0426574	0.277873	2.54353	2.35836	2.43924	2.29595	2.41181	2.34856	2.52531	2.97952	2.60465	2.65678	2.62099	FALSE	Human	131.84
P55884	EIF3B	Eukaryotic translation initiation factor 3 subunit B OS=Homo sapiens OX=9606 GN=EIF3B PE=1 SV=3	High	40	27	40	19	1.70013	0.0426575	0.352648	2.52532	2.4502	2.42953	2.28569	2.37431	2.44506	2.59252	3.15411	2.69511	2.73124	2.68202	FALSE	Human	133.43
E7EUA0	NEXN	Nexilin F-actin binding protein (Fragment) OS=Homo sapiens OX=9606 GN=NEXN PE=1 SV=1	High	29	15	15	2	1.70501	0.0426609	-0.930451	-3.52068	-3.01505	-4.22956	-2.94156	-2.33716	-3.07516	-3.56154	-4.60506	-4.07211	-3.82782	-4.51837	FALSE	Human	36
Q8WVJ2	NUDCD2	NudC domain-containing protein 2 OS=Homo sapiens OX=9606 GN=NUDCD2 PE=1 SV=1	High	52	5	6	5	1.69993	0.0426621	0.161316	-0.515727	-0.655846	-0.485904	-0.447083	-0.726898	-0.491853	-0.494308	-0.339425	-0.338751	-0.334318	-0.456042	FALSE	Human	23.57
H0YNW7	GNB5	Guanine nucleotide-binding protein subunit beta-5 OS=Homo sapiens OX=9606 GN=GNB5 PE=1 SV=1	Medium	25	2	2	2	1.6993	0.0426632	-0.459048	-3.05046	-2.83334	-2.66336	-2.82817	-2.51284	-2.96542	-2.7956	-3.50553	-3.48075	-3.34829	-3.20974	FALSE	Human	2.21
O75717	WDHD1	WD repeat and HMG-box DNA-binding protein 1 OS=Homo sapiens OX=9606 GN=WDHD1 PE=1 SV=1	High	15	13	13	13	1.70354	0.0426701	0.797848	0.919369	0.30978	0.493072	0.468796	0.365396	0.446027	0.545871	1.95609	1.37017	1.32969	1.28945	FALSE	Human	52.04
A0A2R8YHD2	TPM4	Tropomyosin 4 (Fragment) OS=Homo sapiens OX=9606 GN=TPM4 PE=1 SV=2	High	60	20	52	3	1.70579	0.0426818	-1.49334	-2.0697	-1.49613	-1.63902	-0.906816	-0.471072	-1.41298	-1.32281	-3.73596	-3.38803	-2.56135	-3.12165	FALSE	Human	126.4
P38432	COIL	Coilin OS=Homo sapiens OX=9606 GN=COIL PE=1 SV=1	High	18	9	9	9	1.70051	0.0426828	0.3037	0.477248	0.296676	0.335694	0.333339	0.20742	0.242794	0.321456	0.756791	0.530383	0.768094	0.719417	FALSE	Human	26.93
Q6PD74	AAGAB	Alpha- and gamma-adaptin-binding protein p34 OS=Homo sapiens OX=9606 GN=AAGAB PE=1 SV=1	High	28	6	7	6	1.70014	0.0426942	0.266556	-1.81111	-1.61217	-1.76506	-1.93929	-1.49223	-1.83797	-1.71587	-1.36646	-1.46962	-1.33798	-1.49214	FALSE	Human	17.81
P51580	TPMT	Thiopurine S-methyltransferase OS=Homo sapiens OX=9606 GN=TPMT PE=1 SV=1	High	28	8	9	8	1.70505	0.0426981	-0.869703	1.76115	2.30845	2.28571	1.94032	2.18039	1.76856	1.23833	0.894294	1.60822	0.386306	1.72816	FALSE	Human	15.97
A0A8V8TQI8	OS9	Endoplasmic reticulum lectin OS=Homo sapiens OX=9606 GN=OS9 PE=1 SV=1	High	30	16	16	16	1.70532	0.0427004	0.681392	0.00115252	-0.137504	-0.249978	-0.879398	-0.665038	-0.0548553	-0.249404	0.891036	0.246452	0.436503	0.427688	FALSE	Human	51.64
P45985	MAP2K4	Dual specificity mitogen-activated protein kinase kinase 4 OS=Homo sapiens OX=9606 GN=MAP2K4 PE=1 SV=1	High	23	8	8	8	1.69797	0.0427592	-0.14081	-0.0267711	0.096138	-0.0289028	-0.0486445	0.166958	-0.0222301	-0.0664396	-0.0219426	-0.178743	-0.210252	-0.112881	FALSE	Human	24.68
Q13610	PWP1	Periodic tryptophan protein 1 homolog OS=Homo sapiens OX=9606 GN=PWP1 PE=1 SV=1	High	10	5	5	5	1.69826	0.0427684	0.513695	-2.92692	-3.26843	-3.38281	-3.04987	-3.29193	-3.23767	-3.13609	-2.25399	-2.55609	-2.63517	-2.81488	FALSE	Human	12.88
Q92922	SMARCC1	SWI/SNF complex subunit SMARCC1 OS=Homo sapiens OX=9606 GN=SMARCC1 PE=1 SV=3	High	33	35	41	28	1.6983	0.0427983	0.554695	1.96306	1.77841	1.7814	1.46302	1.58031	1.63648	1.8579	2.81511	2.18214	2.12651	2.29405	FALSE	Human	119.31
A6NLN1	PTBP1	Polypyrimidine tract-binding protein 1 OS=Homo sapiens OX=9606 GN=PTBP1 PE=1 SV=4	High	49	19	38	14	1.69593	0.0428557	0.153796	3.03158	2.82487	2.96126	2.94047	2.91728	2.987	3.03895	3.25539	3.00385	3.09703	3.09248	FALSE	Human	106.18
O60361	NME2P1	Putative nucleoside diphosphate kinase OS=Homo sapiens OX=9606 GN=NME2P1 PE=5 SV=1	High	66	8	28	1	1.69521	0.0428771	0.681667	-1.78504	-2.0272	-2.1964	-2.60698	-1.66985	-2.12305	-1.9331	-0.779943	-1.25244	-1.55964	-1.40697	FALSE	Human	72.4
Q9Y5S9	RBM8A	RNA-binding protein 8A OS=Homo sapiens OX=9606 GN=RBM8A PE=1 SV=1	High	34	5	7	5	1.69606	0.0428889	0.191847	0.356792	0.117272	0.121153	0.235912	0.00121164	0.0875835	0.242823	0.342469	0.266557	0.496992	0.377	FALSE	Human	26.61
P63244	RACK1	Small ribosomal subunit protein RACK1 OS=Homo sapiens OX=9606 GN=RACK1 PE=1 SV=3	High	68	19	42	12	1.69646	0.0429075	0.516992	2.40386	2.10382	2.23266	2.02503	2.11864	2.1922	2.29956	3.2059	2.62843	2.66275	2.68516	FALSE	Human	134.93
O14933	UBE2L6	Ubiquitin/ISG15-conjugating enzyme E2 L6 OS=Homo sapiens OX=9606 GN=UBE2L6 PE=1 SV=4	High	80	8	23	8	1.69615	0.0429153	-0.557124	1.51082	1.88715	1.64128	1.38422	1.8331	1.4212	1.48665	0.525061	1.0844	0.968305	1.21478	FALSE	Human	74.49
Q9BYD2	MRPL9	Large ribosomal subunit protein bL9m OS=Homo sapiens OX=9606 GN=MRPL9 PE=1 SV=2	High	19	6	8	6	1.69384	0.0429983	0.490762	-0.0928788	-0.398168	-0.420612	-0.473898	-0.100402	-0.33671	-0.18625	0.658661	0.0881691	0.0905676	0.283772	FALSE	Human	20.11
Q9UII4	HERC5	E3 ISG15--protein ligase HERC5 OS=Homo sapiens OX=9606 GN=HERC5 PE=1 SV=2	High	24	24	25	24	1.69385	0.0430315	-0.982538	1.84379	2.22085	2.54129	2.09885	2.20177	2.4004	2.11484	0.4811	0.901199	1.17938	1.49992	FALSE	Human	74.23
Q9BU76	MMTAG2	Multiple myeloma tumor-associated protein 2 OS=Homo sapiens OX=9606 GN=MMTAG2 PE=1 SV=1	High	23	6	7	6	1.69121	0.0432647	0.188343	0.334101	0.244551	0.235955	0.212148	0.187332	0.129594	0.370224	0.332895	0.392563	0.622969	0.342799	FALSE	Human	16.06
Q92604	LPGAT1	Acyl-CoA:lysophosphatidylglycerol acyltransferase 1 OS=Homo sapiens OX=9606 GN=LPGAT1 PE=1 SV=1	High	26	8	8	8	1.69019	0.043381	-0.550211	-0.375977	-0.00600147	0.177589	-0.226532	-0.37204	0.0786991	-0.243801	-1.14965	-0.495181	-0.60043	-0.865545	FALSE	Human	22.57
Q86UX7	FERMT3	Fermitin family homolog 3 OS=Homo sapiens OX=9606 GN=FERMT3 PE=1 SV=1	High	57	33	71	33	1.68998	0.0433849	-0.709751	3.59009	4.01604	3.55814	4.16437	4.41704	4.01157	4.01829	2.99212	3.13155	3.1998	2.9072	FALSE	Human	201.37
Q5TEA6	SEL1L2	Protein sel-1 homolog 2 OS=Homo sapiens OX=9606 GN=SEL1L2 PE=1 SV=2	Medium	2	2	3	2	1.68691	0.0434266	-1.16728	-1.27764	-1.14278	-0.221895	-0.512128	-1.63555	-0.812954	-0.871324	-2.84473	-2.1768	-2.19955	-2.41311	FALSE	Human	6.62
A0A5H1ZRS1	PCM1	Pericentriolar material 1 OS=Homo sapiens OX=9606 GN=PCM1 PE=1 SV=1	High	10	18	20	18	1.68933	0.0434363	0.46896	1.34026	1.07526	0.910543	1.01557	1.05063	0.963662	1.00059	1.7433	1.637	1.62466	1.63584	FALSE	Human	49.87
O75044	SRGAP2	SLIT-ROBO Rho GTPase-activating protein 2 OS=Homo sapiens OX=9606 GN=SRGAP2 PE=1 SV=3	High	23	23	24	23	1.68202	0.0434433	-0.501098	1.69786	2.11035	2.36353	1.89896	1.98293	1.96547	2.01073	1.14737	1.4479	1.37561	1.52883	FALSE	Human	51.8
P61289	PSME3	Proteasome activator complex subunit 3 OS=Homo sapiens OX=9606 GN=PSME3 PE=1 SV=1	High	56	15	24	15	1.68702	0.0434565	0.327143	2.1721	2.12031	2.11662	1.82655	1.95865	1.78419	2.05715	2.59921	2.26299	2.2722	2.42618	FALSE	Human	64.18
J3KP15	SRSF2	Serine/arginine-rich splicing factor 2 OS=Homo sapiens OX=9606 GN=SRSF2 PE=1 SV=9	High	22	6	14	6	1.68857	0.0434644	0.196577	0.557016	0.330883	0.44877	0.40288	0.548541	0.33848	0.499859	0.780931	0.628334	0.729749	0.532823	FALSE	Human	41.59
Q5VTU8	ATP5F1EP2	ATP synthase subunit epsilon-like protein, mitochondrial OS=Homo sapiens OX=9606 GN=ATP5F1EP2 PE=1 SV=1	High	55	4	4	4	1.68725	0.0434662	0.256296	-1.89012	-1.93501	-2.1774	-2.3326	-1.96882	-2.2799	-1.75917	-1.7481	-1.88096	-1.86118	-1.95564	FALSE	Human	6.4
Q8TF42	UBASH3B	Ubiquitin-associated and SH3 domain-containing protein B OS=Homo sapiens OX=9606 GN=UBASH3B PE=1 SV=2	High	20	12	14	12	1.68878	0.0434673	-0.43337	0.743869	1.04684	0.782963	1.29967	1.40439	0.843906	0.97919	0.503035	0.599942	0.469583	0.38277	FALSE	Human	35.92
O00267	SUPT5H	Transcription elongation factor SPT5 OS=Homo sapiens OX=9606 GN=SUPT5H PE=1 SV=1	High	33	27	30	27	1.6881	0.0434716	0.32088	2.26716	2.1181	1.94036	2.165	2.01732	1.95762	2.12597	2.68627	2.31574	2.45462	2.40976	FALSE	Human	94.76
E7ER68	FAM91A1	Family with sequence similarity 91 member A1 OS=Homo sapiens OX=9606 GN=FAM91A1 PE=1 SV=1	High	17	10	10	10	1.68205	0.0434729	-0.119138	0.771154	0.80058	0.955197	0.744153	0.89439	0.741018	0.76491	0.681471	0.722136	0.672983	0.651552	FALSE	Human	34.04
P61923	COPZ1	Coatomer subunit zeta-1 OS=Homo sapiens OX=9606 GN=COPZ1 PE=1 SV=1	High	32	4	5	4	1.68734	0.0434827	0.395718	-0.123959	-0.173522	-0.257797	-0.436655	-0.195766	-0.13527	-0.0901213	0.592805	0.110057	0.111139	0.152235	FALSE	Human	17.26
O15231	ZNF185	Zinc finger protein 185 OS=Homo sapiens OX=9606 GN=ZNF185 PE=1 SV=3	High	25	14	15	14	1.6808	0.0435042	-1.021	1.28809	1.84377	1.99791	1.89022	2.32423	1.62222	1.80921	-0.0139799	0.626483	0.76126	0.850753	FALSE	Human	40.63
A0A8V8TMN0	USP18	Ubiquitin specific peptidase 18 OS=Homo sapiens OX=9606 GN=USP18 PE=1 SV=1	High	26	6	6	6	1.68208	0.0435092	-0.951656	-0.236298	0.0107398	0.58178	0.111337	0.11529	0.225288	0.0326838	-1.61429	-0.986907	-0.955975	-0.560339	FALSE	Human	21.99
P08238	HSP90AB1	Heat shock protein HSP 90-beta OS=Homo sapiens OX=9606 GN=HSP90AB1 PE=1 SV=4	High	69	56	213	23	1.6874	0.0435093	0.358551	3.81692	3.8062	3.81576	3.526	3.91161	3.87294	3.86412	4.38724	3.96542	4.33841	4.19543	FALSE	Human	664.88
J3KS52	CD300LF	CD300 molecule like family member f OS=Homo sapiens OX=9606 GN=CD300LF PE=1 SV=1	High	28	7	7	7	1.68095	0.0435237	-0.517684	-0.638712	-0.266272	-0.195714	-0.848233	-0.241614	-0.350144	-0.582603	-1.46489	-0.863173	-0.884567	-0.910432	FALSE	Human	18.77
G3V4E4	LGMN	Legumain OS=Homo sapiens OX=9606 GN=LGMN PE=1 SV=1	High	17	3	4	3	1.68209	0.0435422	0.260962	-1.11145	-1.20217	-0.938152	-1.02682	-1.16011	-1.17922	-0.894181	-0.746068	-1.10125	-0.802284	-0.666338	FALSE	Human	15.37
P85037	FOXK1	Forkhead box protein K1 OS=Homo sapiens OX=9606 GN=FOXK1 PE=1 SV=1	High	17	9	10	7	1.68267	0.0435485	0.108262	0.608979	0.603409	0.562533	0.568133	0.495781	0.409734	0.636376	0.708375	0.575593	0.680972	0.647133	FALSE	Human	21.16
Q86YZ3	HRNR	Hornerin OS=Homo sapiens OX=9606 GN=HRNR PE=1 SV=2	High	7	5	7	5	1.67936	0.0435552	-1.1826	-1.20672	-1.39817	-2.58974	-1.65081	-2.3807	-1.38967	-3.0652	-3.36179	-3.88307	-2.43668	-2.01276	TRUE	Human	15.71
Q86VP3	PACS2	Phosphofurin acidic cluster sorting protein 2 OS=Homo sapiens OX=9606 GN=PACS2 PE=1 SV=3	High	2	2	2	1	1.68329	0.0435578	-0.813949	-4.32308	-3.68732	-3.84847	-3.42155	-4.11871	-3.64533	-4.07512	-5.46489	-4.54604	-4.40867	-4.77876	FALSE	Human	2.94
Q96HC4	PDLIM5	PDZ and LIM domain protein 5 OS=Homo sapiens OX=9606 GN=PDLIM5 PE=1 SV=5	High	35	19	24	19	1.68513	0.0435657	-0.394345	1.5865	2.04176	1.91118	2.02894	2.39532	1.84423	1.87538	1.37688	1.46021	1.66422	1.49152	FALSE	Human	70.49
P01591	JCHAIN	Immunoglobulin J chain OS=Homo sapiens OX=9606 GN=JCHAIN PE=1 SV=4	High	34	5	6	5	1.68275	0.0435749	2.55894	-0.0564451	-3.04439	-3.21842	-2.35962	-2.65833	-2.30004	-2.35115	1.74023	-0.121637	1.15168	1.01122	FALSE	Human	18.32
P62070	RRAS2	Ras-related protein R-Ras2 OS=Homo sapiens OX=9606 GN=RRAS2 PE=1 SV=1	High	43	8	9	6	1.68549	0.0435754	0.609702	-1.85424	-2.27422	-2.9834	-2.34454	-1.94762	-2.56655	-1.5986	-1.26703	-1.74634	-1.95485	-2.02681	FALSE	Human	25.31
O00519	FAAH	Fatty-acid amide hydrolase 1 OS=Homo sapiens OX=9606 GN=FAAH PE=1 SV=2	High	12	3	4	3	1.67946	0.0435781	-1.14218	-1.14931	-0.669116	-0.674737	-0.673237	-0.473595	-0.923531	-0.729507	-2.66903	-1.87256	-2.17051	-2.07224	FALSE	Human	13.46
P48637	GSS	Glutathione synthetase OS=Homo sapiens OX=9606 GN=GSS PE=1 SV=1	High	43	18	20	13	1.68334	0.0435876	-0.358849	0.909885	1.27852	0.985019	1.19032	1.01267	1.24279	0.985167	0.550891	0.984478	0.516603	0.684626	FALSE	Human	53.84
Q9NQH7	XPNPEP3	Xaa-Pro aminopeptidase 3 OS=Homo sapiens OX=9606 GN=XPNPEP3 PE=1 SV=1	High	10	5	9	5	1.68345	0.0436074	0.670131	-0.843852	-1.21046	-1.3324	-1.25162	-1.27717	-1.12049	-1.03828	0.149279	-0.604826	-0.48299	-0.535851	FALSE	Human	20.98
P14625	HSP90B1	Endoplasmin OS=Homo sapiens OX=9606 GN=HSP90B1 PE=1 SV=1	High	61	55	186	53	1.67948	0.0436143	0.828886	4.56261	4.26157	4.33982	4.07539	4.31296	4.44716	4.36508	5.75885	5.00105	5.32641	5.35931	FALSE	Human	494.84
O75064	DENND4B	DENN domain-containing protein 4B OS=Homo sapiens OX=9606 GN=DENND4B PE=1 SV=4	High	18	22	22	22	1.67618	0.0436241	-0.37176	0.86215	1.32969	1.30272	1.22383	1.09982	1.36909	0.991118	0.490602	0.918547	0.689637	1.04071	FALSE	Human	60.92
G3XAN8	TIMM8B	Mitochondrial import inner membrane translocase subunit OS=Homo sapiens OX=9606 GN=TIMM8B PE=1 SV=1	High	38	4	4	4	1.68425	0.0436333	0.496333	1.09051	0.69578	0.970489	0.472632	0.566661	0.443001	0.738617	1.54758	1.26893	1.12451	1.33458	FALSE	Human	10.15
A0A494C105	MFSD1	Lysosomal dipeptide transporter MFSD1 OS=Homo sapiens OX=9606 GN=MFSD1 PE=1 SV=1	High	11	4	5	4	1.67657	0.04364	-0.495394	-2.44966	-2.41085	-2.44963	-2.47308	-2.60942	-2.40829	-2.45737	-3.28314	-2.9522	-3.08921	-3.02917	FALSE	Human	12.91
P40222	TXLNA	Alpha-taxilin OS=Homo sapiens OX=9606 GN=TXLNA PE=1 SV=3	High	44	22	23	21	1.68349	0.043644	0.387292	1.68393	1.50324	1.51639	1.45895	1.54377	1.45184	1.51274	2.12188	1.87712	2.08168	1.9748	FALSE	Human	65.45
M0QYT5	USE1	Vesicle transport protein USE1 (Fragment) OS=Homo sapiens OX=9606 GN=USE1 PE=1 SV=1	High	34	6	9	1	1.67631	0.0436469	-0.439247	-0.411582	-0.283663	-0.0423462	-0.464089	-0.390197	-0.54837	-0.362485	-1.09049	-0.690822	-0.949234	-0.886746	FALSE	Human	21.85
Q8NCN5	PDPR	Pyruvate dehydrogenase phosphatase regulatory subunit, mitochondrial OS=Homo sapiens OX=9606 GN=PDPR PE=1 SV=2	High	17	12	12	12	1.68363	0.0436672	0.31963	-0.583234	-0.515686	-0.919991	-0.724032	-0.382275	-0.491026	-0.299378	-0.397999	-0.43056	-0.318304	0.0308547	FALSE	Human	23.49
Q9H6R4	NOL6	Nucleolar protein 6 OS=Homo sapiens OX=9606 GN=NOL6 PE=1 SV=2	High	13	13	14	12	1.6771	0.0436755	0.748477	0.203487	-0.242697	-0.431827	-0.194417	-0.617763	-0.197991	-0.170884	1.1501	0.324327	0.578174	0.626332	FALSE	Human	29.42
O43823	AKAP8	A-kinase anchor protein 8 OS=Homo sapiens OX=9606 GN=AKAP8 PE=1 SV=1	High	23	10	12	10	1.6766	0.043676	0.412363	1.00231	0.946934	0.803945	0.68661	0.845638	0.690154	0.91239	1.621	1.09942	1.24625	1.32907	FALSE	Human	45.59
Q5JR08	RHOC	Rho-related GTP-binding protein RhoC (Fragment) OS=Homo sapiens OX=9606 GN=RHOC PE=1 SV=8	High	39	8	23	1	1.67786	0.0436816	-0.650304	-0.993097	-0.842975	-1.6939	-1.10723	-1.02816	-1.03483	-1.20654	-2.36179	-1.73107	-1.69407	-1.84154	FALSE	Human	61.47
Q9Y6A4	CFAP20	Cilia- and flagella-associated protein 20 OS=Homo sapiens OX=9606 GN=CFAP20 PE=1 SV=1	High	27	6	7	6	1.67674	0.0436857	0.276877	1.08943	0.981315	0.624169	0.771393	0.751201	0.824106	0.929227	1.34032	1.02607	1.09084	1.19927	FALSE	Human	18.23
P23526	AHCY	Adenosylhomocysteinase OS=Homo sapiens OX=9606 GN=AHCY PE=1 SV=4	High	45	19	30	19	1.67522	0.0436969	0.601027	2.08359	1.84627	1.93554	1.6016	1.67807	1.89034	2.08162	3.09041	2.30652	2.28512	2.43764	FALSE	Human	73.23
Q8IYM9	TRIM22	E3 ubiquitin-protein ligase TRIM22 OS=Homo sapiens OX=9606 GN=TRIM22 PE=1 SV=1	High	39	17	22	17	1.67736	0.0436984	-0.558559	1.10452	1.36848	1.46958	1.24491	1.19264	1.37998	1.25227	0.300354	0.866494	0.57311	0.681749	FALSE	Human	58.75
Q14692	BMS1	Ribosome biogenesis protein BMS1 homolog OS=Homo sapiens OX=9606 GN=BMS1 PE=1 SV=1	High	11	12	12	12	1.67442	0.0437432	0.711706	0.235186	0.0202193	-0.228865	0.0205226	-0.579216	-0.191259	-0.104646	1.15608	0.533546	0.764339	0.606365	FALSE	Human	32.1
P07992	ERCC1	DNA excision repair protein ERCC-1 OS=Homo sapiens OX=9606 GN=ERCC1 PE=1 SV=1	High	8	2	2	2	1.67323	0.0438388	0.273032	-1.75554	-1.82059	-1.75094	-2.07453	-1.57289	-1.94942	-1.67007	-1.6923	-1.34527	-1.59253	-1.43793	FALSE	Human	4.5
Q9ULE0	WWC3	Protein WWC3 OS=Homo sapiens OX=9606 GN=WWC3 PE=1 SV=4	High	1	2	3	2	1.67274	0.0438981	-0.295321	-2.13658	-2.003	-2.04357	-2.00889	-2.08746	-1.92688	-2.03828	-2.49867	-2.44606	-2.41794	-2.24764	FALSE	Human	4.95
Q09GN1	CENPU	Centromere protein U OS=Homo sapiens OX=9606 GN=CENPU PE=1 SV=1	Medium	3	1	1	1	1.67236	0.043908	0.683943	-2.95795	-3.26268	-2.87447	-3.56095	-3.86802	-3.30004	-3.16227	-2.08278	-2.34382	-2.78718	-2.72432	FALSE	Human	2.8
Q8TB24	RIN3	Ras and Rab interactor 3 OS=Homo sapiens OX=9606 GN=RIN3 PE=1 SV=4	High	13	9	9	9	1.6707	0.0440557	-0.86841	-0.212718	0.210279	0.538928	0.398855	0.337364	0.46405	0.185321	-1.38057	-0.443721	-0.646944	-0.608838	FALSE	Human	29.01
Q9UNI6	DUSP12	Dual specificity protein phosphatase 12 OS=Homo sapiens OX=9606 GN=DUSP12 PE=1 SV=1	High	29	7	7	4	1.6711	0.0440623	0.247532	0.435648	0.358238	0.431634	0.489975	0.509472	0.453349	0.563554	0.933779	0.732155	0.544735	0.695366	FALSE	Human	21.16
O60869	EDF1	Endothelial differentiation-related factor 1 OS=Homo sapiens OX=9606 GN=EDF1 PE=1 SV=1	High	60	15	20	15	1.67076	0.0440787	0.499397	1.10023	0.820724	1.00536	0.876776	1.13447	0.878234	1.03931	1.73969	1.22484	1.73917	1.60047	FALSE	Human	43.51
A0A8I5KUD9	SHOC2	SHOC2 leucine rich repeat scaffold protein OS=Homo sapiens OX=9606 GN=SHOC2 PE=1 SV=1	High	15	7	7	7	1.67033	0.0440851	-0.218827	-0.286754	-0.202173	-0.145394	-0.277874	-0.13993	-0.386593	-0.285642	-0.586778	-0.485541	-0.592529	-0.342578	FALSE	Human	18.35
C9JYQ9	RPL22L1	Ribosomal protein L22 like 1 OS=Homo sapiens OX=9606 GN=RPL22L1 PE=1 SV=1	High	26	3	4	3	1.66737	0.0442213	2.05156	-1.96019	-4.21185	-4.1747	-3.65453	-3.26838	-3.04572	-3.33616	0.315502	-1.59012	-0.975249	-1.08566	FALSE	Human	9.4
Q92963	RIT1	GTP-binding protein Rit1 OS=Homo sapiens OX=9606 GN=RIT1 PE=1 SV=1	High	22	3	3	3	1.66683	0.0442242	-1.05921	-2.19875	-1.76661	-2.06836	-1.81357	-1.68536	-1.95626	-2.19704	-3.96239	-3.1768	-2.96162	-2.57231	FALSE	Human	13.2
H0Y3T6	SDF4	45 kDa calcium-binding protein (Fragment) OS=Homo sapiens OX=9606 GN=SDF4 PE=1 SV=1	High	12	3	3	3	1.66765	0.0442478	1.28603	-0.894403	-1.52341	-1.55254	-2.02322	-1.51804	-1.2671	-1.42056	0.815025	-0.407623	-0.0750704	0.202789	FALSE	Human	8.95
Q8NDD1	C1orf131	Uncharacterized protein C1orf131 OS=Homo sapiens OX=9606 GN=C1orf131 PE=1 SV=4	High	11	4	4	3	1.66689	0.0442537	0.434486	-2.95348	-2.58317	-3.14276	-2.84505	-2.8769	-2.74828	-2.68897	-1.97185	-2.56961	-2.36017	-2.52833	FALSE	Human	7.32
P09913	IFIT2	Interferon-induced protein with tetratricopeptide repeats 2 OS=Homo sapiens OX=9606 GN=IFIT2 PE=1 SV=1	High	51	24	31	24	1.66749	0.0442573	-1.8012	1.96365	2.80889	3.4456	2.51664	3.24754	3.07988	2.56595	-0.631996	0.828681	0.95039	1.49951	FALSE	Human	92.73
Q02790	FKBP4	Peptidyl-prolyl cis-trans isomerase FKBP4 OS=Homo sapiens OX=9606 GN=FKBP4 PE=1 SV=3	High	59	27	41	26	1.6677	0.0442838	0.287303	2.74481	2.76737	2.96493	2.56913	2.7964	2.84685	2.99631	2.83644	3.09273	3.34205	3.07689	FALSE	Human	116.46
Q9H832	UBE2Z	Ubiquitin-conjugating enzyme E2 Z OS=Homo sapiens OX=9606 GN=UBE2Z PE=1 SV=2	High	28	9	10	9	1.66787	0.0442971	-0.311613	0.461841	0.591536	0.381718	0.395267	0.838875	0.595221	0.544253	0.0834365	0.224596	0.235191	0.0748382	FALSE	Human	30.16
Q460N5	PARP14	Protein mono-ADP-ribosyltransferase PARP14 OS=Homo sapiens OX=9606 GN=PARP14 PE=1 SV=3	High	48	79	86	79	1.66793	0.0443268	-0.475535	4.13655	4.42441	4.61405	4.2124	4.13423	4.43747	4.2793	3.41827	3.81631	3.83634	3.90469	FALSE	Human	231.91
A0A286YF11	MICU1	Calcium uptake protein 1, mitochondrial OS=Homo sapiens OX=9606 GN=MICU1 PE=1 SV=1	High	19	12	13	12	1.66534	0.0443536	-0.448345	1.22609	1.78259	1.71704	1.85947	1.74651	1.51516	1.62149	0.877601	1.2515	1.03669	1.17671	FALSE	Human	22.25
A0A494C108	KRI1	Protein KRI1 homolog OS=Homo sapiens OX=9606 GN=KRI1 PE=1 SV=1	High	28	17	18	17	1.66562	0.0443571	0.38059	0.038125	0.0598278	-0.0571558	0.238417	0.0353279	-0.0695953	0.0152669	0.584357	0.387763	0.628987	0.490697	FALSE	Human	51.38
Q8NB16	MLKL	Mixed lineage kinase domain-like protein OS=Homo sapiens OX=9606 GN=MLKL PE=1 SV=1	High	37	17	20	17	1.66795	0.044363	-0.644495	2.22227	2.56648	2.89171	2.04677	2.41693	2.08232	2.19322	1.13282	1.86743	1.54175	1.8977	FALSE	Human	46.85
Q5TFE4	NT5DC1	5'-nucleotidase domain-containing protein 1 OS=Homo sapiens OX=9606 GN=NT5DC1 PE=1 SV=1	High	27	11	14	11	1.66315	0.0443968	0.514656	1.17236	0.761902	0.904823	0.973178	1.04711	0.990557	1.19721	2.04613	1.46291	1.28726	1.4547	FALSE	Human	44.66
P62244	RPS15A	Small ribosomal subunit protein uS8 OS=Homo sapiens OX=9606 GN=RPS15A PE=1 SV=2	High	67	9	17	9	1.66322	0.0444132	0.590827	1.68232	1.3425	1.29083	1.0482	1.06257	1.05256	1.29764	2.34866	1.83639	1.73621	1.96773	FALSE	Human	44.37
P17655	CAPN2	Calpain-2 catalytic subunit OS=Homo sapiens OX=9606 GN=CAPN2 PE=1 SV=6	High	47	25	46	25	1.66234	0.044419	-0.49696	2.52562	2.86324	2.97072	2.83112	2.84057	2.78316	2.68198	1.87809	2.26227	2.55485	2.15002	FALSE	Human	151.04
A0A7P0TAQ9	DNAJC10	DnaJ homolog subfamily C member 10 OS=Homo sapiens OX=9606 GN=DNAJC10 PE=1 SV=1	High	15	10	11	10	1.66336	0.04442	-0.286378	1.22066	1.37404	1.69658	1.44231	1.14903	1.60801	1.15304	0.982656	1.27201	1.07025	1.16568	FALSE	Human	32.95
Q9H9P8	L2HGDH	L-2-hydroxyglutarate dehydrogenase, mitochondrial OS=Homo sapiens OX=9606 GN=L2HGDH PE=1 SV=3	High	20	8	8	8	1.66431	0.0444275	0.248241	-0.749707	-0.987478	-0.91661	-0.915701	-0.990334	-0.511006	-0.575548	-0.561562	-0.586679	-0.750576	-0.510125	FALSE	Human	19.49
O60244	MED14	Mediator of RNA polymerase II transcription subunit 14 OS=Homo sapiens OX=9606 GN=MED14 PE=1 SV=2	High	5	8	8	7	1.66343	0.0444527	0.185027	-0.551619	-0.671022	-0.766071	-0.606081	-0.822283	-0.541504	-0.514404	-0.348638	-0.376112	-0.560497	-0.574031	FALSE	Human	14.66
Q86UK7	ZNF598	E3 ubiquitin-protein ligase ZNF598 OS=Homo sapiens OX=9606 GN=ZNF598 PE=1 SV=1	High	13	10	12	10	1.66438	0.0444571	0.270467	0.478077	0.489442	0.509078	0.509189	0.247799	0.338945	0.436279	0.92775	0.722136	0.699323	0.710621	FALSE	Human	29.89
A0A0A0MRE5	ASAP1	ArfGAP with SH3 domain, ankyrin repeat and PH domain 1 OS=Homo sapiens OX=9606 GN=ASAP1 PE=1 SV=1	High	25	29	32	26	1.66358	0.0444725	-0.600939	2.16041	2.49975	2.58387	2.61081	2.69839	2.3415	2.43125	1.35624	1.98086	1.88996	1.74927	FALSE	Human	80.04
Q9NR97	TLR8	Toll-like receptor 8 OS=Homo sapiens OX=9606 GN=TLR8 PE=1 SV=1	High	10	12	12	12	1.66074	0.0445305	-0.767216	0.736274	1.4686	1.50257	1.30135	1.3621	1.47869	1.17386	-0.200878	0.723176	0.461172	0.547913	FALSE	Human	32.74
Q86VQ1	GLCCI1	Glucocorticoid-induced transcript 1 protein OS=Homo sapiens OX=9606 GN=GLCCI1 PE=1 SV=1	High	11	4	4	4	1.66126	0.0445314	0.823277	-3.60237	-3.67963	-4.04112	-3.63973	-2.88583	-3.96542	-3.56154	-2.13762	-2.88307	-2.58554	-2.89424	FALSE	Human	13.06
P31146	CORO1A	Coronin-1A OS=Homo sapiens OX=9606 GN=CORO1A PE=1 SV=4	High	54	30	100	16	1.66079	0.0445599	0.377169	3.80768	3.75371	3.38726	3.40918	3.9139	3.56636	3.72877	4.22051	3.90571	4.26964	3.95963	FALSE	Human	230.41
Q9Y228	TRAF3IP3	TRAF3-interacting JNK-activating modulator OS=Homo sapiens OX=9606 GN=TRAF3IP3 PE=1 SV=2	High	43	22	26	11	1.65964	0.044587	0.286096	1.941	1.68576	1.36284	1.72838	1.79221	1.95443	1.93325	2.13709	1.96498	1.99855	2.11712	FALSE	Human	87.16
P26842	CD27	CD27 antigen OS=Homo sapiens OX=9606 GN=CD27 PE=1 SV=2	Medium	5	1	1	1	1.65995	0.0445944	1.17291	-1.91818	-3.17352	-2.96467	-2.28002	-3.37126	-2.91574	-2.66631	-0.636691	-1.27164	-1.84649	-1.56717	FALSE	Human	3.94
Q9H1C4	UNC93B1	Protein unc-93 homolog B1 OS=Homo sapiens OX=9606 GN=UNC93B1 PE=1 SV=2	High	8	5	7	5	1.65966	0.0446132	-0.716675	-1.17904	-0.576007	-0.506082	-1.11233	-0.729911	-0.809857	-0.828763	-2.0201	-1.87466	-1.54263	-1.41158	FALSE	Human	19.05
A0A7I2ST14	NDRG1	Protein NDRG1 (Fragment) OS=Homo sapiens OX=9606 GN=NDRG1 PE=1 SV=1	High	30	8	14	8	1.65807	0.0446262	-0.413275	1.28691	1.42978	1.57379	1.25063	1.53647	1.57858	1.22172	0.561176	1.06348	1.11864	1.18207	FALSE	Human	56.4
P61088	UBE2N	Ubiquitin-conjugating enzyme E2 N OS=Homo sapiens OX=9606 GN=UBE2N PE=1 SV=1	High	60	9	22	9	1.65858	0.0446341	0.0963219	2.35522	2.16906	2.16807	2.28314	2.27648	2.23931	2.3486	2.34151	2.2948	2.34816	2.39127	FALSE	Human	63.2
P07900	HSP90AA1	Heat shock protein HSP 90-alpha OS=Homo sapiens OX=9606 GN=HSP90AA1 PE=1 SV=5	High	70	60	238	38	1.65815	0.0446491	0.158778	5.51035	5.51766	5.6068	5.38381	5.59594	5.48848	5.66946	5.6085	5.61568	5.84935	5.63679	FALSE	Human	700.77
Q96DV4	MRPL38	Large ribosomal subunit protein mL38 OS=Homo sapiens OX=9606 GN=MRPL38 PE=1 SV=2	High	23	8	8	8	1.65837	0.0446592	0.518312	-0.531476	-1.11917	-0.80408	-1.02202	-1.152	-0.921301	-0.883252	0.0358453	-0.405349	-0.49276	-0.287967	FALSE	Human	21.31
O43677	NDUFC1	NADH dehydrogenase [ubiquinone] 1 subunit C1, mitochondrial OS=Homo sapiens OX=9606 GN=NDUFC1 PE=1 SV=1	High	13	1	1	1	1.6587	0.0446603	0.489471	-2.82126	-2.67963	-3.3953	-3.19916	-2.60572	-3.35315	-2.73933	-2.78932	-2.28412	-2.39029	-2.39477	FALSE	Human	3.76
P49754	VPS41	Vacuolar protein sorting-associated protein 41 homolog OS=Homo sapiens OX=9606 GN=VPS41 PE=1 SV=3	High	21	16	17	13	1.65694	0.0447081	-0.333376	1.07991	1.3545	1.30441	1.27816	1.22101	1.25097	1.22702	0.667067	1.00685	0.779638	0.893351	FALSE	Human	43.84
Q13137	CALCOCO2	Calcium-binding and coiled-coil domain-containing protein 2 OS=Homo sapiens OX=9606 GN=CALCOCO2 PE=1 SV=1	High	15	6	6	6	1.65708	0.044731	-0.389018	0.493723	0.686878	0.682536	0.520349	0.464492	0.72616	0.338363	-0.243209	0.333887	0.300757	0.303562	FALSE	Human	19.3
Q8IVW6	ARID3B	AT-rich interactive domain-containing protein 3B OS=Homo sapiens OX=9606 GN=ARID3B PE=1 SV=2	High	12	6	6	6	1.65187	0.0447522	0.667421	0.530913	-0.0876498	0.0154173	0.0350046	0.157207	0.180312	0.105819	1.19174	0.674207	1.0488	1.00921	FALSE	Human	18.67
P20618	PSMB1	Proteasome subunit beta type-1 OS=Homo sapiens OX=9606 GN=PSMB1 PE=1 SV=2	High	35	9	15	9	1.65591	0.0447701	0.531375	0.762683	0.594711	0.473025	0.356587	0.955369	0.458923	1.33813	1.56731	0.756052	1.17809	0.818368	FALSE	Human	44.78
Q9Y6C2	EMILIN1	EMILIN-1 OS=Homo sapiens OX=9606 GN=EMILIN1 PE=1 SV=3	High	21	18	19	18	1.65193	0.0447811	-1.29423	0.152522	2.25161	0.0218909	2.09443	1.5304	0.926696	0.818444	-0.248949	-0.285509	-0.430407	-0.510125	FALSE	Human	54.67
Q14690	PDCD11	Protein RRP5 homolog OS=Homo sapiens OX=9606 GN=PDCD11 PE=1 SV=3	High	20	34	35	34	1.65592	0.0448057	0.839486	2.87037	2.28542	1.89139	2.53275	1.73399	2.35835	2.28667	3.7721	3.14157	3.18692	3.20373	FALSE	Human	96.03
Q14147	DHX34	Probable ATP-dependent RNA helicase DHX34 OS=Homo sapiens OX=9606 GN=DHX34 PE=1 SV=2	High	2	1	1	1	1.65441	0.0448089	-0.259164	-2.87524	-2.49613	-2.47924	-2.57848	-2.74507	-2.57704	-2.64032	-3.00545	-2.99259	-2.82782	-2.95564	FALSE	Human	2.13
Q9BUI4	POLR3C	DNA-directed RNA polymerase III subunit RPC3 OS=Homo sapiens OX=9606 GN=POLR3C PE=1 SV=1	High	17	7	7	7	1.65009	0.0448094	0.257298	-0.906242	-1.09595	-1.01197	-0.951799	-1.08875	-1.1269	-1.00118	-0.565137	-0.839445	-0.79824	-0.660849	FALSE	Human	17.61
Q9NTJ3	SMC4	Structural maintenance of chromosomes protein 4 OS=Homo sapiens OX=9606 GN=SMC4 PE=1 SV=2	High	32	44	49	43	1.65203	0.0448132	0.825048	2.70097	2.29314	2.60077	2.38241	2.28459	2.4443	2.55384	4.03798	3.33065	3.18858	3.26935	FALSE	Human	127
G5E9C0	SP110	SP110 nuclear body protein OS=Homo sapiens OX=9606 GN=SP110 PE=1 SV=1	High	42	21	25	21	1.65409	0.0448146	-0.281115	1.6326	1.71852	1.83519	1.75714	1.90592	1.74436	1.76699	1.26329	1.41225	1.48418	1.49583	FALSE	Human	75.09
P09936	UCHL1	Ubiquitin carboxyl-terminal hydrolase isozyme L1 OS=Homo sapiens OX=9606 GN=UCHL1 PE=1 SV=2	High	37	7	8	7	1.65024	0.0448163	1.96743	1.46686	-0.58227	-0.495117	-0.540193	-0.628968	-0.246715	-0.267764	3.24388	2.0934	2.12318	1.78909	FALSE	Human	23.61
Q8N806	UBR7	Putative E3 ubiquitin-protein ligase UBR7 OS=Homo sapiens OX=9606 GN=UBR7 PE=1 SV=2	High	35	12	15	12	1.65063	0.0448264	0.372163	1.8845	1.66627	1.68235	1.6016	1.64162	1.55114	1.71148	2.39356	2.00656	2.07163	2.03382	FALSE	Human	46.75
P03891	MT-ND2	NADH-ubiquinone oxidoreductase chain 2 OS=Homo sapiens OX=9606 GN=MT-ND2 PE=1 SV=2	Medium	3	1	1	1	1.65466	0.0448286	0.571325	-2.01974	-2.52341	-2.42061	-2.25726	-2.19715	-2.43986	-2.10782	-1.13231	-1.78522	-1.71298	-1.9534	FALSE	Human	2.09
Q9H4L7	SMARCAD1	SWI/SNF-related matrix-associated actin-dependent regulator of chromatin subfamily A containing DEAD/H box 1 OS=Homo sapiens OX=9606 GN=SMARCAD1 PE=1 SV=2	High	4	4	5	4	1.65499	0.0448292	0.630193	-1.0697	-1.37468	-1.67094	-1.64711	-1.55497	-1.53382	-1.52541	-0.408399	-0.757893	-0.777193	-0.756152	FALSE	Human	10.74
P20592	MX2	Interferon-induced GTP-binding protein Mx2 OS=Homo sapiens OX=9606 GN=MX2 PE=1 SV=1	High	55	38	74	31	1.6511	0.0448365	-1.10455	3.29345	3.52962	3.63347	3.4422	3.45734	3.445	3.33111	1.42993	2.10195	2.43436	2.51414	FALSE	Human	229.47
Q14289	PTK2B	Protein-tyrosine kinase 2-beta OS=Homo sapiens OX=9606 GN=PTK2B PE=1 SV=2	High	51	46	60	46	1.65593	0.0448414	-0.30865	2.78586	2.86472	2.86871	2.67962	2.97308	2.93894	2.81786	2.2717	2.63101	2.48418	2.5111	FALSE	Human	184.93
O15031	PLXNB2	Plexin-B2 OS=Homo sapiens OX=9606 GN=PLXNB2 PE=1 SV=3	High	20	34	36	32	1.65328	0.0448418	-0.906013	1.99668	2.80684	2.77958	2.54079	2.60463	2.50452	2.42797	0.77564	1.75164	1.53635	1.67254	FALSE	Human	100.69
O75694	NUP155	Nuclear pore complex protein Nup155 OS=Homo sapiens OX=9606 GN=NUP155 PE=1 SV=1	High	27	30	35	30	1.65207	0.0448423	0.24635	2.06593	1.88488	2.01836	1.98546	1.82833	2.07731	2.02574	2.47284	2.20712	2.19049	2.21913	FALSE	Human	114.55
P34897	SHMT2	Serine hydroxymethyltransferase, mitochondrial OS=Homo sapiens OX=9606 GN=SHMT2 PE=1 SV=3	High	43	20	23	19	1.65521	0.0448426	0.890673	1.75843	1.25186	1.27071	1.08207	0.751201	1.17355	1.37182	2.99059	2.058	2.14106	1.96507	FALSE	Human	67.16
J3QQX6	ICAM2	Intercellular adhesion molecule 2 (Fragment) OS=Homo sapiens OX=9606 GN=ICAM2 PE=1 SV=1	High	22	5	5	5	1.65241	0.0448461	-0.405559	0.0626249	0.490722	0.102394	0.286174	0.661688	0.609941	0.367024	-0.195326	-0.156266	-0.0750704	-0.123537	FALSE	Human	8.87
P50991	CCT4	T-complex protein 1 subunit delta OS=Homo sapiens OX=9606 GN=CCT4 PE=1 SV=4	High	63	33	55	32	1.65257	0.0448562	0.328898	3.29363	3.04546	3.20726	3.22326	3.07371	3.10355	3.19966	3.79899	3.4368	3.49977	3.49833	FALSE	Human	162.75
Q9Y3Z3	SAMHD1	Deoxynucleoside triphosphate triphosphohydrolase SAMHD1 OS=Homo sapiens OX=9606 GN=SAMHD1 PE=1 SV=2	High	72	42	93	42	1.65285	0.0448632	-0.547028	3.89244	4.33133	4.43984	4.14277	4.13599	4.14347	4.07137	3.08115	3.62027	3.65793	3.73901	FALSE	Human	283.61
A0A0A0MSY7	TK2	Thymidine kinase 2, mitochondrial OS=Homo sapiens OX=9606 GN=TK2 PE=1 SV=1	High	14	4	4	4	1.6533	0.0448709	-0.395132	-3.0362	-2.31834	-2.26065	-2.61419	-2.45519	-2.76019	-2.71587	-3.08535	-3.02946	-2.90399	-3.11163	FALSE	Human	11.05
D6R9S7	SLC41A3	Solute carrier family 41 member (Fragment) OS=Homo sapiens OX=9606 GN=SLC41A3 PE=1 SV=1	High	32	3	3	3	1.64833	0.0448976	-0.314838	-2.26928	-2.06429	-2.02405	-1.65825	-1.83737	-1.74237	-1.99293	-2.34633	-2.2953	-2.31325	-2.28938	FALSE	Human	11.32
Q9Y371	SH3GLB1	Endophilin-B1 OS=Homo sapiens OX=9606 GN=SH3GLB1 PE=1 SV=1	High	32	13	15	12	1.64851	0.0449233	-0.217091	1.23273	1.40286	1.32764	1.31826	1.48651	1.27815	1.37251	1.02251	1.09032	1.07577	1.05857	FALSE	Human	32.74
Q6ZVF9	GPRIN3	G protein-regulated inducer of neurite outgrowth 3 OS=Homo sapiens OX=9606 GN=GPRIN3 PE=1 SV=2	High	16	10	10	10	1.64728	0.0449236	0.536602	0.661325	-0.121779	-0.283689	0.136268	0.24371	0.0997124	0.150114	0.926159	0.755375	0.889015	0.575305	FALSE	Human	30.45
P61326	MAGOH	Protein mago nashi homolog OS=Homo sapiens OX=9606 GN=MAGOH PE=1 SV=1	High	74	14	18	14	1.6471	0.0449291	0.169013	1.11068	0.944135	1.07916	1.26912	0.956307	1.09228	1.33976	1.12619	1.29992	1.25357	1.20204	FALSE	Human	50.99
Q9Y672	ALG6	Dolichyl pyrophosphate Man9GlcNAc2 alpha-1,3-glucosyltransferase OS=Homo sapiens OX=9606 GN=ALG6 PE=1 SV=2	High	4	2	2	2	1.64883	0.0449436	0.496932	-1.2174	-1.57601	-1.56837	-1.97135	-1.79048	-1.7722	-1.6776	-0.846908	-1.07331	-1.03229	-1.13174	FALSE	Human	6.68
Q9HC21	SLC25A19	Mitochondrial thiamine pyrophosphate carrier OS=Homo sapiens OX=9606 GN=SLC25A19 PE=1 SV=1	High	13	5	5	5	1.64858	0.0449554	0.224619	0.28099	0.338008	0.316673	-0.0926762	0.204267	0.23931	0.328054	0.624147	0.401681	0.424008	0.417346	FALSE	Human	11.53
Q9UJU6	DBNL	Drebrin-like protein OS=Homo sapiens OX=9606 GN=DBNL PE=1 SV=1	High	57	21	37	4	1.64739	0.0449555	-0.381684	2.20811	2.39388	2.30526	2.34012	2.55258	2.51042	2.32805	1.66325	1.92789	2.14435	1.95334	FALSE	Human	114.75
P61970	NUTF2	Nuclear transport factor 2 OS=Homo sapiens OX=9606 GN=NUTF2 PE=1 SV=1	High	75	6	11	3	1.64744	0.0449719	-0.221168	1.20198	1.01726	1.14129	1.18513	0.850352	1.08814	0.877471	0.866363	1.03223	0.660916	0.860647	FALSE	Human	31.62
O75940	SMNDC1	Survival of motor neuron-related-splicing factor 30 OS=Homo sapiens OX=9606 GN=SMNDC1 PE=1 SV=1	High	42	10	10	10	1.646	0.0450498	0.230561	-0.164745	-0.426864	-0.310054	-0.24671	-0.237321	-0.0324216	-0.0913787	0.0902715	-0.190441	0.160281	0.00230837	FALSE	Human	24.48
Q7Z2Z2	EFL1	Elongation factor-like GTPase 1 OS=Homo sapiens OX=9606 GN=EFL1 PE=1 SV=2	High	23	20	21	19	1.64535	0.0451011	-0.138317	1.41957	1.43821	1.59703	1.51581	1.51733	1.49422	1.4801	1.29445	1.38009	1.2504	1.38852	FALSE	Human	58.8
Q6KB66	KRT80	Keratin, type II cytoskeletal 80 OS=Homo sapiens OX=9606 GN=KRT80 PE=1 SV=2	High	9	4	5	3	1.64473	0.0451118	-1.01889	-0.251319	-0.958094	-1.83352	-1.28433	-1.68147	-1.31899	-2.20246	-2.21977	-3.28412	-1.78918	-1.70536	FALSE	Human	14.45
Q9H4A4	RNPEP	Aminopeptidase B OS=Homo sapiens OX=9606 GN=RNPEP PE=1 SV=2	High	50	30	40	30	1.64555	0.0451175	-0.283187	2.41406	2.87292	2.80078	2.93901	2.51128	2.73899	2.61784	2.36917	2.41235	2.28214	2.46676	FALSE	Human	121.02
P43487	RANBP1	Ran-specific GTPase-activating protein OS=Homo sapiens OX=9606 GN=RANBP1 PE=1 SV=1	High	46	8	16	8	1.6448	0.0451437	0.367789	1.01177	0.750556	0.889458	0.75294	0.861739	0.609171	0.834423	1.48283	1.08709	1.28583	1.21179	FALSE	Human	50.84
F5H1D4	ANKLE2	Ankyrin repeat and LEM domain containing 2 (Fragment) OS=Homo sapiens OX=9606 GN=ANKLE2 PE=1 SV=1	High	34	7	8	1	1.64124	0.0452234	0.233702	-1.79902	-1.9442	-1.87885	-2.1803	-1.99516	-1.67508	-1.78539	-1.6069	-1.73487	-1.54432	-1.7205	FALSE	Human	23.41
P03886	MT-ND1	NADH-ubiquinone oxidoreductase chain 1 OS=Homo sapiens OX=9606 GN=MT-ND1 PE=1 SV=1	High	6	2	2	2	1.64128	0.0452583	0.221366	-0.340499	-0.483511	-0.658649	-0.727939	-0.425583	-0.414547	-0.473669	-0.272136	-0.158817	-0.242857	-0.287967	FALSE	Human	9.42
P16383	GCFC2	Intron Large complex component GCFC2 OS=Homo sapiens OX=9606 GN=GCFC2 PE=1 SV=2	High	10	8	8	8	1.64182	0.0452612	0.225242	-0.753591	-0.97801	-1.12835	-0.871814	-0.948789	-1.08137	-0.524558	-0.720924	-0.756926	-0.785174	-0.887814	FALSE	Human	22.46
P50148	GNAQ	Guanine nucleotide-binding protein G(q) subunit alpha OS=Homo sapiens OX=9606 GN=GNAQ PE=1 SV=4	High	40	13	17	12	1.64069	0.0452625	-1.07525	0.976456	1.62803	1.39991	1.6674	1.92616	1.59464	1.64942	-0.147641	0.324327	0.418806	0.03931	FALSE	Human	43.24
P37108	SRP14	Signal recognition particle 14 kDa protein OS=Homo sapiens OX=9606 GN=SRP14 PE=1 SV=2	High	44	8	20	8	1.6414	0.0452747	0.210316	1.50555	1.27234	1.50089	1.30589	1.49707	1.38314	1.45578	1.61785	1.52423	1.76143	1.74635	FALSE	Human	42.42
P46783	RPS10	Small ribosomal subunit protein eS10 OS=Homo sapiens OX=9606 GN=RPS10 PE=1 SV=1	High	65	14	50	13	1.64163	0.0452788	0.452851	3.77385	3.44779	3.56041	3.40929	3.30596	3.21487	3.53384	4.34809	3.86857	3.80963	3.96426	FALSE	Human	114.13
Q7L1W4	LRRC8D	Volume-regulated anion channel subunit LRRC8D OS=Homo sapiens OX=9606 GN=LRRC8D PE=1 SV=1	High	3	2	2	2	1.64186	0.0452962	-0.311689	-1.26234	-0.933866	-0.812431	-0.916816	-0.628968	-1.00974	-0.991759	-1.28608	-1.15499	-1.38725	-1.37517	FALSE	Human	2.92
Q9Y3C4	TPRKB	EKC/KEOPS complex subunit TPRKB OS=Homo sapiens OX=9606 GN=TPRKB PE=1 SV=1	High	37	5	5	5	1.64233	0.0453075	0.260242	-1.05046	-1.39501	-1.16264	-1.37027	-1.20552	-1.54236	-1.18625	-0.97541	-0.965534	-1.1446	-0.865545	FALSE	Human	15.4
Q9NPI6	DCP1A	mRNA-decapping enzyme 1A OS=Homo sapiens OX=9606 GN=DCP1A PE=1 SV=3	High	25	10	10	10	1.63967	0.0453159	0.242113	-0.404696	-0.453679	-0.369656	-0.512128	-0.23875	-0.255817	-0.33691	0.0719728	-0.202892	-0.0311027	-0.152773	FALSE	Human	33.32
O43715	TRIAP1	TP53-regulated inhibitor of apoptosis 1 OS=Homo sapiens OX=9606 GN=TRIAP1 PE=1 SV=1	High	55	4	6	4	1.64283	0.045322	0.311453	-0.232906	-0.576007	-0.422209	-0.286491	-0.564797	-0.693984	-0.423721	-0.105381	-0.213461	0.0965528	-0.110384	FALSE	Human	17.87
P31939	ATIC	Bifunctional purine biosynthesis protein ATIC OS=Homo sapiens OX=9606 GN=ATIC PE=1 SV=3	High	72	31	49	31	1.64197	0.0453251	0.542639	3.29027	2.45316	2.94207	2.91157	2.8365	2.97695	3.07848	4.01216	3.32364	3.46317	3.34451	FALSE	Human	157.6
P62081	RPS7	Small ribosomal subunit protein eS7 OS=Homo sapiens OX=9606 GN=RPS7 PE=1 SV=1	High	65	13	31	5	1.63916	0.0453292	0.43742	2.56142	2.26076	2.53255	2.54757	2.20847	2.44441	2.46927	3.26536	2.76601	2.92057	2.89522	FALSE	Human	75.29
Q15014	MORF4L2	Mortality factor 4-like protein 2 OS=Homo sapiens OX=9606 GN=MORF4L2 PE=1 SV=1	High	18	5	5	3	1.64241	0.0453333	0.595824	-1.38047	-1.70479	-1.91886	-1.62144	-1.34023	-1.81295	-1.5494	-0.505528	-1.24564	-0.923679	-0.945595	FALSE	Human	12.55
B4DHE8	MSI2	Musashi RNA binding protein 2 OS=Homo sapiens OX=9606 GN=MSI2 PE=1 SV=1	High	18	4	4	4	1.63969	0.0453477	0.385034	-0.66042	-1.27132	-1.46271	-0.922401	-0.951131	-0.873097	-0.819358	-0.469066	-0.515472	-0.712976	-0.675533	FALSE	Human	13.08
Q9C0I1	MTMR12	Myotubularin-related protein 12 OS=Homo sapiens OX=9606 GN=MTMR12 PE=1 SV=2	High	20	11	11	11	1.63917	0.0453641	-0.302078	1.01206	1.04045	0.795726	1.36693	1.25009	1.30625	1.05672	0.868352	0.780559	0.729399	0.697505	FALSE	Human	30.59
Q9NR30	DDX21	Nucleolar RNA helicase 2 OS=Homo sapiens OX=9606 GN=DDX21 PE=1 SV=5	High	40	32	38	30	1.63867	0.045365	0.850481	3.1935	2.76252	2.47453	2.50034	2.57126	2.61859	2.6948	4.22908	3.40455	3.6639	3.69403	FALSE	Human	127.06
P19086	GNAZ	Guanine nucleotide-binding protein G(z) subunit alpha OS=Homo sapiens OX=9606 GN=GNAZ PE=1 SV=3	High	14	5	7	4	1.6384	0.045367	-1.35283	-0.649526	0.146784	-0.747936	0.295347	0.49707	-0.107753	0.0640793	-1.96475	-1.71784	-1.43668	-2.18065	FALSE	Human	14.45
Q8NC51	SERBP1	SERPINE1 mRNA-binding protein 1 OS=Homo sapiens OX=9606 GN=SERBP1 PE=1 SV=2	High	54	26	47	26	1.63658	0.045431	0.467166	2.70248	2.43776	2.53173	2.36899	2.57248	2.41449	2.60877	3.40159	2.77456	3.1013	2.97289	FALSE	Human	139.34
Q68CQ4	UTP25	U3 small nucleolar RNA-associated protein 25 homolog OS=Homo sapiens OX=9606 GN=UTP25 PE=1 SV=2	High	7	5	5	5	1.63622	0.0454329	0.748665	-0.647717	-1.2008	-1.31301	-1.07826	-1.43539	-1.46725	-1.05536	0.317445	-0.539373	-0.506715	-0.424695	FALSE	Human	11.15
Q15063	POSTN	Periostin OS=Homo sapiens OX=9606 GN=POSTN PE=1 SV=2	High	24	20	25	2	1.63762	0.0454487	-1.01393	-2.85841	-2.28877	-2.26925	-2.3178	-2.94528	-2.5947	-3.23266	-4.74404	-3.23484	-3.36614	-3.22047	FALSE	Human	67.26
Q9Y2L1	DIS3	Exosome complex exonuclease RRP44 OS=Homo sapiens OX=9606 GN=DIS3 PE=1 SV=2	High	28	22	23	21	1.63541	0.045451	0.402518	1.36465	1.04568	1.02512	1.23817	0.937123	0.971184	1.22045	1.93504	1.45626	1.4819	1.40388	FALSE	Human	69.46
P42765	ACAA2	3-ketoacyl-CoA thiolase, mitochondrial OS=Homo sapiens OX=9606 GN=ACAA2 PE=1 SV=2	High	62	20	32	20	1.63568	0.0454612	-0.249099	2.31499	2.47928	2.46473	2.49281	2.50082	2.69024	2.40831	1.97898	2.30825	2.28679	2.22458	FALSE	Human	109.05
B4DM58	DHFR	Dihydrofolate reductase OS=Homo sapiens OX=9606 GN=DHFR PE=1 SV=1	High	31	3	3	3	1.63662	0.0454626	1.32323	-2.22817	-3.03946	-2.77319	-2.68458	-3.05184	-2.99794	-2.57203	-0.166526	-1.65527	-1.40559	-1.56375	FALSE	Human	8.3
O60749	SNX2	Sorting nexin-2 OS=Homo sapiens OX=9606 GN=SNX2 PE=1 SV=2	High	50	26	34	24	1.63678	0.0454729	-0.488065	3.29039	3.36587	3.49693	3.42113	3.42903	3.34562	3.32552	2.47991	2.79587	2.88068	3.03516	FALSE	Human	94.61
Q96KB5	PBK	Lymphokine-activated killer T-cell-originated protein kinase OS=Homo sapiens OX=9606 GN=PBK PE=1 SV=3	High	16	5	7	5	1.63571	0.0454897	1.97786	-0.175775	-2.45614	-2.30415	-2.12515	-1.90386	-1.71894	-2.00473	1.42791	0.586677	0.632362	0.343709	FALSE	Human	14.75
Q15057	ACAP2	Arf-GAP with coiled-coil, ANK repeat and PH domain-containing protein 2 OS=Homo sapiens OX=9606 GN=ACAP2 PE=1 SV=3	High	43	31	36	28	1.63685	0.0454985	-0.236116	2.33878	2.40874	2.48404	2.32382	2.51022	2.3595	2.39894	1.96541	2.17759	2.17476	2.12363	FALSE	Human	114.89
A0A804CDA6	DCTN1	Dynactin subunit 1 OS=Homo sapiens OX=9606 GN=DCTN1 PE=1 SV=1	High	56	56	67	56	1.63686	0.0455333	-0.157992	3.32383	3.40676	3.46673	3.41683	3.62029	3.45764	3.44877	3.22937	3.2533	3.2942	3.22779	FALSE	Human	221.02
Q7RTV0	PHF5A	PHD finger-like domain-containing protein 5A OS=Homo sapiens OX=9606 GN=PHF5A PE=1 SV=1	High	69	9	12	9	1.63381	0.0455679	0.216505	0.804881	0.714514	0.685134	0.750134	0.653233	0.515985	0.838389	1.00513	0.770203	1.09818	0.807189	FALSE	Human	27.23
Q13243	SRSF5	Serine/arginine-rich splicing factor 5 OS=Homo sapiens OX=9606 GN=SRSF5 PE=1 SV=1	High	19	7	10	6	1.63238	0.0455873	0.426328	0.987549	0.605379	0.588139	0.617082	0.61812	0.452919	0.710035	1.44845	1.05332	1.21458	0.929582	FALSE	Human	25.66
P46777	RPL5	Large ribosomal subunit protein uL18 OS=Homo sapiens OX=9606 GN=RPL5 PE=1 SV=3	High	61	18	51	18	1.63408	0.0455915	0.354901	2.11428	1.9446	2.05124	1.95791	1.91173	2.0819	1.99394	2.6264	2.35874	2.43597	2.41084	FALSE	Human	145.19
A0A096LPJ3	GPS1	G protein pathway suppressor 1 OS=Homo sapiens OX=9606 GN=GPS1 PE=1 SV=1	High	42	20	26	1	1.63434	0.0455957	0.183883	1.55486	1.45491	1.55505	1.44035	1.42689	1.23557	1.57628	1.80467	1.64927	1.55426	1.55795	FALSE	Human	65.35
Q9UBI9	HECA	Headcase protein homolog OS=Homo sapiens OX=9606 GN=HECA PE=1 SV=1	Medium	4	2	2	2	1.63388	0.0455964	0.436048	-2.65587	-2.92588	-3.1375	-2.6922	-3.07719	-2.89809	-2.67383	-1.97185	-2.573	-2.46525	-2.62478	FALSE	Human	2.07
Q16512	PKN1	Serine/threonine-protein kinase N1 OS=Homo sapiens OX=9606 GN=PKN1 PE=1 SV=2	High	33	29	34	25	1.63178	0.045597	-0.324608	1.9744	2.14394	2.30731	2.19432	2.22464	2.13536	2.14331	1.54178	1.87213	1.83748	1.79891	FALSE	Human	102.71
Q96LZ7	RMDN2	Regulator of microtubule dynamics protein 2 OS=Homo sapiens OX=9606 GN=RMDN2 PE=1 SV=2	High	10	3	3	3	1.63206	0.0455982	-0.604685	-1.5474	-1.35158	-1.07463	-1.49455	-1.04557	-1.50515	-1.43645	-2.53327	-1.77345	-1.96842	-1.99424	FALSE	Human	3.1
Q8IWB1	ITPRIP	Inositol 1,4,5-trisphosphate receptor-interacting protein OS=Homo sapiens OX=9606 GN=ITPRIP PE=1 SV=1	High	8	5	5	5	1.63258	0.0456006	-0.413822	0.786947	1.07725	1.21992	0.807946	1.34215	1.17589	1.00089	0.323258	0.612339	0.531943	0.804216	FALSE	Human	16.2
Q15386	UBE3C	Ubiquitin-protein ligase E3C OS=Homo sapiens OX=9606 GN=UBE3C PE=1 SV=3	High	15	15	15	15	1.63307	0.0456152	-0.256011	0.362634	0.386917	0.349328	0.397062	0.390584	0.353752	0.367024	-0.0485964	0.168209	0.014442	0.0857635	FALSE	Human	38.2
P39019	RPS19	Small ribosomal subunit protein eS19 OS=Homo sapiens OX=9606 GN=RPS19 PE=1 SV=2	High	55	12	34	12	1.63263	0.0456351	0.359928	2.02897	1.74967	1.99388	1.88655	1.89178	1.77717	1.91756	2.58668	2.25953	2.22268	2.25321	FALSE	Human	90.25
P46087	NOP2	28S rRNA (cytosine(4447)-C(5))-methyltransferase OS=Homo sapiens OX=9606 GN=NOP2 PE=1 SV=2	High	32	25	27	25	1.6306	0.0456596	0.645183	1.80273	1.23262	1.18992	1.41909	1.20348	1.50193	1.36908	2.54624	1.99828	2.14763	2.12283	FALSE	Human	62.37
O00154	ACOT7	Cytosolic acyl coenzyme A thioester hydrolase OS=Homo sapiens OX=9606 GN=ACOT7 PE=1 SV=3	High	52	18	18	18	1.63004	0.0456915	0.682867	0.599877	0.442179	0.468292	0.357509	0.433857	0.338015	0.623789	1.81606	1.16413	1.02903	0.981107	FALSE	Human	53.12
Q96BR5	COA7	Cytochrome c oxidase assembly factor 7 OS=Homo sapiens OX=9606 GN=COA7 PE=1 SV=2	High	19	5	5	5	1.63065	0.045694	0.313397	-1.68154	-1.62504	-1.58795	-1.6676	-1.73697	-1.92242	-1.57555	-1.0486	-1.38953	-1.40559	-1.53167	FALSE	Human	11.34
Q8N567	ZCCHC9	Zinc finger CCHC domain-containing protein 9 OS=Homo sapiens OX=9606 GN=ZCCHC9 PE=1 SV=2	High	14	4	4	4	1.62936	0.045713	0.876741	-0.73236	-1.41564	-1.43666	-1.26717	-1.44856	-1.55441	-1.25503	0.31987	-0.665206	-0.295324	-0.266272	FALSE	Human	8.72
A0A494C045	TBK1	TANK binding kinase 1 OS=Homo sapiens OX=9606 GN=TBK1 PE=1 SV=1	High	34	22	23	20	1.6289	0.0457224	-0.231552	0.118933	0.405122	0.305621	0.111885	0.404849	0.484797	0.0881572	-0.0872736	-0.0149441	0.20075	0.181557	FALSE	Human	64.05
Q9NWK9	ZNHIT6	Box C/D snoRNA protein 1 OS=Homo sapiens OX=9606 GN=ZNHIT6 PE=1 SV=1	Medium	3	1	1	1	1.63067	0.0457285	0.265665	-3.26096	-3.26843	-3.47924	-3.6922	-3.61683	-3.34715	-3.37851	-3.05487	-3.27302	-3.09415	-3.0918	FALSE	Human	2.77
E7EQT4	ACIN1	Apoptotic chromatin condensation inducer 1 OS=Homo sapiens OX=9606 GN=ACIN1 PE=1 SV=2	High	30	38	45	38	1.62936	0.0457474	0.165183	2.64648	2.57465	2.53266	2.43523	2.67399	2.66533	2.62933	2.88704	2.67376	2.79511	2.78096	FALSE	Human	120.25
P33993	MCM7	DNA replication licensing factor MCM7 OS=Homo sapiens OX=9606 GN=MCM7 PE=1 SV=4	High	57	37	44	36	1.62895	0.0457477	0.711711	2.15239	1.60321	1.90116	1.5826	1.43071	1.79948	1.80465	3.1293	2.46984	2.37773	2.50165	FALSE	Human	128.8
Q13045	FLII	Protein flightless-1 homolog OS=Homo sapiens OX=9606 GN=FLII PE=1 SV=2	High	50	56	70	32	1.62771	0.0458831	-0.362421	3.29838	3.55857	3.71808	3.41793	3.62049	3.56765	3.53878	2.8734	3.16541	3.1042	3.15703	FALSE	Human	211.9
Q99871	HAUS7	HAUS augmin-like complex subunit 7 OS=Homo sapiens OX=9606 GN=HAUS7 PE=1 SV=4	High	11	2	2	2	1.62665	0.045991	0.339221	-4.32308	-4.49275	-4.4859	-4.62508	-4.067	-4.01211	-4.11548	-3.91599	-4.17164	-3.99363	-3.77876	FALSE	Human	8.3
A8MVU1	NCF1C	Putative neutrophil cytosol factor 1C OS=Homo sapiens OX=9606 GN=NCF1C PE=5 SV=1	High	49	18	36	1	1.6269	0.0459985	-0.872696	-2.0697	-1.30053	-0.887645	-1.98531	-1.01462	-1.40517	-1.62022	-3.13762	-2.29811	-2.16789	-2.35878	FALSE	Human	108.16
P81605	DCD	Dermcidin OS=Homo sapiens OX=9606 GN=DCD PE=1 SV=2	High	29	4	5	4	1.62309	0.0460653	-1.95507	-0.147398	0.368016	-0.80096	-0.432664	-0.680499	-0.609883	-2.33616	-3.57592	-3.63559	-1.3118	-0.835347	FALSE	Human	12.29
Q92541	RTF1	RNA polymerase-associated protein RTF1 homolog OS=Homo sapiens OX=9606 GN=RTF1 PE=1 SV=4	High	28	21	22	21	1.626	0.0460763	0.215701	2.23457	2.13333	2.22631	2.0566	2.30178	2.15319	2.19373	2.54717	2.34169	2.51691	2.40049	FALSE	Human	59.3
Q8TCG1	CIP2A	Protein CIP2A OS=Homo sapiens OX=9606 GN=CIP2A PE=1 SV=2	High	15	15	15	15	1.62317	0.0460817	0.595143	0.521706	0.280003	0.489254	0.22837	0.0234489	0.211129	0.267063	1.3489	1.04059	0.904606	0.876149	FALSE	Human	37.02
Q9NPL8	TIMMDC1	Complex I assembly factor TIMMDC1, mitochondrial OS=Homo sapiens OX=9606 GN=TIMMDC1 PE=1 SV=2	High	25	6	6	6	1.62552	0.0461016	0.419473	-1.7039	-1.69119	-1.82716	-2.02562	-1.8352	-2.03122	-1.75718	-0.994566	-1.49841	-1.40098	-1.51342	FALSE	Human	19.29
E5RIL0	LEPROTL1	Leptin receptor overlapping transcript-like 1 OS=Homo sapiens OX=9606 GN=LEPROTL1 PE=1 SV=1	High	12	1	1	1	1.62323	0.0461129	0.695567	-2.01507	-1.92816	-1.93473	-2.1433	-1.55141	-1.89372	-1.17421	-0.613368	-1.10248	-1.29319	-1.89424	FALSE	Human	3.93
P25705	ATP5F1A	ATP synthase subunit alpha, mitochondrial OS=Homo sapiens OX=9606 GN=ATP5F1A PE=1 SV=1	High	60	32	123	15	1.62468	0.0461178	0.123217	3.92317	3.95213	3.9296	3.98952	3.98162	3.97519	3.98297	4.2079	4.07055	4.07281	4.07456	FALSE	Human	311.76
Q13201	MMRN1	Multimerin-1 OS=Homo sapiens OX=9606 GN=MMRN1 PE=1 SV=3	High	36	38	49	5	1.62241	0.0461201	-1.18672	2.48252	3.91247	2.21093	4.10404	3.88904	3.277	3.24114	2.02652	1.83767	1.95609	1.56831	FALSE	Human	158.59
Q86T03	PIP4P1	Type 1 phosphatidylinositol 4,5-bisphosphate 4-phosphatase OS=Homo sapiens OX=9606 GN=PIP4P1 PE=1 SV=1	High	29	7	8	6	1.62487	0.0461449	-0.556764	0.354088	0.637687	0.793664	0.893721	0.587788	0.577196	0.639789	-0.306884	0.247416	-0.0478086	-0.112881	FALSE	Human	17.26
P30273	FCER1G	High affinity immunoglobulin epsilon receptor subunit gamma OS=Homo sapiens OX=9606 GN=FCER1G PE=1 SV=1	High	41	5	8	5	1.62328	0.0461472	-1.42725	0.856429	1.50261	1.55829	1.25286	1.51203	1.63856	1.00147	-1.55266	0.0664902	0.110601	0.171849	FALSE	Human	17.34
Q13136	PPFIA1	Liprin-alpha-1 OS=Homo sapiens OX=9606 GN=PPFIA1 PE=1 SV=1	High	17	19	19	14	1.62468	0.0461522	-0.170737	0.657675	0.879523	0.880095	0.763067	0.861071	0.737142	0.816099	0.546341	0.579041	0.586317	0.600663	FALSE	Human	46.36
Q9BRT6	LLPH	Protein LLP homolog OS=Homo sapiens OX=9606 GN=LLPH PE=1 SV=1	Medium	10	2	2	2	1.62401	0.0461639	0.528453	-3.0697	-3.71852	-3.70941	-3.57496	-3.60204	-3.40206	-3.34214	-2.60139	-3.35256	-2.87815	-2.7474	FALSE	Human	2.12
J3QL06	HYOU1	Hypoxia up-regulated protein 1 (Fragment) OS=Homo sapiens OX=9606 GN=HYOU1 PE=1 SV=1	High	49	11	14	1	1.62355	0.0461802	0.539692	-1.37	-1.85484	-1.52655	-1.67136	-1.99033	-2.01686	-1.36476	-0.623584	-1.53109	-1.33945	-1.13427	FALSE	Human	37.63
O00232	PSMD12	26S proteasome non-ATPase regulatory subunit 12 OS=Homo sapiens OX=9606 GN=PSMD12 PE=1 SV=3	High	41	22	30	22	1.6233	0.0461815	0.263568	2.32124	2.25713	2.33546	2.09346	2.25137	2.11907	2.36737	2.7973	2.44968	2.38808	2.46352	FALSE	Human	95.58
P13861	PRKAR2A	cAMP-dependent protein kinase type II-alpha regulatory subunit OS=Homo sapiens OX=9606 GN=PRKAR2A PE=1 SV=2	High	47	16	24	14	1.62109	0.0461982	-0.213931	1.59167	1.76137	1.81906	1.76654	1.75336	1.65584	1.74391	1.40571	1.529	1.39207	1.48287	FALSE	Human	81.98
A0A0U1RR89	BAG1	BAG cochaperone 1 (Fragment) OS=Homo sapiens OX=9606 GN=BAG1 PE=1 SV=1	High	46	4	4	1	1.61983	0.0462049	-0.447907	-1.70955	-1.41723	-1.31005	-1.43586	-1.23947	-1.36371	-1.51188	-2.26267	-1.78522	-2.05262	-1.69037	FALSE	Human	10.83
Q92522	H1-10	Histone H1.10 OS=Homo sapiens OX=9606 GN=H1-10 PE=1 SV=1	High	58	15	23	15	1.62129	0.0462087	-0.495426	1.53311	1.50641	1.88462	1.82138	1.59603	2.12623	1.47799	0.703554	1.37525	1.46748	1.22173	FALSE	Human	51.41
H7BYJ1	RNF34	RING-type E3 ubiquitin transferase OS=Homo sapiens OX=9606 GN=RNF34 PE=1 SV=1	High	3	2	2	2	1.61988	0.0462212	0.290864	-1.48312	-1.59036	-1.71723	-1.71528	-1.69908	-1.86987	-1.53393	-1.10473	-1.51139	-1.51748	-1.27393	FALSE	Human	3.16
Q92882	OSTF1	Osteoclast-stimulating factor 1 OS=Homo sapiens OX=9606 GN=OSTF1 PE=1 SV=2	High	53	10	25	10	1.62019	0.0462258	-0.431353	2.28585	2.43566	2.41138	2.24154	2.34132	2.51742	2.21169	1.47284	2.10661	1.97156	1.94151	FALSE	Human	78.99
Q9ULU4	ZMYND8	MYND-type zinc finger-containing chromatin reader ZMYND8 OS=Homo sapiens OX=9606 GN=ZMYND8 PE=1 SV=2	High	16	18	18	17	1.62036	0.0462334	0.243021	0.865319	0.688737	0.819229	0.766542	0.666279	0.661431	0.782519	1.20518	1.04004	0.88399	1.02632	FALSE	Human	44.53
A0A0G2JLS4	LILRB1	Leukocyte immunoglobulin like receptor B1 (Fragment) OS=Homo sapiens OX=9606 GN=LILRB1 PE=1 SV=1	High	22	10	11	4	1.61902	0.046234	-0.83239	-1.67232	-0.955769	-0.785464	-1.50289	-0.902729	-0.955116	-1.38466	-2.87548	-1.83536	-1.88457	-1.82713	FALSE	Human	45.05
C9J719	EBP	cholestenol Delta-isomerase (Fragment) OS=Homo sapiens OX=9606 GN=EBP PE=1 SV=8	High	19	2	4	2	1.62131	0.046243	0.426007	-3.8626	-3.94882	-3.74095	-3.27144	-3.68536	-3.21019	-3.32429	-2.86222	-3.14611	-3.25112	-3.38569	FALSE	Human	10.13
A0A804HL40	LRPPRC	Leucine rich pentatricopeptide repeat containing OS=Homo sapiens OX=9606 GN=LRPPRC PE=1 SV=1	High	53	70	86	69	1.61924	0.0462474	0.731151	3.70747	3.37882	3.32948	3.24547	3.16952	3.33551	3.35288	4.68775	4.04763	4.12568	4.24705	FALSE	Human	243.64
Q9Y221	NIP7	60S ribosome subunit biogenesis protein NIP7 homolog OS=Homo sapiens OX=9606 GN=NIP7 PE=1 SV=1	High	37	5	5	5	1.61864	0.0462588	0.550398	-0.0891938	-0.442242	-0.392951	0.130346	-0.366559	-0.194622	-0.165578	0.865035	0.298059	0.33614	0.288982	FALSE	Human	15.29
A0A7I2V3F3	NCL	Nucleolin OS=Homo sapiens OX=9606 GN=NCL PE=1 SV=1	High	52	53	128	53	1.62041	0.0462646	0.331256	4.51718	4.21516	4.28855	4.44549	4.37466	4.33723	4.37114	4.90415	4.57787	4.86008	4.75826	FALSE	Human	336.63
Q86XP3	DDX42	ATP-dependent RNA helicase DDX42 OS=Homo sapiens OX=9606 GN=DDX42 PE=1 SV=1	High	34	25	27	25	1.6175	0.0463818	0.163101	1.74817	1.66401	1.70575	1.70176	1.62717	1.71527	1.69133	1.97221	1.82077	1.88131	1.91832	FALSE	Human	76.27
O95777	LSM8	U6 snRNA-associated Sm-like protein LSm8 OS=Homo sapiens OX=9606 GN=LSM8 PE=1 SV=3	High	89	6	14	6	1.61756	0.0463953	0.283429	0.991035	0.657945	0.731112	0.844581	0.736723	0.769939	0.773914	1.13448	1.02579	1.27196	1.15379	FALSE	Human	45
Q16222	UAP1	UDP-N-acetylhexosamine pyrophosphorylase OS=Homo sapiens OX=9606 GN=UAP1 PE=1 SV=3	High	30	14	16	12	1.61701	0.0464241	0.914346	1.12212	0.558572	0.656298	0.858327	0.713992	0.808741	0.841028	2.43788	1.76196	1.46054	2.00202	FALSE	Human	44.22
P15907	ST6GAL1	Beta-galactoside alpha-2,6-sialyltransferase 1 OS=Homo sapiens OX=9606 GN=ST6GAL1 PE=1 SV=1	High	16	6	6	6	1.61638	0.0464663	0.945543	0.310582	-0.491909	-0.927908	-0.439054	-0.336397	-0.296419	-0.333188	1.40571	0.597677	0.457372	0.782556	FALSE	Human	18.72
Q15185	PTGES3	Prostaglandin E synthase 3 OS=Homo sapiens OX=9606 GN=PTGES3 PE=1 SV=1	High	46	8	16	8	1.61475	0.0465069	0.199533	1.52972	1.44019	1.50992	1.20627	1.46756	1.45292	1.50153	1.55481	1.63148	1.82459	1.65742	FALSE	Human	43.07
P53602	MVD	Diphosphomevalonate decarboxylase OS=Homo sapiens OX=9606 GN=MVD PE=1 SV=1	High	36	12	13	12	1.61537	0.0465242	0.276966	0.586115	0.405122	-0.0131752	0.397062	0.461414	0.469158	0.784234	0.688244	0.769197	0.553465	0.511104	FALSE	Human	36.96
P30050	RPL12	Large ribosomal subunit protein uL11 OS=Homo sapiens OX=9606 GN=RPL12 PE=1 SV=1	High	72	11	20	11	1.61436	0.0465285	0.73144	2.34878	2.11396	2.14574	1.93137	2.2171	2.08634	2.38883	3.66997	2.72741	2.73132	2.8424	FALSE	Human	53.74
H0Y547	ATP11A	Phospholipid-transporting ATPase (Fragment) OS=Homo sapiens OX=9606 GN=ATP11A PE=1 SV=1	High	7	9	9	6	1.6148	0.0465292	-0.412186	-1.20805	-0.651136	-0.331648	-0.858904	-0.888071	-0.688285	-0.862711	-1.4417	-1.14484	-1.26501	-1.20175	FALSE	Human	19.81
F8W895	GPATCH4	G patch domain-containing protein 4 (Fragment) OS=Homo sapiens OX=9606 GN=GPATCH4 PE=1 SV=1	High	18	4	4	4	1.61408	0.0465364	0.53307	-3.17512	-3.75849	-3.85709	-3.70754	-3.67759	-3.60899	-3.37851	-2.55444	-3.44294	-3.05503	-3.05774	FALSE	Human	7.93
P49257	LMAN1	Protein ERGIC-53 OS=Homo sapiens OX=9606 GN=LMAN1 PE=1 SV=2	High	35	21	33	20	1.6149	0.0465369	0.755867	2.0702	1.66325	1.80855	1.6822	1.55289	1.84489	1.80584	3.20564	2.60098	2.45557	2.56294	FALSE	Human	90.49
Q6IAA8	LAMTOR1	Ragulator complex protein LAMTOR1 OS=Homo sapiens OX=9606 GN=LAMTOR1 PE=1 SV=2	High	37	5	6	5	1.61559	0.0465436	-0.399334	-0.0104165	0.471414	0.535642	0.0100045	0.36257	0.0528455	0.228788	-0.412418	-0.262691	-0.202214	-0.163083	FALSE	Human	20.55
P60174	TPI1	Triosephosphate isomerase OS=Homo sapiens OX=9606 GN=TPI1 PE=1 SV=4	High	86	19	76	19	1.61409	0.0465704	-0.276576	3.76472	3.66627	3.85535	3.94332	3.68516	4.02958	3.83401	3.36154	3.56089	3.45043	3.53058	FALSE	Human	219.74
P62072	TIMM10	Mitochondrial import inner membrane translocase subunit Tim10 OS=Homo sapiens OX=9606 GN=TIMM10 PE=1 SV=1	High	62	5	7	5	1.61328	0.0465735	0.187778	0.297504	0.102846	0.114009	0.356125	0.349783	0.242297	0.350914	0.367536	0.398648	0.632362	0.408235	FALSE	Human	21.8
Q99504	EYA3	Eyes absent homolog 3 OS=Homo sapiens OX=9606 GN=EYA3 PE=1 SV=3	High	3	1	1	1	1.61343	0.0465929	0.829259	-1.44494	-1.63245	-1.64833	-2.10978	-2.01953	-2.28276	-1.80795	-0.329509	-0.898978	-1.28185	-0.816916	FALSE	Human	3.01
A0A0A0MTL6	RIPOR1	RHO family interacting cell polarization regulator 1 OS=Homo sapiens OX=9606 GN=RIPOR1 PE=1 SV=1	High	3	4	4	3	1.61137	0.0466155	-0.313992	-2.85841	-2.42044	-2.36735	-2.38099	-2.6545	-2.60899	-2.59325	-3.05487	-3.0248	-2.78317	-2.85611	FALSE	Human	9.67
P55008	AIF1	Allograft inflammatory factor 1 OS=Homo sapiens OX=9606 GN=AIF1 PE=1 SV=1	High	50	10	24	10	1.61145	0.0466406	-1.23801	1.86469	3.06234	3.08191	2.55191	3.00492	2.30149	2.29319	0.0458417	1.46912	1.62974	1.59475	FALSE	Human	66.4
Q9Y294	ASF1A	Histone chaperone ASF1A OS=Homo sapiens OX=9606 GN=ASF1A PE=1 SV=1	High	30	4	4	3	1.61204	0.0466444	0.508685	-1.37448	-1.89883	-1.80616	-2.00651	-2.10822	-1.90469	-1.91518	-1.13364	-1.3337	-1.18759	-1.13554	FALSE	Human	11.75
A0A994J446	GRIPAP1	GRIP1 associated protein 1 (Fragment) OS=Homo sapiens OX=9606 GN=GRIPAP1 PE=1 SV=1	High	48	27	35	1	1.61207	0.0466638	0.37692	-2.06728	-2.36077	-2.43022	-2.74664	-2.45187	-2.35917	-2.32725	-1.70407	-2.09635	-1.90182	-2.09921	FALSE	Human	120.97
O60232	ZNRD2	Protein ZNRD2 OS=Homo sapiens OX=9606 GN=ZNRD2 PE=1 SV=1	High	30	4	4	4	1.61147	0.0466686	0.701689	-0.931314	-1.46273	-1.52826	-1.54881	-1.666	-1.54408	-1.49681	-0.30091	-0.833319	-0.6717	-0.423146	FALSE	Human	9.98
P16435	POR	NADPH--cytochrome P450 reductase OS=Homo sapiens OX=9606 GN=POR PE=1 SV=2	High	39	25	29	25	1.61215	0.0466919	-0.298286	1.95356	2.30312	2.3913	1.8942	2.16601	2.01885	2.03124	1.60757	1.81314	1.72624	1.93624	FALSE	Human	81.44
O14920	IKBKB	Inhibitor of nuclear factor kappa-B kinase subunit beta OS=Homo sapiens OX=9606 GN=IKBKB PE=1 SV=1	High	24	16	16	15	1.61218	0.0467171	-0.407269	1.27719	1.42243	1.66253	1.59203	1.6199	1.6363	1.53308	0.766424	1.12298	1.0971	1.11938	FALSE	Human	47.78
B8ZZW5	AVL9	AVL9 cell migration associated OS=Homo sapiens OX=9606 GN=AVL9 PE=1 SV=1	High	11	6	6	6	1.60883	0.0468121	0.274233	-2.06486	-1.9033	-1.79785	-1.80735	-1.8636	-2.09011	-1.56154	-1.54558	-1.60396	-1.96842	-1.55524	FALSE	Human	16.56
E9PMI6	CLNS1A	Methylosome subunit pICln OS=Homo sapiens OX=9606 GN=CLNS1A PE=1 SV=1	High	19	3	3	3	1.60834	0.0468139	0.544431	-1.60763	-1.74237	-1.82505	-1.76258	-1.84824	-2.66385	-1.37544	-0.868834	-1.61442	-1.48137	-1.4792	FALSE	Human	8.06
Q9NUB1	ACSS1	Acetyl-coenzyme A synthetase 2-like, mitochondrial OS=Homo sapiens OX=9606 GN=ACSS1 PE=1 SV=2	High	26	15	16	15	1.60809	0.0468378	0.379704	-0.562648	-0.454499	-0.710385	-0.774658	-0.123328	-0.519413	-0.289244	0.255453	-0.144841	-0.294611	-0.249011	FALSE	Human	51.98
Q562R1	ACTBL2	Beta-actin-like protein 2 OS=Homo sapiens OX=9606 GN=ACTBL2 PE=1 SV=2	High	25	13	223	3	1.60837	0.046839	-0.549346	-1.2665	-1.22439	-1.22259	-1.10469	-1.14127	-1.31899	-1.23544	-2.22542	-1.73107	-1.88243	-1.73774	FALSE	Human	716.11
Q8N8A6	DDX51	ATP-dependent RNA helicase DDX51 OS=Homo sapiens OX=9606 GN=DDX51 PE=1 SV=3	High	12	6	6	6	1.60889	0.046846	0.8269	-1.42159	-2.28585	-2.26638	-2.25726	-1.98793	-1.81502	-1.9063	-0.372716	-1.34818	-1.181	-1.08566	FALSE	Human	19.93
Q96BX8	MOB3A	MOB kinase activator 3A OS=Homo sapiens OX=9606 GN=MOB3A PE=1 SV=1	High	33	8	10	7	1.60895	0.0468799	-0.267369	1.17491	1.21905	1.25006	1.2479	1.29006	1.10054	1.20671	0.713549	0.927593	0.901501	0.982569	FALSE	Human	32.95
P09914	IFIT1	Interferon-induced protein with tetratricopeptide repeats 1 OS=Homo sapiens OX=9606 GN=IFIT1 PE=1 SV=2	High	58	26	48	25	1.60758	0.0468876	-1.17462	2.59569	2.82977	3.3512	2.83815	3.17778	3.31656	2.86359	0.810204	1.51266	1.7329	2.29852	FALSE	Human	146.78
J3KSS7	GGA3	Golgi associated, gamma adaptin ear containing, ARF binding protein 3 OS=Homo sapiens OX=9606 GN=GGA3 PE=1 SV=1	High	15	8	8	8	1.60745	0.0468913	-0.277664	0.295627	0.29228	0.547519	0.38445	0.188927	0.348217	0.132989	-0.253989	0.19543	0.17989	0.0715442	FALSE	Human	24.53
P51397	DAP	Death-associated protein 1 OS=Homo sapiens OX=9606 GN=DAP PE=1 SV=3	High	51	5	6	5	1.60674	0.0468937	-0.565626	-1.03738	-0.798548	-0.147373	0.170253	-0.326482	-0.48196	-0.803817	-1.34326	-1.02596	-0.900735	-0.938936	FALSE	Human	13.58
Q8WV22	NSMCE1	Non-structural maintenance of chromosomes element 1 homolog OS=Homo sapiens OX=9606 GN=NSMCE1 PE=1 SV=5	High	28	5	5	5	1.60632	0.0468973	0.363497	-1.11644	-1.32133	-1.58795	-1.12644	-1.2309	-1.32046	-1.157	-0.535025	-0.875709	-0.971829	-1.06256	FALSE	Human	17.9
A0A0G2JLB3	GBA1	Glucosylceramidase OS=Homo sapiens OX=9606 GN=GBA1 PE=1 SV=1	High	12	6	7	6	1.60675	0.0469274	0.327198	0.447959	0.534379	0.392205	0.431187	0.261013	0.567306	0.476291	1.08258	0.829325	0.719913	0.722921	FALSE	Human	16.25
P35251	RFC1	Replication factor C subunit 1 OS=Homo sapiens OX=9606 GN=RFC1 PE=1 SV=4	High	26	27	28	25	1.60694	0.0469353	0.412649	1.93544	1.52567	1.72409	1.76202	1.44503	1.65323	1.66941	2.42577	2.02522	2.15729	2.15677	FALSE	Human	77.83
Q15758	SLC1A5	Neutral amino acid transporter B(0) OS=Homo sapiens OX=9606 GN=SLC1A5 PE=1 SV=2	High	16	6	7	6	1.60544	0.0469928	1.13531	-1.53231	-1.66057	-2.37661	-2.89689	-2.04182	-2.41769	-2.04314	0.0216141	-1.32938	-0.894246	-0.849846	FALSE	Human	23.76
Q9UL63	MKLN1	Muskelin OS=Homo sapiens OX=9606 GN=MKLN1 PE=1 SV=2	High	7	4	4	4	1.60455	0.04701	0.217255	-1.2582	-1.26699	-0.991678	-1.07204	-1.01585	-0.835871	-0.96501	-0.739993	-0.813084	-0.918183	-0.844651	FALSE	Human	12.51
O94868	FCHSD2	F-BAR and double SH3 domains protein 2 OS=Homo sapiens OX=9606 GN=FCHSD2 PE=1 SV=3	High	4	2	3	2	1.60441	0.0470107	0.627619	-2.32886	-2.59759	-2.70941	-2.7787	-3.12928	-2.88066	-2.70813	-1.8296	-2.38803	-1.74181	-1.88142	FALSE	Human	9.47
J3QRT6	SEPTIN4	Septin-4 OS=Homo sapiens OX=9606 GN=SEPTIN4 PE=1 SV=1	High	13	4	8	2	1.60508	0.0470165	-0.784804	-0.514079	-0.0756087	-0.596033	0.0624094	0.428913	-0.297142	-0.138684	-1.25832	-1.14611	-0.769255	-1.43793	FALSE	Human	14.79
D6RJ90	COMMD10	COMM domain containing 10 OS=Homo sapiens OX=9606 GN=COMMD10 PE=1 SV=1	High	42	6	6	6	1.6041	0.0470257	-0.528652	0.179249	0.396958	0.575393	0.280838	0.474561	0.447322	0.336027	-0.653719	-0.0945206	-0.180998	-0.0881128	FALSE	Human	18.85
A0A2R8Y6L5	DYRK1A	Dual specificity tyrosine-phosphorylation-regulated kinase 1A (Fragment) OS=Homo sapiens OX=9606 GN=DYRK1A PE=1 SV=1	High	19	10	10	10	1.60468	0.0470265	-0.23109	1.21893	1.04887	1.05956	1.2536	0.940601	1.25935	1.07645	0.71576	1.01167	0.868811	0.82262	FALSE	Human	30.55
O75312	ZPR1	Zinc finger protein ZPR1 OS=Homo sapiens OX=9606 GN=ZPR1 PE=1 SV=1	High	36	13	17	13	1.60489	0.0470401	0.185847	0.873526	0.787803	0.960107	0.794389	0.829355	0.757814	0.800593	1.0714	1.05029	1.06527	1.11085	FALSE	Human	55.93
A0A994ENR3	FBXL18	F-box and leucine rich repeat protein 18 (Fragment) OS=Homo sapiens OX=9606 GN=FBXL18 PE=1 SV=1	High	9	5	5	5	1.60346	0.0470471	-0.242177	-0.847997	-0.97919	-1.06088	-0.763587	-1.30236	-0.913524	-1.17955	-1.18223	-1.17164	-1.35868	-1.20841	FALSE	Human	9.53
Q9BYK8	HELZ2	3'-5' exoribonuclease HELZ2 OS=Homo sapiens OX=9606 GN=HELZ2 PE=1 SV=7	High	23	50	52	50	1.60363	0.047055	-0.697924	2.18699	2.63142	2.7714	2.32039	2.57095	2.61849	2.46895	1.17603	1.66702	1.83585	1.94556	FALSE	Human	158.69
Q5QJ74	TBCEL	Tubulin-specific chaperone cofactor E-like protein OS=Homo sapiens OX=9606 GN=TBCEL PE=1 SV=2	High	15	5	5	5	1.60312	0.0470677	-0.452537	-2.71144	-2.44306	-2.35509	-1.8794	-2.29788	-1.81709	-2.39705	-2.78932	-2.8663	-2.62798	-2.83535	FALSE	Human	15.02
A0A8V8TLZ9	USP28	ubiquitinyl hydrolase 1 OS=Homo sapiens OX=9606 GN=USP28 PE=1 SV=1	High	9	8	8	8	1.60188	0.0471795	0.311025	0.484685	0.0814972	-0.0295112	0.0390339	-0.0219893	0.154648	0.22273	0.728229	0.330708	0.436503	0.427258	FALSE	Human	23.9
Q6UXN9	WDR82	WD repeat-containing protein 82 OS=Homo sapiens OX=9606 GN=WDR82 PE=1 SV=1	High	21	7	8	7	1.60147	0.0472057	0.153857	0.734888	0.600647	0.494342	0.547675	0.491907	0.596388	0.588892	0.858711	0.733531	0.747148	0.729206	FALSE	Human	21.47
P61009	SPCS3	Signal peptidase complex subunit 3 OS=Homo sapiens OX=9606 GN=SPCS3 PE=1 SV=1	High	22	4	7	4	1.60092	0.0472546	0.911253	-1.01158	-1.02233	-1.28514	-1.48791	-0.957003	-1.2957	-0.813121	0.762864	-0.329381	-0.562211	-0.384936	FALSE	Human	16.69
Q14012	CAMK1	Calcium/calmodulin-dependent protein kinase type 1 OS=Homo sapiens OX=9606 GN=CAMK1 PE=1 SV=1	High	24	7	7	5	1.60045	0.047258	-0.981979	-0.0179868	0.621039	0.177589	0.639622	1.04359	0.306968	0.464788	-1.39641	-0.561144	-0.560497	-0.547621	FALSE	Human	27.58
Q99633	PRPF18	Pre-mRNA-splicing factor 18 OS=Homo sapiens OX=9606 GN=PRPF18 PE=1 SV=1	High	32	8	8	7	1.59888	0.0473925	0.225698	0.735928	0.524421	0.517848	0.593011	0.451696	0.544497	0.569135	0.993634	0.81477	0.789748	0.767368	FALSE	Human	21.82
Q00169	PITPNA	Phosphatidylinositol transfer protein alpha isoform OS=Homo sapiens OX=9606 GN=PITPNA PE=1 SV=2	High	65	19	23	14	1.59911	0.0474062	-0.141526	1.84476	1.89313	1.82715	2.00868	2.05807	1.77888	1.83707	1.74673	1.69855	1.72782	1.79109	FALSE	Human	66.6
Q2TAY7	SMU1	WD40 repeat-containing protein SMU1 OS=Homo sapiens OX=9606 GN=SMU1 PE=1 SV=2	High	34	15	20	14	1.59146	0.0474266	0.22321	1.32745	1.17623	1.06071	1.01732	1.00816	1.11337	1.20568	1.48974	1.19218	1.48563	1.32884	FALSE	Human	51.22
Q9BRT9	GINS4	DNA replication complex GINS protein SLD5 OS=Homo sapiens OX=9606 GN=GINS4 PE=1 SV=1	High	26	5	5	5	1.5982	0.047433	0.671919	0.993354	0.332787	0.522006	0.38445	0.216318	0.54973	0.4402	1.67902	1.30154	1.18705	1.25066	FALSE	Human	10.94
H0YNG3	SEC11A	Signal peptidase complex catalytic subunit SEC11 OS=Homo sapiens OX=9606 GN=SEC11A PE=1 SV=1	High	31	7	14	7	1.59837	0.0474355	0.343379	-0.0267711	0.0860176	0.153136	-0.468986	0.293029	0.0189924	0.532466	0.492324	0.299453	0.24208	0.196754	FALSE	Human	34.05
P50995	ANXA11	Annexin A11 OS=Homo sapiens OX=9606 GN=ANXA11 PE=1 SV=1	High	35	18	33	18	1.59153	0.0474373	-0.270474	2.94745	2.84768	2.96645	3.01856	3.02643	2.93002	2.87506	2.39919	2.79521	2.65715	2.70151	FALSE	Human	83.44
Q15181	PPA1	Inorganic pyrophosphatase OS=Homo sapiens OX=9606 GN=PPA1 PE=1 SV=2	High	77	19	29	18	1.59241	0.0474473	0.452358	1.95698	1.89973	1.89139	1.86077	1.96518	1.88382	1.91505	2.70856	2.4019	2.4973	2.28721	FALSE	Human	91.1
Q16828	DUSP6	Dual specificity protein phosphatase 6 OS=Homo sapiens OX=9606 GN=DUSP6 PE=1 SV=2	High	4	1	1	1	1.59263	0.0474497	-0.844744	-3.00346	-2.17082	-2.38592	-3.54019	-2.39976	-2.64901	-3.6184	-3.56156	-4.34673	-3.181	-2.97367	FALSE	Human	2.27
Q9H0X9	OSBPL5	Oxysterol-binding protein-related protein 5 OS=Homo sapiens OX=9606 GN=OSBPL5 PE=1 SV=1	High	8	5	5	2	1.59691	0.0474548	-0.837838	-1.87312	-1.2917	-1.12705	-1.27144	-1.37912	-1.21428	-1.43804	-3.00545	-2.07934	-2.11664	-2.34698	FALSE	Human	16.1
Q15306	IRF4	Interferon regulatory factor 4 OS=Homo sapiens OX=9606 GN=IRF4 PE=1 SV=1	High	33	14	15	14	1.59276	0.0474605	1.77005	0.9154	-0.583167	-0.870104	-0.703691	-0.851517	-0.334483	-0.526258	2.7395	1.24766	1.5493	1.81706	FALSE	Human	34.64
Q9NVP2	ASF1B	Histone chaperone ASF1B OS=Homo sapiens OX=9606 GN=ASF1B PE=1 SV=1	High	18	3	3	2	1.5971	0.0474686	1.06642	-3.45598	-4.14676	-3.67855	-3.6922	-3.67759	-3.47868	-3.73147	-1.77269	-2.53937	-2.39029	-2.67553	FALSE	Human	9.02
Q9UI30	TRMT112	Multifunctional methyltransferase subunit TRM112-like protein OS=Homo sapiens OX=9606 GN=TRMT112 PE=1 SV=1	High	54	6	8	6	1.5966	0.0474693	0.629554	0.652548	0.308813	0.140752	0.37992	0.148483	0.292151	0.339763	1.51642	0.92609	0.883046	1.08467	FALSE	Human	24.43
Q5JVF3	PCID2	PCI domain-containing protein 2 OS=Homo sapiens OX=9606 GN=PCID2 PE=1 SV=2	High	33	12	13	12	1.59154	0.0474704	0.142135	-0.188861	-0.22439	-0.26566	-0.155748	-0.244484	-0.204077	-0.154366	0.0434957	0.00798321	-0.0842733	-0.171514	FALSE	Human	35.12
Q9Y316	MEMO1	Protein MEMO1 OS=Homo sapiens OX=9606 GN=MEMO1 PE=1 SV=1	High	20	4	6	4	1.59733	0.047471	-0.189133	-0.0421257	0.0877094	0.364226	0.133041	0.101232	0.183942	-0.00236273	0.0470133	0.014225	-0.177711	-0.136811	FALSE	Human	19.4
P46060	RANGAP1	Ran GTPase-activating protein 1 OS=Homo sapiens OX=9606 GN=RANGAP1 PE=1 SV=1	High	48	24	31	24	1.59594	0.0474813	0.307417	2.91311	2.71488	2.72012	2.51354	2.79369	2.66626	2.70443	3.26303	2.99427	3.11624	3.06044	FALSE	Human	101.27
Q9NRL3	STRN4	Striatin-4 OS=Homo sapiens OX=9606 GN=STRN4 PE=1 SV=2	High	12	9	10	6	1.59299	0.0474878	-0.152501	-0.567767	-0.492752	-0.398441	-0.460835	-0.537266	-0.445455	-0.510194	-0.637631	-0.727277	-0.746674	-0.559488	FALSE	Human	26.87
Q13191	CBLB	E3 ubiquitin-protein ligase CBL-B OS=Homo sapiens OX=9606 GN=CBLB PE=1 SV=2	High	12	9	9	7	1.5916	0.0474895	0.401564	0.621402	0.453594	0.0300882	0.392121	0.361627	0.196831	0.438894	0.958269	0.989671	0.849931	0.484107	FALSE	Human	21.21
O60264	SMARCA5	SWI/SNF-related matrix-associated actin-dependent regulator of chromatin subfamily A member 5 OS=Homo sapiens OX=9606 GN=SMARCA5 PE=1 SV=1	High	46	50	62	50	1.59322	0.0474902	0.233891	3.36817	3.20399	3.23842	3.10016	3.10828	3.12919	3.16966	3.59866	3.43986	3.4425	3.47562	FALSE	Human	174.61
F8W9X7	CCDC93	Coiled-coil domain-containing protein 93 OS=Homo sapiens OX=9606 GN=CCDC93 PE=1 SV=1	High	30	23	25	22	1.59279	0.0474909	-0.415106	2.18877	2.56375	2.66948	2.39605	2.41511	2.43345	2.36416	1.59921	2.13566	1.97127	2.07634	FALSE	Human	56.58
Q96AJ9	VTI1A	Vesicle transport through interaction with t-SNAREs homolog 1A OS=Homo sapiens OX=9606 GN=VTI1A PE=1 SV=2	High	20	5	5	5	1.59535	0.0474958	-0.372388	-0.940138	-0.624116	-0.513722	-0.603386	-0.642152	-0.513523	-0.644003	-1.26703	-0.948881	-0.976391	-1.22316	FALSE	Human	8.3
Q9BZ95	NSD3	Histone-lysine N-methyltransferase NSD3 OS=Homo sapiens OX=9606 GN=NSD3 PE=1 SV=1	High	7	7	7	6	1.59744	0.0475018	0.315131	0.752451	0.467521	0.593285	0.532649	0.391047	0.459779	0.496516	1.06707	0.927895	0.885877	0.862236	FALSE	Human	18.45
E7EPD8	TDP1	Tyrosyl-DNA phosphodiesterase 1 OS=Homo sapiens OX=9606 GN=TDP1 PE=1 SV=1	High	10	5	6	5	1.596	0.0475092	0.361125	0.882936	0.648043	0.560108	0.962914	0.635004	0.682111	0.793118	1.46169	1.12508	1.04628	1.02207	FALSE	Human	18.11
O95628	CNOT4	CCR4-NOT transcription complex subunit 4 OS=Homo sapiens OX=9606 GN=CNOT4 PE=1 SV=3	High	6	2	2	2	1.58879	0.0475187	-0.260662	-1.43088	-1.58137	-1.16264	-1.31927	-1.68147	-1.20747	-1.70428	-1.57411	-1.5884	-1.68471	-1.73774	FALSE	Human	2.04
Q96LP2	FAM81B	Protein FAM81B OS=Homo sapiens OX=9606 GN=FAM81B PE=1 SV=4	Medium	6	3	3	3	1.59329	0.0475207	0.57832	-3.14931	-3.34548	-4.26351	-3.44066	-3.5025	-3.28849	-2.96041	-2.41887	-2.8374	-3.11916	-3.26419	FALSE	Human	4.64
A0A994J491	PRPF8	Pre-mRNA processing factor 8 OS=Homo sapiens OX=9606 GN=PRPF8 PE=1 SV=1	High	47	96	110	96	1.59774	0.0475212	0.329473	4.22239	4.18334	4.03559	4.11144	3.96075	4.08962	4.20588	4.79027	4.45323	4.38431	4.31629	FALSE	Human	326.57
Q6PKC3	TXNDC11	Thioredoxin domain-containing protein 11 OS=Homo sapiens OX=9606 GN=TXNDC11 PE=1 SV=2	High	6	6	6	6	1.59064	0.0475243	0.83416	-1.5919	-1.68732	-1.77319	-2.10215	-1.88807	-1.77622	-1.75518	-0.208546	-1.08661	-0.978677	-0.815899	FALSE	Human	14.56
Q9BXR0	QTRT1	Queuine tRNA-ribosyltransferase catalytic subunit 1 OS=Homo sapiens OX=9606 GN=QTRT1 PE=1 SV=3	High	11	3	3	3	1.58851	0.0475439	0.310277	-0.97939	-1.18709	-1.08092	-1.01603	-1.31286	-1.25722	-1.02501	-0.503811	-0.811076	-1.00058	-0.802742	FALSE	Human	12.98
Q05209	PTPN12	Tyrosine-protein phosphatase non-receptor type 12 OS=Homo sapiens OX=9606 GN=PTPN12 PE=1 SV=3	High	44	28	32	27	1.59342	0.0475512	-0.712643	2.1781	2.57776	2.48575	2.58457	2.78114	2.40007	2.48042	1.12646	1.79974	1.78773	1.74859	FALSE	Human	103.36
A0A5F9ZHQ7		Uncharacterized protein OS=Homo sapiens OX=9606 PE=3 SV=1	High	6	6	6	5	1.5888	0.0475516	-0.450617	-0.580644	-0.639894	-0.1006	-0.17829	-1.06193	-0.68639	-0.914065	-0.824239	-0.941175	-1.21025	-1.06981	FALSE	Human	7.56
A0A590UK80		RRM domain-containing protein (Fragment) OS=Homo sapiens OX=9606 PE=4 SV=1	High	9	12	20	8	1.59428	0.0475584	0.404126	-1.7439	-1.87887	-1.95539	-2.25162	-1.64121	-2.40206	-1.63115	-1.43514	-1.80108	-1.30462	-1.7016	FALSE	Human	40.16
P0DPH8	TUBA3D	Tubulin alpha-3D chain OS=Homo sapiens OX=9606 GN=TUBA3D PE=1 SV=1	High	56	22	108	0	1.58892	0.0475596	-1.06217	-1.47829	-1.05805	-1.72706	-1.05477	-0.115427	-0.71991	-0.928599	-2.64992	-2.34092	-2.00757	-2.51177	FALSE	Human	341.26
Q8TEV9	SMCR8	Guanine nucleotide exchange protein SMCR8 OS=Homo sapiens OX=9606 GN=SMCR8 PE=1 SV=2	High	9	8	8	8	1.59447	0.0475721	-0.591739	-1.0362	-0.290971	-0.212194	-0.677009	-0.465202	-0.673198	-0.520319	-1.58134	-1.16009	-1.27481	-1.21778	FALSE	Human	19.47
P50135	HNMT	Histamine N-methyltransferase OS=Homo sapiens OX=9606 GN=HNMT PE=1 SV=1	High	23	5	5	5	1.58936	0.0475756	-0.697351	-0.374481	-0.130275	0.510753	-0.375621	-0.00912142	-0.175229	-0.118678	-1.30539	-1.0697	-0.906165	-0.548465	FALSE	Human	16.03
Q13111	CHAF1A	Chromatin assembly factor 1 subunit A OS=Homo sapiens OX=9606 GN=CHAF1A PE=1 SV=3	High	6	5	6	5	1.59383	0.0475758	0.727501	-1.23087	-1.87667	-1.70941	-1.52312	-2.02445	-1.9091	-1.82249	-0.528903	-0.826204	-0.842319	-0.903934	FALSE	Human	15.68
P06737	PYGL	Glycogen phosphorylase, liver form OS=Homo sapiens OX=9606 GN=PYGL PE=1 SV=4	High	47	39	47	30	1.58952	0.0475781	-0.793797	2.93529	3.45228	3.69064	3.35156	3.21102	3.23188	3.30721	1.80554	2.52175	2.37974	2.57734	FALSE	Human	130.72
Q96EY1	DNAJA3	DnaJ homolog subfamily A member 3, mitochondrial OS=Homo sapiens OX=9606 GN=DNAJA3 PE=1 SV=2	High	18	8	8	8	1.59349	0.0475789	0.379673	0.046524	-0.322827	-0.388262	-0.127734	-0.409391	-0.150207	-0.284923	0.322775	0.179866	0.319022	0.235043	FALSE	Human	20.22
P46977	STT3A	Dolichyl-diphosphooligosaccharide--protein glycosyltransferase subunit STT3A OS=Homo sapiens OX=9606 GN=STT3A PE=1 SV=2	High	21	18	24	15	1.59405	0.047584	0.606904	1.78109	1.5681	1.75709	1.35474	1.54169	1.64497	1.73667	2.86204	2.14745	2.20831	2.11978	FALSE	Human	51.51
Q32MK0	MYLK3	Myosin light chain kinase 3 OS=Homo sapiens OX=9606 GN=MYLK3 PE=1 SV=3	Medium	1	1	2	1	1.58905	0.0475842	-0.730294	-1.09411	-0.536382	-0.751947	-0.347548	-0.129283	-0.513523	-0.438845	-1.50553	-1.34382	-1.52581	-1.64812	FALSE	Human	4.02
O15067	PFAS	Phosphoribosylformylglycinamidine synthase OS=Homo sapiens OX=9606 GN=PFAS PE=1 SV=4	High	26	29	32	29	1.59002	0.0475858	0.506726	1.8291	1.5167	1.68828	1.64831	1.52767	1.68394	1.72565	2.6703	2.08237	2.10899	2.19133	FALSE	Human	92.6
Q02878	RPL6	Large ribosomal subunit protein eL6 OS=Homo sapiens OX=9606 GN=RPL6 PE=1 SV=3	High	63	24	36	24	1.58953	0.0476111	0.533748	1.96911	1.70866	1.93632	1.95013	1.71066	1.86844	1.97739	2.96037	2.38503	2.28857	2.34348	FALSE	Human	67.15
Q14694	USP10	Ubiquitin carboxyl-terminal hydrolase 10 OS=Homo sapiens OX=9606 GN=USP10 PE=1 SV=2	High	32	17	18	13	1.58706	0.0477486	0.384596	1.20549	1.14705	1.05297	0.878383	0.877332	0.865699	1.0141	1.74817	1.38295	1.42854	1.37165	FALSE	Human	50.83
P48059	LIMS1	LIM and senescent cell antigen-like-containing domain protein 1 OS=Homo sapiens OX=9606 GN=LIMS1 PE=1 SV=4	High	58	18	33	10	1.58592	0.0478454	-1.11791	2.29727	2.87944	2.42654	3.23929	3.43369	3.00646	3.07512	1.35624	1.44475	1.72554	1.21104	FALSE	Human	83
Q96EK4	THAP11	THAP domain-containing protein 11 OS=Homo sapiens OX=9606 GN=THAP11 PE=1 SV=2	High	8	3	3	3	1.58533	0.0478759	-0.198293	-1.40928	-1.54248	-1.55254	-1.43745	-1.69123	-1.23213	-1.59682	-1.64234	-1.73868	-1.64603	-1.75518	FALSE	Human	4.43
P52298	NCBP2	Nuclear cap-binding protein subunit 2 OS=Homo sapiens OX=9606 GN=NCBP2 PE=1 SV=1	High	35	6	11	6	1.58397	0.0479945	0.238131	-0.0990415	-0.31461	-0.257085	-0.320747	-0.218155	-0.208828	0.225762	0.0405583	-0.210812	0.0338531	-0.0807643	FALSE	Human	25.69
P05120	SERPINB2	Plasminogen activator inhibitor 2 OS=Homo sapiens OX=9606 GN=SERPINB2 PE=1 SV=2	High	31	11	13	11	1.58437	0.0479972	-0.982633	0.00172901	1.0006	1.93523	0.425042	0.781492	0.389218	0.290902	-1.14296	0.100489	-0.228501	-0.155344	FALSE	Human	40.11
Q13617	CUL2	Cullin-2 OS=Homo sapiens OX=9606 GN=CUL2 PE=1 SV=2	High	29	20	22	20	1.58301	0.0480165	0.144697	1.63836	1.46947	1.467	1.49773	1.52767	1.48606	1.58673	1.82939	1.62463	1.64467	1.60996	FALSE	Human	64.97
Q8NDV3	SMC1B	Structural maintenance of chromosomes protein 1B OS=Homo sapiens OX=9606 GN=SMC1B PE=1 SV=3	High	1	3	3	3	1.58282	0.048022	-0.572697	-2.68154	-2.47933	-2.00717	-1.68079	-1.80523	-1.54923	-2.47039	-2.91599	-2.52943	-2.58206	-2.53501	FALSE	Human	7.69
P40763	STAT3	Signal transducer and activator of transcription 3 OS=Homo sapiens OX=9606 GN=STAT3 PE=1 SV=2	High	40	25	35	25	1.58313	0.0480468	-0.242331	2.79162	2.96836	2.97421	2.7642	3.07478	2.84145	2.88764	2.43754	2.62287	2.67289	2.67959	FALSE	Human	108.3
O14545	TRAFD1	TRAF-type zinc finger domain-containing protein 1 OS=Homo sapiens OX=9606 GN=TRAFD1 PE=1 SV=1	High	26	15	17	15	1.5818	0.0481346	-0.459992	0.917233	1.18047	1.19306	0.985757	1.63754	1.25443	1.22197	0.603196	0.41932	0.690356	0.738928	FALSE	Human	50.78
P54725	RAD23A	UV excision repair protein RAD23 homolog A OS=Homo sapiens OX=9606 GN=RAD23A PE=1 SV=1	High	39	12	16	9	1.57974	0.0481502	0.313265	0.66533	0.394683	0.250059	0.365781	0.686383	0.0539794	0.601008	0.686742	0.599188	0.889015	0.803886	FALSE	Human	44.48
Q8WUA4	GTF3C2	General transcription factor 3C polypeptide 2 OS=Homo sapiens OX=9606 GN=GTF3C2 PE=1 SV=2	High	14	9	11	9	1.5806	0.0481643	0.150322	-0.521509	-0.53899	-0.447188	-0.401908	-0.605721	-0.620697	-0.303744	-0.463217	-0.248356	-0.465249	-0.381171	FALSE	Human	35.31
J3QKP5	ALDOC	Fructose-bisphosphate aldolase C (Fragment) OS=Homo sapiens OX=9606 GN=ALDOC PE=1 SV=2	High	55	11	25	1	1.57937	0.0481664	1.30588	-3.57462	-4.06429	-4.34597	-4.46002	-1.80312	-4.54579	-2.00948	-2.64234	-2.8456	-2.79521	-2.17282	FALSE	Human	94.22
Q9UNZ2	NSFL1C	NSFL1 cofactor p47 OS=Homo sapiens OX=9606 GN=NSFL1C PE=1 SV=2	High	50	15	18	15	1.58078	0.0481726	0.282246	1.84058	1.74806	1.53276	1.5824	2.06851	1.67015	2.16098	1.96851	1.79447	2.17925	2.01007	FALSE	Human	63.08
P51571	SSR4	Translocon-associated protein subunit delta OS=Homo sapiens OX=9606 GN=SSR4 PE=1 SV=1	High	29	5	8	5	1.58005	0.0481805	0.616214	-0.0421257	-0.19256	-0.0258648	-0.123868	0.114731	0.443001	0.0925927	1.26228	0.52284	0.703608	0.64418	FALSE	Human	24.52
O60942	RNGTT	mRNA-capping enzyme OS=Homo sapiens OX=9606 GN=RNGTT PE=1 SV=1	High	15	9	9	9	1.57978	0.0481831	0.517958	0.323542	-0.0357738	0.0265806	0.0612779	-0.178513	-0.0518031	0.129755	1.10441	0.473039	0.539951	0.46373	FALSE	Human	19.61
Q9UMS0	NFU1	NFU1 iron-sulfur cluster scaffold homolog, mitochondrial OS=Homo sapiens OX=9606 GN=NFU1 PE=1 SV=2	High	20	4	4	4	1.58136	0.0481839	0.554422	0.481798	-0.0724568	0.0509551	-0.103422	0.111929	-0.118569	0.0876021	0.922334	0.433785	1.01616	0.604086	FALSE	Human	12.8
C9J9P8	UBE2F	E2 NEDD8-conjugating enzyme (Fragment) OS=Homo sapiens OX=9606 GN=UBE2F PE=1 SV=1	High	30	4	4	4	1.58116	0.0481866	-0.485557	-0.173822	-0.0561762	-0.0702403	-0.182305	0.241148	-0.0907388	-0.0388889	-0.963565	-0.6118	-0.551109	-0.539204	FALSE	Human	6.54
P13224	GP1BB	Platelet glycoprotein Ib beta chain OS=Homo sapiens OX=9606 GN=GP1BB PE=1 SV=1	High	24	5	8	5	1.58082	0.0481947	-1.08593	-1.06607	-0.364625	-1.10893	-0.216205	-0.0720878	-0.521945	-0.36021	-2.02502	-1.84765	-1.77322	-2.2151	FALSE	Human	16.66
P13646	KRT13	Keratin, type I cytoskeletal 13 OS=Homo sapiens OX=9606 GN=KRT13 PE=1 SV=4	High	20	11	24	4	1.57779	0.0481958	-1.26564	0.359042	-1.98867	-1.1923	-1.42313	0.156119	-1.80266	-2.33319	-2.41564	-2.14864	-2.0311	-2.30928	FALSE	Human	54.47
Q14697	GANAB	Neutral alpha-glucosidase AB OS=Homo sapiens OX=9606 GN=GANAB PE=1 SV=3	High	49	40	59	7	1.58015	0.0482052	0.149253	2.78008	2.89884	2.9049	2.81392	2.9959	3.05483	3.12536	3.14587	3.01691	2.94467	3.05385	FALSE	Human	198.79
P62995	TRA2B	Transformer-2 protein homolog beta OS=Homo sapiens OX=9606 GN=TRA2B PE=1 SV=1	High	30	7	9	6	1.57791	0.0482204	0.151838	0.988421	0.937271	0.90323	1.02981	0.985072	1.02305	1.01147	1.08401	1.12298	1.29296	1.13682	FALSE	Human	28.14
P08514	ITGA2B	Integrin alpha-IIb OS=Homo sapiens OX=9606 GN=ITGA2B PE=1 SV=3	High	38	34	82	34	1.57868	0.0482318	-1.30671	2.99415	3.90837	2.90179	4.01772	4.40416	3.66885	3.91058	1.96091	2.02424	2.02447	1.79209	FALSE	Human	285.93
P33316	DUT	Deoxyuridine 5'-triphosphate nucleotidohydrolase, mitochondrial OS=Homo sapiens OX=9606 GN=DUT PE=1 SV=4	High	50	9	19	4	1.578	0.0482369	1.18191	1.84781	0.944447	0.777757	0.808957	0.898298	1.17094	0.846291	2.85971	2.38984	2.60667	2.58053	FALSE	Human	62.2
Q53S33	BOLA3	BolA-like protein 3 OS=Homo sapiens OX=9606 GN=BOLA3 PE=1 SV=1	High	26	3	3	3	1.57829	0.0482507	0.730779	-2.01507	-2.92588	-2.4859	-2.28002	-2.46855	-2.43986	-2.57203	-1.51587	-1.64629	-1.34239	-1.44893	FALSE	Human	9.78
A0A6Q8PFJ4	MFN2	Mitofusin 2 OS=Homo sapiens OX=9606 GN=MFN2 PE=1 SV=1	High	15	10	10	10	1.5736	0.0483017	-0.285101	-0.569477	-0.388729	-0.252816	-0.597119	-0.442782	-0.511845	-0.481065	-0.958854	-0.627615	-0.883496	-0.776783	FALSE	Human	30.6
P11217	PYGM	Glycogen phosphorylase, muscle form OS=Homo sapiens OX=9606 GN=PYGM PE=1 SV=6	High	15	13	18	1	1.57311	0.0483067	-0.4991	-3.4185	-3.30348	-3.29242	-2.61419	-2.94996	-2.94715	-3.157	-3.59772	-3.71596	-4.00291	-3.46001	FALSE	Human	43.59
Q12778	FOXO1	Forkhead box protein O1 OS=Homo sapiens OX=9606 GN=FOXO1 PE=1 SV=2	High	11	6	6	4	1.57366	0.0483208	0.417696	-0.0788035	-0.599408	-0.47178	-0.254438	-0.463529	-0.46806	-0.3519	0.41413	0.0930023	0.0938349	-0.107271	FALSE	Human	18.31
A0A994J458	FIP1L1	Pre-mRNA 3'-end-processing factor FIP1 OS=Homo sapiens OX=9606 GN=FIP1L1 PE=1 SV=1	High	25	13	15	13	1.57322	0.0483257	0.279433	1.09132	0.934453	0.831677	0.941242	1.05033	0.864407	0.94311	1.39125	1.13318	1.37561	1.31521	FALSE	Human	43.38
X6R631	MRPL55	Mitochondrial ribosomal protein L55 OS=Homo sapiens OX=9606 GN=MRPL55 PE=1 SV=2	High	42	2	2	2	1.57506	0.0483437	0.655325	-1.66498	-2.0668	-1.91436	-1.99705	-2.12399	-2.19126	-2.01662	-0.769593	-1.35841	-1.30605	-1.23807	FALSE	Human	5.16
Q9H8M7	MINDY3	Ubiquitin carboxyl-terminal hydrolase MINDY-3 OS=Homo sapiens OX=9606 GN=MINDY3 PE=1 SV=1	High	4	3	3	3	1.57368	0.0483506	0.34612	-2.44024	-2.42044	-2.72904	-2.4698	-2.33105	-3.07021	-2.12832	-2.31891	-2.23753	-2.22646	-2.24216	FALSE	Human	7.29
P18846	ATF1	Cyclic AMP-dependent transcription factor ATF-1 OS=Homo sapiens OX=9606 GN=ATF1 PE=1 SV=2	High	18	4	5	2	1.57266	0.0483575	0.405384	-0.862601	-0.921336	-1.19503	-1.41839	-0.907269	-1.53382	-1.04192	-0.507246	-0.707533	-0.55793	-0.857151	FALSE	Human	13.31
P31350	RRM2	Ribonucleoside-diphosphate reductase subunit M2 OS=Homo sapiens OX=9606 GN=RRM2 PE=1 SV=1	High	35	10	12	8	1.57375	0.0483752	2.0922	0.811468	-1.96978	-1.77931	-1.68079	-1.79679	-1.38045	-1.67949	1.65943	1.11217	1.44506	1.42747	FALSE	Human	30.35
P43353	ALDH3B1	Aldehyde dehydrogenase family 3 member B1 OS=Homo sapiens OX=9606 GN=ALDH3B1 PE=1 SV=1	High	22	8	8	8	1.57507	0.0483764	-0.7974	0.821943	1.26214	1.53934	0.90354	1.31829	1.13013	1.14051	-0.23678	0.674565	0.050766	0.196754	FALSE	Human	20.78
Q96EY7	PTCD3	Small ribosomal subunit protein mS39 OS=Homo sapiens OX=9606 GN=PTCD3 PE=1 SV=3	High	26	14	14	14	1.57399	0.0483835	0.850824	1.00633	0.660599	0.466568	0.22332	0.517117	0.381563	0.617261	2.23504	1.28333	1.30217	1.52923	FALSE	Human	41.39
Q9HB71	CACYBP	Calcyclin-binding protein OS=Homo sapiens OX=9606 GN=CACYBP PE=1 SV=2	High	73	19	38	18	1.57517	0.0483984	0.267889	2.19079	2.15917	2.31883	2.06566	2.13668	2.16045	2.16085	2.58315	2.40374	2.62335	2.42801	FALSE	Human	105.34
A0A2R8Y5V8	FRY	FRY microtubule binding protein OS=Homo sapiens OX=9606 GN=FRY PE=1 SV=1	High	3	7	7	4	1.57564	0.0484043	-0.389432	-2.16733	-1.75646	-1.65771	-1.91905	-1.91525	-1.76818	-1.95811	-2.56514	-2.03648	-2.46525	-2.24216	FALSE	Human	16.42
Q9H553	ALG2	Alpha-1,3/1,6-mannosyltransferase ALG2 OS=Homo sapiens OX=9606 GN=ALG2 PE=1 SV=1	High	18	7	7	7	1.57414	0.0484054	0.375957	-1.32164	-1.06054	-1.08597	-1.1368	-0.904998	-1.01805	-0.77222	-0.26122	-0.891533	-0.780181	-0.85506	FALSE	Human	19.12
Q99571	P2RX4	P2X purinoceptor 4 OS=Homo sapiens OX=9606 GN=P2RX4 PE=1 SV=2	High	14	5	6	5	1.57449	0.0484057	-0.776485	-2.30873	-1.61034	-1.12445	-1.88812	-1.62803	-1.95854	-1.93085	-3.23109	-2.2538	-2.86118	-2.37068	FALSE	Human	10.65
O00442	RTCA	RNA 3'-terminal phosphate cyclase OS=Homo sapiens OX=9606 GN=RTCA PE=1 SV=1	High	42	12	13	12	1.57603	0.0484073	0.166973	1.36263	1.16906	1.02541	1.25286	1.31926	1.29647	1.32193	1.35624	1.54123	1.39096	1.41258	FALSE	Human	39.98
Q9P0J1	PDP1	[Pyruvate dehydrogenase [acetyl-transferring]]-phosphatase 1, mitochondrial OS=Homo sapiens OX=9606 GN=PDP1 PE=1 SV=3	High	21	10	10	10	1.57632	0.048413	-0.186995	0.710782	0.5545	0.537697	0.816019	0.582941	0.870533	0.516048	0.483265	0.403412	0.433067	0.622961	FALSE	Human	33.72
Q15080	NCF4	Neutrophil cytosol factor 4 OS=Homo sapiens OX=9606 GN=NCF4 PE=1 SV=2	High	60	18	21	18	1.56742	0.0484164	-0.628901	1.42688	1.95344	2.48234	1.68514	1.65554	1.71545	1.73915	0.59721	1.22215	1.19898	1.19701	FALSE	Human	59.56
Q9UKW4	VAV3	Guanine nucleotide exchange factor VAV3 OS=Homo sapiens OX=9606 GN=VAV3 PE=1 SV=1	High	17	15	17	12	1.57055	0.0484201	-0.215186	0.192933	0.338955	0.338996	0.185393	0.196882	0.322575	0.285584	-0.085989	-0.0571551	0.0746679	0.0200734	FALSE	Human	33.83
A0A2R8Y589	CEP78	Centrosomal protein 78 OS=Homo sapiens OX=9606 GN=CEP78 PE=1 SV=1	High	5	4	5	4	1.57519	0.0484285	-0.263297	-0.92036	-0.620429	-0.96118	-0.643413	-1.01217	-0.942625	-1.212	-1.15234	-0.840468	-1.22375	-1.13808	FALSE	Human	6.43
Q9HBI1	PARVB	Beta-parvin OS=Homo sapiens OX=9606 GN=PARVB PE=1 SV=1	High	29	9	18	7	1.57205	0.0484298	-1.60388	1.67836	2.38359	1.55829	2.76515	3.16568	2.3881	2.55182	0.347708	-0.244287	0.835037	0.106296	FALSE	Human	49.17
A0AAQ5BI32	TSPAN14	Tetraspanin OS=Homo sapiens OX=9606 GN=TSPAN14 PE=1 SV=1	High	20	5	6	5	1.56756	0.04843	-0.436217	0.11308	0.104518	0.271455	0.251374	0.00966644	0.132279	0.173855	-0.319661	-0.220773	-0.583802	-0.495395	FALSE	Human	18.66
Q7Z434	MAVS	Mitochondrial antiviral-signaling protein OS=Homo sapiens OX=9606 GN=MAVS PE=1 SV=2	High	36	12	16	12	1.56694	0.0484347	-0.259156	1.18382	1.20769	0.90546	1.35335	1.46866	1.32891	1.00295	1.04555	0.830611	1.14645	0.885245	FALSE	Human	57.5
Q86UP2	KTN1	Kinectin OS=Homo sapiens OX=9606 GN=KTN1 PE=1 SV=1	High	59	80	93	80	1.57069	0.0484391	-0.198995	3.7897	4.09953	4.00728	3.83534	4.05234	3.93291	3.90287	3.60105	3.68625	3.85584	3.72327	FALSE	Human	263.91
A0A8V8TR95	DOCK9	Dedicator of cytokinesis 9 OS=Homo sapiens OX=9606 GN=DOCK9 PE=1 SV=1	High	3	7	8	3	1.56759	0.0484568	0.383904	-1.51408	-1.81848	-2.43022	-1.86212	-1.92442	-1.78836	-1.59503	-1.32799	-1.55946	-1.3557	-1.69037	FALSE	Human	16.89
A0A2U3TZM0	CHD4	DNA helicase OS=Homo sapiens OX=9606 GN=CHD4 PE=1 SV=1	High	32	53	62	37	1.57078	0.0484608	0.24485	3.43778	3.24613	3.20597	3.30757	3.1608	3.30738	3.33632	3.79608	3.49151	3.48636	3.50201	FALSE	Human	197.37
Q14966	ZNF638	Zinc finger protein 638 OS=Homo sapiens OX=9606 GN=ZNF638 PE=1 SV=2	High	20	37	38	37	1.56845	0.048466	0.160325	2.20111	2.07142	2.25619	2.06029	2.27034	2.24974	2.31364	2.28318	2.28838	2.52591	2.31475	FALSE	Human	107.79
P15170	GSPT1	Eukaryotic peptide chain release factor GTP-binding subunit ERF3A OS=Homo sapiens OX=9606 GN=GSPT1 PE=1 SV=1	High	48	23	31	10	1.56812	0.0484737	0.439958	2.64261	2.35824	2.48234	2.47178	2.57858	2.47499	2.58112	3.40782	2.87088	2.89293	2.95416	FALSE	Human	85.59
Q5VWC4	PSMD4	26S proteasome non-ATPase regulatory subunit 4 OS=Homo sapiens OX=9606 GN=PSMD4 PE=1 SV=1	High	41	14	19	1	1.56894	0.0484747	0.346606	1.67638	1.63615	1.50236	1.32747	1.65554	1.16124	1.50631	2.077	1.75385	1.94044	1.92137	FALSE	Human	74.17
Q9NZW5	PALS2	Protein PALS2 OS=Homo sapiens OX=9606 GN=PALS2 PE=1 SV=2	High	16	8	8	8	1.56769	0.0484757	0.755204	0.0829105	-0.69506	-0.629766	-0.223771	-0.796786	-0.313862	-0.404841	1.02637	0.20687	0.462437	0.338237	FALSE	Human	16.77
A0A8I5KWQ7		FERM domain-containing protein OS=Homo sapiens OX=9606 PE=3 SV=1	High	4	4	4	1	1.57093	0.0484826	0.720605	-1.5026	-1.62504	-2.14276	-1.84505	-2.2309	-2.16201	-1.69088	-0.440054	-1.3337	-1.50754	-1.01509	FALSE	Human	10.85
O94967	WDR47	WD repeat-containing protein 47 OS=Homo sapiens OX=9606 GN=WDR47 PE=1 SV=1	High	3	3	3	3	1.56855	0.0484903	-0.228264	-0.670481	-0.830142	-0.537753	-0.663851	-0.786294	-0.496825	-0.900779	-1.12966	-0.850744	-0.728283	-0.852973	FALSE	Human	3.11
Q86TM6	SYVN1	E3 ubiquitin-protein ligase synoviolin OS=Homo sapiens OX=9606 GN=SYVN1 PE=1 SV=2	High	10	5	6	5	1.56776	0.0484973	1.12186	-0.945681	-0.99462	-1.37197	-1.71141	-1.47359	-1.30439	-1.18625	0.96169	-0.149273	-0.312524	-0.20574	FALSE	Human	18.94
Q16644	MAPKAPK3	MAP kinase-activated protein kinase 3 OS=Homo sapiens OX=9606 GN=MAPKAPK3 PE=1 SV=1	High	35	14	15	10	1.56895	0.048507	-0.682158	1.1823	1.65794	1.92443	1.45787	1.67561	1.46852	1.41983	0.138878	1.06321	0.864353	0.908507	FALSE	Human	46
F5GYJ5	SDHAF2	Succinate dehydrogenase assembly factor 2, mitochondrial OS=Homo sapiens OX=9606 GN=SDHAF2 PE=3 SV=1	High	18	3	4	3	1.57093	0.0485151	0.714738	-2.36703	-3.0199	-2.87447	-2.50625	-3.02692	-2.52533	-2.69661	-1.48676	-2.24836	-1.62082	-1.97367	FALSE	Human	4.15
Q7RTR2	NLRC3	NLR family CARD domain-containing protein 3 OS=Homo sapiens OX=9606 GN=NLRC3 PE=1 SV=2	High	6	6	6	6	1.56973	0.0485214	0.757743	-2.80909	-3.24553	-4.15333	-3.5891	-2.54786	-3.19395	-2.35115	-2.21977	-2.50002	-2.29604	-3.12669	FALSE	Human	13.96
Q92636	NSMAF	Protein FAN OS=Homo sapiens OX=9606 GN=NSMAF PE=1 SV=2	High	11	9	9	9	1.56937	0.0485291	0.116455	-0.363312	-0.264832	-0.490922	-0.472259	-0.398963	-0.380454	-0.32651	-0.182227	-0.291096	-0.343128	-0.250384	FALSE	Human	23.15
Q9UHB9	SRP68	Signal recognition particle subunit SRP68 OS=Homo sapiens OX=9606 GN=SRP68 PE=1 SV=2	High	48	27	34	26	1.56897	0.0485367	0.358648	2.79137	2.49636	2.66525	2.52631	2.52303	2.57117	2.59535	3.26744	2.89306	2.95818	3.05711	FALSE	Human	95.86
A0A0A0MTQ5	ATP5MJ	ATP synthase membrane subunit j OS=Homo sapiens OX=9606 GN=ATP5MJ PE=1 SV=1	High	25	2	2	2	1.56327	0.0485414	0.328148	-1.47508	-1.69506	-1.71919	-1.99941	-1.83737	-2.03604	-1.58437	-1.24249	-1.27302	-1.52247	-1.70536	FALSE	Human	5.37
Q6GPH4	XAF1	XIAP-associated factor 1 OS=Homo sapiens OX=9606 GN=XAF1 PE=1 SV=1	High	40	10	11	7	1.57103	0.0485477	-0.451959	0.805212	0.682407	0.919396	0.662561	1.08246	1.05426	0.751297	-0.0681224	0.329343	0.524294	0.541975	FALSE	Human	34.38
Q9H814	PHAX	Phosphorylated adapter RNA export protein OS=Homo sapiens OX=9606 GN=PHAX PE=1 SV=1	High	27	9	9	9	1.5656	0.048548	0.402914	0.381348	0.0278764	-0.0577762	-0.00413942	-0.0287752	0.00557756	0.00706673	0.691993	0.385139	0.627485	0.572977	FALSE	Human	24.92
P36915	GNL1	Guanine nucleotide-binding protein-like 1 OS=Homo sapiens OX=9606 GN=GNL1 PE=1 SV=2	High	23	13	15	13	1.56583	0.0485483	0.385515	1.12951	0.726507	0.717036	1.08374	0.854717	1.09366	1.05757	1.75051	1.25845	1.31599	1.21603	FALSE	Human	46.59
P23378	GLDC	Glycine dehydrogenase (decarboxylating), mitochondrial OS=Homo sapiens OX=9606 GN=GLDC PE=1 SV=2	High	6	3	3	3	1.56383	0.0485504	2.01567	-2.36703	-3.26843	-3.20737	-3.19374	-3.34023	-3.30584	-3.23266	0.3586	-1.42748	-0.387246	-0.801735	FALSE	Human	11.54
Q6ZUJ8	PIK3AP1	Phosphoinositide 3-kinase adapter protein 1 OS=Homo sapiens OX=9606 GN=PIK3AP1 PE=1 SV=2	High	27	16	19	16	1.56338	0.0485575	-0.682666	1.59778	2.17358	2.27269	1.56534	1.89553	1.63061	1.79073	0.520851	0.987654	1.27075	1.29629	FALSE	Human	56.81
Q12996	CSTF3	Cleavage stimulation factor subunit 3 OS=Homo sapiens OX=9606 GN=CSTF3 PE=1 SV=1	High	34	21	21	21	1.56267	0.048562	0.261387	1.91662	1.67079	1.73685	1.6921	1.56564	1.87775	1.88644	2.30783	1.89844	1.92737	2.00332	FALSE	Human	61.88
O00160	MYO1F	Unconventional myosin-If OS=Homo sapiens OX=9606 GN=MYO1F PE=1 SV=3	High	42	40	60	36	1.56358	0.0485658	-0.602023	3.14439	3.53655	3.57354	3.32134	3.35002	3.40707	3.13588	2.08187	3.00542	2.84945	2.86136	FALSE	Human	162.3
Q9UK76	JPT1	Jupiter microtubule associated homolog 1 OS=Homo sapiens OX=9606 GN=JPT1 PE=1 SV=3	High	74	8	13	8	1.56466	0.0485786	0.332628	0.59263	0.333737	0.536875	0.350579	0.391047	0.0714397	0.350914	0.905317	0.696255	0.857961	0.749616	FALSE	Human	33.56
P80748	IGLV3-21	Immunoglobulin lambda variable 3-21 OS=Homo sapiens OX=9606 GN=IGLV3-21 PE=1 SV=2	High	23	2	3	2	1.56386	0.0485823	2.92777	-1.56435	-4.06429	-7.43344	-4.39646	-3.7169	-3.99325	-3.68517	0.463222	-2.57982	-0.552812	0.0195041	FALSE	Human	13.66
M0R0P8	MYO9B	Myosin IXB OS=Homo sapiens OX=9606 GN=MYO9B PE=1 SV=1	High	32	59	61	59	1.56403	0.048588	-0.37419	3.19098	3.47006	3.46473	3.46233	3.32496	3.34353	3.27489	2.58214	3.10661	3.04395	3.00195	FALSE	Human	164.37
P01834	IGKC	Immunoglobulin kappa constant OS=Homo sapiens OX=9606 GN=IGKC PE=1 SV=2	High	79	5	15	5	1.56414	0.0485937	1.54023	1.62627	0.665894	0.70209	0.720693	0.78958	1.00118	0.780115	3.6211	2.82401	2.73255	2.33148	FALSE	Human	51.59
Q9H4X1	RGCC	Regulator of cell cycle RGCC OS=Homo sapiens OX=9606 GN=RGCC PE=1 SV=1	High	15	2	3	2	1.56487	0.0485952	-1.13098	-0.234262	0.160244	-0.462714	0.784138	1.33111	0.486477	0.357379	-1.08406	-1.10494	-0.569085	-1.53334	FALSE	Human	8.09
Q9Y277	VDAC3	Voltage-dependent anion-selective channel protein 3 OS=Homo sapiens OX=9606 GN=VDAC3 PE=1 SV=1	High	59	14	26	12	1.56475	0.0485975	0.267001	1.57803	1.90261	1.58992	1.6787	2.06678	1.81193	2.20453	2.14025	2.02171	1.98937	1.83579	FALSE	Human	68.28
Q9NRS6	SNX15	Sorting nexin-15 OS=Homo sapiens OX=9606 GN=SNX15 PE=1 SV=1	High	25	8	8	8	1.56174	0.0486111	-0.39698	-1.47188	-1.76254	-1.76303	-1.91905	-1.30236	-1.54751	-1.89308	-2.47494	-1.82925	-1.9526	-1.97367	FALSE	Human	14.93
P13010	XRCC5	X-ray repair cross-complementing protein 5 OS=Homo sapiens OX=9606 GN=XRCC5 PE=1 SV=3	High	50	38	90	33	1.56419	0.0486152	0.347137	4.0383	3.7781	3.67065	3.73349	3.84842	3.67093	3.91364	4.54318	4.05608	4.06814	4.10455	FALSE	Human	273.15
P36543	ATP6V1E1	V-type proton ATPase subunit E 1 OS=Homo sapiens OX=9606 GN=ATP6V1E1 PE=1 SV=1	High	44	13	16	8	1.56141	0.0486239	-0.431334	1.28644	1.71561	1.97049	1.43031	1.49255	1.5038	1.62379	0.917858	1.11825	1.02247	0.993633	FALSE	Human	50.65
P17844	DDX5	Probable ATP-dependent RNA helicase DDX5 OS=Homo sapiens OX=9606 GN=DDX5 PE=1 SV=1	High	56	33	50	19	1.56188	0.0486378	0.623949	2.70044	2.27209	2.07606	2.03616	1.99256	1.9812	2.16743	3.34557	2.74782	2.77905	2.96196	FALSE	Human	121.55
P29590	PML	Protein PML OS=Homo sapiens OX=9606 GN=PML PE=1 SV=3	High	42	33	49	7	1.561	0.048668	-0.341582	2.25622	2.49593	2.53451	2.32134	2.55433	2.46735	2.40586	1.76126	2.06649	2.05049	2.1994	FALSE	Human	127.15
P82914	MRPS15	Small ribosomal subunit protein uS15m OS=Homo sapiens OX=9606 GN=MRPS15 PE=1 SV=1	High	18	5	5	5	1.5599	0.0487508	0.709309	-1.11269	-1.28293	-1.52826	-1.0462	-1.21112	-0.710253	-1.02741	0.309657	-0.498408	-0.632471	-0.347713	FALSE	Human	13.74
P22234	PAICS	Bifunctional phosphoribosylaminoimidazole carboxylase/phosphoribosylaminoimidazole succinocarboxamide synthetase OS=Homo sapiens OX=9606 GN=PAICS PE=1 SV=3	High	47	23	29	23	1.5599	0.0487827	0.474206	2.0943	1.73445	2.07916	1.90307	1.50542	1.8266	1.9314	2.82077	2.36718	2.20579	2.33171	FALSE	Human	80.33
A0A494C0W0	PARN	Poly(A)-specific ribonuclease PARN OS=Homo sapiens OX=9606 GN=PARN PE=1 SV=1	High	25	16	18	16	1.55938	0.0487895	0.439993	1.16028	1.13183	0.908956	0.960792	0.884902	0.951547	1.04847	1.89348	1.44391	1.37112	1.44158	FALSE	Human	46.3
F8W6C2	SPATS2L	Spermatogenesis associated serine rich 2 like (Fragment) OS=Homo sapiens OX=9606 GN=SPATS2L PE=1 SV=8	High	28	7	9	1	1.55909	0.048823	-1.011	-2.02442	-1.55298	-1.37351	-1.68648	-1.64879	-1.70162	-1.80588	-3.71198	-2.53274	-2.79925	-2.52833	FALSE	Human	24.72
Q16740	CLPP	ATP-dependent Clp protease proteolytic subunit, mitochondrial OS=Homo sapiens OX=9606 GN=CLPP PE=1 SV=1	High	30	7	10	7	1.55828	0.0488903	0.210254	0.253199	0.129369	0.181274	0.320156	0.193705	0.373866	0.211048	0.579508	0.45938	0.466224	0.54475	FALSE	Human	35.99
Q68E01	INTS3	Integrator complex subunit 3 OS=Homo sapiens OX=9606 GN=INTS3 PE=1 SV=1	High	22	17	18	17	1.55776	0.0488944	0.215836	1.76472	1.6148	1.60861	1.34268	1.44659	1.62756	1.64565	1.9799	1.78405	1.72466	1.78239	FALSE	Human	52.85
P38606	ATP6V1A	V-type proton ATPase catalytic subunit A OS=Homo sapiens OX=9606 GN=ATP6V1A PE=1 SV=2	High	51	28	37	28	1.55787	0.0489028	-0.433725	1.99711	2.51125	2.85666	2.39021	2.52514	2.30256	2.38092	1.64034	1.99168	1.99622	1.97466	FALSE	Human	102.88
Q9BXS6	NUSAP1	Nucleolar and spindle-associated protein 1 OS=Homo sapiens OX=9606 GN=NUSAP1 PE=1 SV=1	High	5	2	3	2	1.55668	0.0489479	0.951944	-1.63423	-3.0006	-2.2779	-2.62144	-2.79048	-2.04329	-2.53051	-1.05864	-1.34527	-0.933625	-1.34551	FALSE	Human	7.82
Q9UNA1	ARHGAP26	Rho GTPase-activating protein 26 OS=Homo sapiens OX=9606 GN=ARHGAP26 PE=1 SV=1	High	15	12	13	9	1.55574	0.0489578	-0.383276	0.706548	0.968211	1.1299	0.727129	0.879969	0.851098	0.80533	0.102155	0.65036	0.482937	0.428546	FALSE	Human	35.49
P22732	SLC2A5	Solute carrier family 2, facilitated glucose transporter member 5 OS=Homo sapiens OX=9606 GN=SLC2A5 PE=1 SV=1	High	2	1	1	1	1.55397	0.0489664	1.85154	-0.706724	-2.24553	-2.15598	-2.14853	-2.34947	-2.32635	-1.89308	1.67769	-0.0189943	-0.510019	0.0582929	FALSE	Human	2.59
O75818	RPP40	Ribonuclease P protein subunit p40 OS=Homo sapiens OX=9606 GN=RPP40 PE=1 SV=3	High	21	5	5	5	1.5568	0.0489694	0.54919	-0.00577784	-0.509705	-0.412655	-0.541051	-0.918684	-0.627042	-0.409538	0.59601	0.0962152	-0.0873537	0.0381856	FALSE	Human	20.6
Q8NBJ7	SUMF2	Inactive C-alpha-formylglycine-generating enzyme 2 OS=Homo sapiens OX=9606 GN=SUMF2 PE=1 SV=2	High	23	6	7	6	1.55513	0.0489695	0.652582	-2.13658	-2.02965	-2.1038	-2.77062	-2.34023	-3.1411	-1.96041	-1.14429	-2.07211	-2.00291	-1.65902	FALSE	Human	19.54
Q9NR12	PDLIM7	PDZ and LIM domain protein 7 OS=Homo sapiens OX=9606 GN=PDLIM7 PE=1 SV=1	High	41	17	20	14	1.55586	0.0489714	-0.929456	0.83202	1.40127	1.20836	1.90937	2.1364	1.77028	1.667	0.155266	0.535126	0.570375	0.139707	FALSE	Human	52.23
Q7LG56	RRM2B	Ribonucleoside-diphosphate reductase subunit M2 B OS=Homo sapiens OX=9606 GN=RRM2B PE=1 SV=1	High	23	8	8	6	1.55253	0.0489755	-0.332271	-1.18034	-0.746378	-0.950773	-0.784796	-1.29788	-0.997942	-1.0826	-1.58678	-1.16522	-1.42416	-1.36769	FALSE	Human	15.85
Q9Y2J8	PADI2	Protein-arginine deiminase type-2 OS=Homo sapiens OX=9606 GN=PADI2 PE=1 SV=2	High	22	11	14	11	1.55523	0.0489935	-0.943629	-0.331038	0.891194	0.230376	0.76411	1.3715	1.64685	-0.316919	-0.771657	0.416324	-0.198212	-0.0368519	FALSE	Human	42.2
Q9HBH5	RDH14	Retinol dehydrogenase 14 OS=Homo sapiens OX=9606 GN=RDH14 PE=1 SV=1	High	26	7	7	5	1.55399	0.0489955	-0.116738	0.447959	0.402859	0.286197	0.54727	0.420784	0.475518	0.281219	0.313557	0.332071	0.40001	0.239941	FALSE	Human	22.97
Q9Y6G3	MRPL42	Large ribosomal subunit protein mL42 OS=Homo sapiens OX=9606 GN=MRPL42 PE=1 SV=1	High	31	3	4	3	1.55482	0.0489974	0.720787	-1.22412	-1.65302	-2.00717	-1.84505	-1.43375	-1.41455	-1.57907	-0.236067	-1.09147	-0.730208	-0.740628	FALSE	Human	13.69
Q8WUX2	CHAC2	Glutathione-specific gamma-glutamylcyclotransferase 2 OS=Homo sapiens OX=9606 GN=CHAC2 PE=1 SV=1	High	18	2	2	2	1.55213	0.0490006	1.44061	-1.35961	-2.85484	-2.22956	-2.5096	-2.38702	-2.50181	-2.45737	0.315502	-0.746336	-0.758411	-0.685716	FALSE	Human	6.75
Q13884	SNTB1	Beta-1-syntrophin OS=Homo sapiens OX=9606 GN=SNTB1 PE=1 SV=3	High	22	11	13	11	1.55588	0.0490032	-0.815913	1.6762	2.06026	2.04201	1.80508	2.20282	1.9066	1.91082	0.335774	1.15953	1.16805	1.09038	FALSE	Human	36.42
P42766	RPL35	Large ribosomal subunit protein uL29 OS=Homo sapiens OX=9606 GN=RPL35 PE=1 SV=2	High	41	7	9	7	1.55416	0.0490065	0.972449	-0.401646	-0.446316	-0.505235	-0.4846	-0.512842	-0.98275	-0.545083	1.3006	0.347433	0.348048	0.633422	FALSE	Human	19.8
Q13185	CBX3	Chromobox protein homolog 3 OS=Homo sapiens OX=9606 GN=CBX3 PE=1 SV=4	High	66	12	28	10	1.55257	0.0490071	0.153373	2.01406	1.85291	2.02804	1.95669	1.74922	1.83882	2.06012	2.02815	2.00171	2.20365	2.00634	FALSE	Human	89.27
Q15007	WTAP	Pre-mRNA-splicing regulator WTAP OS=Homo sapiens OX=9606 GN=WTAP PE=1 SV=2	High	35	12	15	12	1.55436	0.0490097	0.176655	1.49495	1.36383	1.38103	1.32558	1.3388	1.07591	1.5292	1.57586	1.39234	1.5643	1.47167	FALSE	Human	44.11
P12814	ACTN1	Alpha-actinin-1 OS=Homo sapiens OX=9606 GN=ACTN1 PE=1 SV=2	High	68	60	199	1	1.54793	0.0490146	-0.979136	-0.763345	-0.479331	-0.622406	0.0315423	0.300432	-0.143693	-0.140635	-1.78515	-1.26201	-1.29035	-1.81488	FALSE	Human	616.93
P14859	POU2F1	POU domain, class 2, transcription factor 1 OS=Homo sapiens OX=9606 GN=POU2F1 PE=1 SV=2	High	17	8	8	5	1.55353	0.04902	0.485891	0.579185	0.344154	0.518265	0.0848556	0.661305	0.320692	0.483487	1.39723	0.796779	0.833409	1.00892	FALSE	Human	25.41
Q8N122	RPTOR	Regulatory-associated protein of mTOR OS=Homo sapiens OX=9606 GN=RPTOR PE=1 SV=1	High	5	5	6	5	1.55603	0.0490221	-0.253138	-1.21606	-1.13356	-1.18145	-0.980642	-1.29788	-1.04572	-1.43166	-1.32042	-1.1665	-1.64059	-1.41928	FALSE	Human	25.82
B8ZZC5	GLS	glutaminase OS=Homo sapiens OX=9606 GN=GLS PE=1 SV=1	High	61	5	5	4	1.54802	0.0490356	0.811908	-0.499332	-0.855924	-1.55604	-1.2743	-0.406174	-0.676955	-0.907407	0.460587	-0.239553	0.283213	0.0720935	FALSE	Human	15.52
Q9HB07	MYG1	MYG1 exonuclease OS=Homo sapiens OX=9606 GN=MYG1 PE=1 SV=4	High	32	8	9	8	1.55613	0.0490358	0.365803	1.15044	1.0018	0.774275	0.865476	0.683366	0.73467	0.891859	1.57363	1.2948	1.13856	1.27186	FALSE	Human	27.15
P28838	LAP3	Cytosol aminopeptidase OS=Homo sapiens OX=9606 GN=LAP3 PE=1 SV=3	High	72	36	92	23	1.55264	0.0490387	-0.380171	3.98809	4.13279	4.6141	3.90949	3.99404	4.30203	4.03769	3.47823	3.65572	3.79687	3.91442	FALSE	Human	245.94
Q8NB37	GATD1	Glutamine amidotransferase-like class 1 domain-containing protein 1 OS=Homo sapiens OX=9606 GN=GATD1 PE=1 SV=1	High	37	6	6	6	1.55325	0.04904	-0.224495	-1.12019	-0.995814	-0.966995	-0.903499	-0.931344	-0.826452	-1.00236	-1.17811	-1.21081	-1.10037	-1.41774	FALSE	Human	18.99
O43708	GSTZ1	Maleylacetoacetate isomerase OS=Homo sapiens OX=9606 GN=GSTZ1 PE=1 SV=3	High	11	3	4	1	1.54813	0.0490617	-0.326107	0.16389	-0.0114236	0.427207	0.0976052	-0.227351	0.40929	0.0702767	-0.150324	-0.303745	-0.276215	-0.254512	FALSE	Human	9.57
A0A2R8YDR3	TSC2	TSC complex subunit 2 (Fragment) OS=Homo sapiens OX=9606 GN=TSC2 PE=1 SV=1	High	4	7	8	7	1.55269	0.0490677	-0.23702	-1.37747	-1.302	-1.10252	-1.37946	-1.45187	-1.34865	-1.29938	-1.67481	-1.54437	-1.69971	-1.60181	FALSE	Human	15.03
Q9Y450	HBS1L	HBS1-like protein OS=Homo sapiens OX=9606 GN=HBS1L PE=1 SV=1	High	28	16	18	16	1.54819	0.0490854	0.398155	0.968522	0.714149	0.874253	0.842606	0.93649	0.79253	0.981584	1.70708	1.26513	1.14277	1.168	FALSE	Human	46.45
P14770	GP9	Platelet glycoprotein IX OS=Homo sapiens OX=9606 GN=GP9 PE=1 SV=3	High	23	4	7	4	1.54948	0.0490921	-1.39453	-2.19875	-1.17894	-1.9393	-1.24741	-1.07975	-1.67695	-1.36324	-3.76856	-3.09635	-2.84024	-3.67185	FALSE	Human	19.28
P50552	VASP	Vasodilator-stimulated phosphoprotein OS=Homo sapiens OX=9606 GN=VASP PE=1 SV=3	High	50	22	34	6	1.55102	0.0490963	-0.635474	2.08644	2.58955	2.38993	2.64982	3.01282	2.43964	2.60742	1.44955	1.76382	1.91002	1.73199	FALSE	Human	116.62
Q9BY44	EIF2A	Eukaryotic translation initiation factor 2A OS=Homo sapiens OX=9606 GN=EIF2A PE=1 SV=3	High	38	19	19	19	1.54378	0.0491012	0.587482	1.3309	1.3844	1.38309	1.12413	1.21658	1.2205	1.36954	2.48088	1.8407	1.73499	1.89428	FALSE	Human	56.3
Q12888	TP53BP1	TP53-binding protein 1 OS=Homo sapiens OX=9606 GN=TP53BP1 PE=1 SV=2	High	22	28	29	28	1.55039	0.0491026	0.291903	2.19255	1.84776	1.67639	1.98486	1.92616	1.80622	1.881	2.38014	2.25438	2.22405	2.24823	FALSE	Human	94.99
K7ELI9	SDF2	Stromal cell derived factor 2 (Fragment) OS=Homo sapiens OX=9606 GN=SDF2 PE=1 SV=1	High	31	2	2	2	1.55069	0.0491033	0.778617	-5.00346	-4.66436	-4.67094	-4.96904	-4.02692	-4.40206	-3.2494	-3.64234	-4.10125	-3.59955	-4.62835	FALSE	Human	7.94
Q92930	RAB8B	Ras-related protein Rab-8B OS=Homo sapiens OX=9606 GN=RAB8B PE=1 SV=2	High	53	12	19	6	1.54868	0.0491046	-0.444371	0.740421	1.07099	1.09209	0.968055	0.993316	0.812765	0.997933	0.19544	0.575209	0.363924	0.377	FALSE	Human	54.49
P49795	RGS19	Regulator of G-protein signaling 19 OS=Homo sapiens OX=9606 GN=RGS19 PE=1 SV=1	High	28	4	5	4	1.54954	0.0491158	-0.330607	0.908965	0.986159	1.18416	1.13546	0.900572	1.02681	1.0479	0.635095	0.652908	0.717796	0.411713	FALSE	Human	15.91
Q01432	AMPD3	AMP deaminase 3 OS=Homo sapiens OX=9606 GN=AMPD3 PE=1 SV=1	High	10	8	9	6	1.54438	0.0491159	-0.526632	0.0291119	-0.254794	0.199558	0.574095	-0.56749	0.0686378	-0.226431	-0.939003	-0.332978	-0.491127	-0.602686	FALSE	Human	16.84
A6NJG2	SOWAHD	Ankyrin repeat domain-containing protein SOWAHD OS=Homo sapiens OX=9606 GN=SOWAHD PE=1 SV=1	High	21	5	5	5	1.5482	0.0491166	-0.771638	-1.77317	-1.43818	-1.26208	-1.8493	-1.60204	-1.74434	-1.80795	-3.25399	-2.16137	-2.35719	-2.33527	FALSE	Human	14.66
Q7L2H7	EIF3M	Eukaryotic translation initiation factor 3 subunit M OS=Homo sapiens OX=9606 GN=EIF3M PE=1 SV=1	High	56	18	25	18	1.55121	0.0491183	0.274214	2.20411	2.22278	2.23671	2.00986	2.13488	2.07981	2.20658	2.71475	2.45417	2.31588	2.41983	FALSE	Human	70.86
P0DOY2	IGLC2	Immunoglobulin lambda constant 2 OS=Homo sapiens OX=9606 GN=IGLC2 PE=1 SV=1	High	70	6	16	2	1.54733	0.0491233	2.21273	1.15667	-1.57422	-1.84419	-1.17762	-1.04182	-0.627951	-1.09138	2.47709	0.886428	2.17231	2.36158	FALSE	Human	51.44
Q9H0W9	C11orf54	Ester hydrolase C11orf54 OS=Homo sapiens OX=9606 GN=C11orf54 PE=1 SV=1	High	30	7	8	7	1.54904	0.0491239	-0.369295	1.07417	0.687622	0.747894	1.21215	0.7769	1.26622	0.898524	0.623755	0.627964	0.310153	0.497259	FALSE	Human	24.1
Q15029	EFTUD2	116 kDa U5 small nuclear ribonucleoprotein component OS=Homo sapiens OX=9606 GN=EFTUD2 PE=1 SV=1	High	56	42	57	41	1.55105	0.0491252	0.231397	2.84548	2.89176	2.64013	2.77657	2.58092	2.71267	2.78843	3.21042	3.00677	2.95855	2.89909	FALSE	Human	157.94
Q14257	RCN2	Reticulocalbin-2 OS=Homo sapiens OX=9606 GN=RCN2 PE=1 SV=1	High	53	13	16	13	1.54341	0.0491307	0.25482	1.40658	1.31316	1.31356	1.16025	1.46141	1.52929	1.44454	1.80485	1.45459	1.78453	1.6058	FALSE	Human	66.16
K7EQ60	COASY	Coenzyme A synthase (Fragment) OS=Homo sapiens OX=9606 GN=COASY PE=1 SV=8	High	14	1	1	1	1.54874	0.0491308	-0.696891	-2.61998	-2.54422	-2.1774	-2.28865	-2.92213	-2.39276	-2.65512	-3.87992	-3.45543	-3.04541	-2.90285	FALSE	Human	3.87
Q8TDB6	DTX3L	E3 ubiquitin-protein ligase DTX3L OS=Homo sapiens OX=9606 GN=DTX3L PE=1 SV=1	High	48	36	42	36	1.5438	0.0491321	-0.534218	3.00374	3.1282	3.19468	2.95699	2.90923	2.9517	3.00853	1.98709	2.39507	2.57262	2.48607	FALSE	Human	129.23
Q8NBS9	TXNDC5	Thioredoxin domain-containing protein 5 OS=Homo sapiens OX=9606 GN=TXNDC5 PE=1 SV=2	High	60	25	57	24	1.54958	0.0491396	1.78161	3.25731	1.65528	1.72499	1.81769	1.48824	2.1755	1.82179	5.24452	3.98249	3.88116	4.07727	FALSE	Human	173.1
A0A0G2JS53	NAIP	NLR family apoptosis inhibitory protein OS=Homo sapiens OX=9606 GN=NAIP PE=1 SV=1	High	23	30	30	30	1.5498	0.0491403	-0.681421	1.39522	1.79972	2.04418	0.744504	1.37828	1.57976	1.26682	0.163391	0.901199	0.692513	1.02036	FALSE	Human	83.42
Q6ZS11	RINL	Ras and Rab interactor-like protein OS=Homo sapiens OX=9606 GN=RINL PE=1 SV=2	High	10	6	7	6	1.54442	0.0491443	-0.445372	-0.345619	-0.162086	-0.293885	0.0544696	-0.292675	0.0864763	-0.390842	-1.14029	-0.42748	-0.589905	-0.472776	FALSE	Human	11.53
I3L3P1	ARHGAP17	Rho GTPase activating protein 17 (Fragment) OS=Homo sapiens OX=9606 GN=ARHGAP17 PE=1 SV=1	High	19	1	1	1	1.54907	0.0491527	-0.624753	-2.02208	-1.99581	-1.48424	-1.52822	-1.73293	-1.53894	-1.80176	-2.98137	-2.20553	-2.23464	-2.48566	FALSE	Human	3.66
A0A0G2JQ24	LILRA6	Leukocyte immunoglobulin like receptor A6 OS=Homo sapiens OX=9606 GN=LILRA6 PE=1 SV=1	High	12	5	8	2	1.54385	0.0491554	-1.18543	-2.39405	-0.919069	-0.469301	-1.61419	-1.10561	-0.892622	-1.4786	-3.54735	-2.76954	-2.20221	-2.0918	FALSE	Human	16.55
G5E9X1	INTS6	Integrator complex subunit 6 OS=Homo sapiens OX=9606 GN=INTS6 PE=1 SV=1	High	10	5	5	4	1.54451	0.0491627	0.230469	-0.0209088	-0.203552	-0.223287	-0.223771	-0.388609	-0.162663	-0.222294	0.211202	0.0522223	0.0378175	0.0544047	FALSE	Human	15.33
Q9NZD2	GLTP	Glycolipid transfer protein OS=Homo sapiens OX=9606 GN=GLTP PE=1 SV=3	High	44	10	10	10	1.54263	0.0491701	-0.446074	1.82943	2.04525	2.11786	1.94078	1.97755	1.92453	1.89361	1.06563	1.68953	1.46853	1.51515	FALSE	Human	30.96
A0A804HL54	IARS1	isoleucine--tRNA ligase OS=Homo sapiens OX=9606 GN=IARS1 PE=1 SV=1	High	38	42	49	42	1.54461	0.049171	0.484885	2.7186	2.535	2.59743	2.36555	2.54501	2.61619	2.65664	3.58138	2.97316	2.98798	3.04008	FALSE	Human	143.38
P53367	ARFIP1	Arfaptin-1 OS=Homo sapiens OX=9606 GN=ARFIP1 PE=1 SV=2	High	29	11	12	11	1.54487	0.0491851	-0.204486	1.1626	1.49858	1.24202	1.30804	1.46163	1.21974	1.24556	0.927114	1.09809	1.08346	1.20053	FALSE	Human	27.4
E2QRB3	PYCR1	pyrroline-5-carboxylate reductase OS=Homo sapiens OX=9606 GN=PYCR1 PE=1 SV=2	High	10	2	2	2	1.5461	0.0491914	0.753314	-2.64862	-3.26843	-2.6939	-3.09457	-2.79889	-2.97002	-2.80382	-1.40279	-2.17422	-1.97982	-2.43481	FALSE	Human	6.52
Q8IY21	DDX60	Probable ATP-dependent RNA helicase DDX60 OS=Homo sapiens OX=9606 GN=DDX60 PE=1 SV=3	High	28	45	50	42	1.54465	0.049197	-0.476841	3.34402	3.11562	3.10586	3.15866	2.87295	3.07577	3.11675	2.18975	2.69828	2.60275	2.56899	FALSE	Human	137.1
H0YIP2	PRIM1	DNA primase AEP (Fragment) OS=Homo sapiens OX=9606 GN=PRIM1 PE=1 SV=1	Medium	5	1	1	1	1.54509	0.049201	0.513158	0.334558	-0.395802	-0.275728	-0.504569	-0.35024	0.0652676	-0.199746	0.644799	0.462703	0.257217	0.462055	FALSE	Human	2.43
[truncated: 5,173 more rows]
