# Supplementary material for: Early NK-cell and T-cell dysfunction marks progression to severe dengue in patients with obesity and healthy weight
Source: Nat Commun. 2025 Jul 1;16:5569. doi: 10.1038/s41467-025-60941-9 (PMC12214611; doi:10.1038/s41467-025-60941-9)
Supplement: Supplementary file 6 — Source Data [file 41467_2025_60941_MOESM6_ESM.xlsx]

## Sheet: Fig1.B
SUBJID	timepoint	Patient_group	severity	CD3+	CD4 T	CD8 T	CD3-	Total NK	CD56b	CD56d
101	T1	OW/OB	SD	60.1	23.7	22.3	30.7	9.52	0.35	8.97
101	T2	OW/OB	SD	53.7	25.9	17.2	37.9	2.62	0.21	2.32
102	T2	OW/OB	non-SD	70.3	30.2	23.3	15.8	10.2	0.27	9.74
103	T2	OW/OB	non-SD	57.2	24.4	25.4	36.2	11.1	1.14	9.63
103	T1	OW/OB	non-SD	58.8	35	13.5	26.4	14.2	0.93	13
104	T2	HW	non-SD	53.5	24.3	15.9	37.4	28.3	3.07	25.2
105	T2	OW/OB	non-SD	70.7	20	40.4	24.7	11.7	0.46	10.9
106	T1	OW/OB	non-SD	52.6	26.8	18.8	40.8	29.6	0.8	28.4
106	T2	OW/OB	non-SD	62.6	22.5	31	19	9.7	0.43	9.14
107	T2	HW	non-SD	64.8	32.9	21.6	17.2	12.3	1.1	11.1
108	T2	HW	non-SD	70.1	35.3	27.1	17.4	8.15	0.73	7.27
109	T2	HW	non-SD	67.9	13.3	48.5	17	11	0.54	10.4
110	T2	OW/OB	non-SD	58.9	19.3	27.3	35.5	8.38	0.17	8.02
111	T2	OW/OB	non-SD	60.5	23	22.1	13.8	8.6	0.52	7.99
112	T2	HW	SD	62.6	15.3	41.6	31.9	13	0.46	12.2
114	T2	HW	non-SD	47	14.5	23.6	27.2	17.7	0.52	17
115	T2	HW	non-SD	64	12.5	40.7	18.5	8.25	0.27	7.69
116	T2	OW/OB	non-SD	61.9	31.7	23	29.3	13.6	0.73	12.7
117	T2	OW/OB	SD	62.1	23	32.6	23.3	11	0.23	10.5
119	T1	HW	non-SD	58.1	26.2	17	31.5	17.8	0.29	17.2
119	T2	HW	non-SD	62.9	34.1	18.8	30.2	6.3	0.26	5.82
120	T1	OW/OB	non-SD	50	26.5	10.5	40	26.4	0.97	25
120	T2	OW/OB	non-SD	45.3	20.8	17	21.6	10.2	0.47	9.63
121	T2	OW/OB	non-SD	73.3	34.8	29.3	22	14	0.17	13.6
122	T2	HW	non-SD	49.8	23.6	14.9	41	7.16	0.75	6.27
123	T1	HW	SD	63	26.3	24.2	30.7	21.3	0.95	20.1
123	T2	HW	SD	50.7	17.1	27.3	40.8	8.04	0.72	6.96
124	T2	HW	non-SD	61.4	26.2	24.9	16.6	9.13	0.53	8.52
125	T2	OW/OB	non-SD	60.8	18.2	31	35.7	8.28	0.5	7.62
127	T2	OW/OB	non-SD	68.4	33.5	25.2	24	14.5	0.51	13.6
128	T1	OW/OB	non-SD	52.7	25.5	10.6	32.6	23.8	1.53	22.2
128	T2	OW/OB	non-SD	69.6	38.5	19.8	18.5	4.48	0.38	4.07
130	T2	HW	non-SD	55	21.5	25.5	24	11.2	0.27	10.6
130	T1	HW	non-SD	77.3	44.6	20.3	15.9	7.65	0.33	7.24
131	T2	OW/OB	non-SD	52.4	27	19.7	23.1	14.6	0.68	13.8
132	T2	OW/OB	non-SD	55.8	15.9	32.5	33.5	9.83	0.15	9.47
133	T2	OW/OB	non-SD	67.3	22.9	29.8	22.5	12.8	0.77	11.9
135	T2	OW/OB	non-SD	69.9	12	47	20.7	9.33	0.31	8.81
136	T2	OW/OB	non-SD	62.9	24.8	27.2	27.4	9.78	0.24	9.15
137	T2	OW/OB	non-SD	60.6	30.9	16.4	33.4	19.6	1.06	18.4
139	T1	HW	non-SD	74.8	37.4	21.6	21.8	13	0.52	12.2
139	T2	HW	non-SD	70.6	35	25.6	25	6.44	0.1	5.73
141	T2	HW	non-SD	69.2	19.5	43	26	3	0.083	2.65
144	T2	HW	non-SD	83.4	57.1	20.9	12.3	3.68	0.39	3.17
146	T2	HW	non-SD	68.9	16.2	42.2	27.5	16.5	0.14	15.5
148	T2	HW	non-SD	58.2	22.6	29	37.2	11.1	0.21	10.4
149	T1	OW/OB	non-SD	44.4	16.5	16.4	51.6	38.5	0.44	37.4
149	T2	OW/OB	non-SD	53.6	24.8	22.7	36.2	3.36	0.065	2.79
150	T2	HW	SD	74.6	30.6	38.5	23.4	1.86	0.44	1.42
151	T2	HW	SD	73.8	39.9	27.2	17.3	1.06	0.05	0.94
153	T2	OW/OB	non-SD	80	25.1	50.4	14.4	4.19	0.15	3.93
156	T1	HW	non-SD	58.6	29.5	17.7	31.7	20.3	0.73	19.2
156	T2	HW	non-SD	74.1	42.3	25.5	10.1	2.59	0.33	2.13
157	T1	HW	non-SD	52.9	32.1	16.2	42.2	23.5	0.47	22.2
157	T2	HW	non-SD	73.5	50.6	18.9	19.2	7.58	0.22	6.85
201	T2	OW/OB	non-SD	68.3	27.1	28.9	26.1	9.89	0.76	9.06
201	T1	OW/OB	non-SD	59.6	28.4	18	28.5	22.8	0.88	21.8
202	T2	OW/OB	non-SD	54.5	24	25.2	22.7	8.6	0.5	7.9
202	T1	OW/OB	non-SD	55.3	38.1	11.6	37.4	15.6	0.85	14.2
203	T1	HW	non-SD	76.9	21.3	19.5	16.1	9.33	0.09	9.08
203	T2	HW	non-SD	58.2	15.8	18.2	36.8	8.21	0.19	7.83
204	T2	HW	non-SD	66.1	28.6	28.9	26.6	14.3	1.12	13
205	T2	OW/OB	non-SD	53.5	19.2	29.6	31.3	20.1	0.46	19.4
205	T1	OW/OB	non-SD	56.4	26.1	22.9	31.7	25.2	0.77	24.3
206	T1	OW/OB	SD	78.9	47	25.3	13.9	8.45	0.51	7.85
206	T2	OW/OB	SD	57.8	21.9	31.3	37.9	5.89	0.43	5.35
207	T2	HW	non-SD	49	24.7	19.7	10.9	5.79	0.25	5.4
208	T2	HW	non-SD	67.2	34.2	25.4	25	5.82	0.2	4.98
301	T2	OW/OB	non-SD	63.1	20.7	36.8	22.2	14.5	0.25	13.8
302	T2	OW/OB	non-SD	64.3	29.6	28.5	23.1	12.9	0.95	11.8
302	T1	OW/OB	non-SD	55.5	24.5	22.2	36.4	31.2	1.57	29.4
303	T2	OW/OB	non-SD	58.9	13.8	35.5	20.1	9.92	0.91	8.95
303	T1	OW/OB	non-SD	64.3	23.1	24.9	23.4	15.1	0.8	13.9
304	T1	OW/OB	non-SD	55.9	28.4	20.9	36.9	23.4	0.17	22.9
304	T2	OW/OB	non-SD	58	21.7	29.4	27.9	16.5	0.2	16.2
305	T2	HW	non-SD	73.6	23.9	36.2	19	12.1	1.4	10.8
305	T1	HW	non-SD	71.8	42.3	23.3	19.5	9.15	1.18	7.83
306	T2	HW	SD	65.2	11	46.6	18.1	1.42	0.093	1.25
306	T1	HW	SD	75.5	38	19.8	17.8	13	1.04	11.9
307	T2	OW/OB	non-SD	66.4	29.5	26.2	25.6	14.7	0.43	14.2
308	T2	HW	non-SD	55.2	20.5	28.5	28.8	15	0.47	14.3
309	T2	OW/OB	non-SD	64.9	31.9	27.5	7.09	1.45	0.064	1.1
311	T2	HW	non-SD	63.5	25.7	32.4	22.9	10.6	0.76	9.62
311	T1	HW	non-SD	68.3	32.3	22.7	25.5	20.7	0.64	20
312	T1	OW/OB	non-SD	51.7	24.1	17.3	36.4	26.3	0.49	25.5
312	T2	OW/OB	non-SD	69.7	33.2	29.3	26.6	15.5	0.66	14.7
314	T2	OW/OB	non-SD	56.7	18.8	26	9.29	3.41	0.2	3.16
315	T2	HW	non-SD	74.7	19.3	44.8	20.5	5.2	0.36	4.62
316	T1	OW/OB	non-SD	68.3	29.8	30.2	25.9	12.9	0.69	12
316	T2	OW/OB	non-SD	70.3	25.4	37.7	23	7.26	0.44	6.74
317	T2	HW	non-SD	49.9	23.4	18.8	32.8	13	1.06	11.9
317	T1	HW	non-SD	44.5	19.4	14.7	50.5	29	0.46	28.3
318	T2	OW/OB	non-SD	65.3	24.4	34.4	18.7	4.78	0.42	4.3
319	T1	HW	non-SD	55.4	30.6	19.1	39.5	27.2	2.74	24.3
320	T2	HW	non-SD	53.2	10.7	31.9	35	5.17	0.22	4.62
320	T1	HW	non-SD	70.2	17	34.1	25.6	6.87	0.17	6.22
322	T1	HW	non-SD	71.5	33.1	24.3	25.2	16.7	0.96	15.5
322	T2	HW	non-SD	58.9	13.3	39	13.8	9.88	0.46	9.33
323	T2	HW	non-SD	73.1	22.6	41.3	16	7.68	0.53	7.04
324	T2	OW/OB	non-SD	70.9	34.2	29.1	23.7	12.3	0.5	11.6
326	T2	HW	non-SD	61.2	15.6	41.1	23.2	8.97	0.49	8.37
326	T1	HW	non-SD	69.1	21.8	42.3	27.8	21	0.55	20.3
329	T2	OW/OB	non-SD	73.3	28.2	36.9	22	7.93	0.58	7.25
329	T1	OW/OB	non-SD	76.2	44.5	22.2	20.9	11.4	0.38	10.9
330	T1	OW/OB	non-SD	65.4	24.7	30.8	28.1	17.2	0.38	16.4
330	T2	OW/OB	non-SD	53.7	18.7	29.8	30.5	10.1	0.34	9.54
333	T2	HW	non-SD	73.9	28.4	30.6	19.9	5.86	0.18	5.16
333	T1	HW	non-SD	51.9	21.1	19.2	42.3	31.6	1.54	29.4
334	T2	HW	non-SD	77.9	26.5	43	8.46	2.45	0.044	2.16
335	T2	OW/OB	non-SD	56.4	28.7	20.4	23.7	14.3	0.32	13.7
339	T2	OW/OB	non-SD	85.1	41.8	39.6	8.74	2.26	0.05	2.1
340	T2	HW	non-SD	66.6	38.3	19.3	30	10	0.31	9.17
343	T2	HW	non-SD	86.4	20.1	63.4	8.91	6.58	0.36	6.08
344	T1	HW	non-SD	70.1	35.9	26.4	23.9	14.7	0.59	13.8
344	T2	HW	non-SD	60.2	29.8	25.8	19.3	5.13	0.55	4.52
345	T1	OW/OB	non-SD	73.6	40.1	19	20.1	7.65	0.51	7.1
345	T2	OW/OB	non-SD	79.8	53.1	16.7	16.4	2.48	0.27	2.09
401	T2	OW/OB	SD	70.4	38.1	24.3	25.4	6.52	0.36	5.91
402	T2	OW/OB	SD	68.4	23.8	37.3	27.8	8.5	0.61	7.78
403	T2	OW/OB	SD	59.5	29.1	24.2	31.9	19	0.42	18.2
404	T1	HW	SD	45.8	19.4	20.4	45	21.3	2.03	19.3
404	T2	HW	SD	60.2	17	35.1	34.2	24.3	2.33	21.9
405	T2	OW/OB	SD	79.9	30.8	43	15.7	2.19	0.11	1.96
406	T1	OW/OB	SD	62.6	22.7	28.7	26.8	10.5	0.68	9.62
406	T2	OW/OB	SD	76.1	26.8	38.5	18	8.63	0.53	7.94
407	T2	OW/OB	SD	64.5	23.5	31.5	22.9	13.5	0.26	13
408	T2	OW/OB	SD	71.3	30.1	31	26.6	9.07	0.6	8.12
409	T2	HW	SD	69.6	21.2	37.9	28.1	15.8	0.25	15.2
410	T2	HW	SD	65.2	24.6	34.7	29.5	11.9	0.42	11.3
411	T2	HW	SD	65.8	23.4	36.5	25.6	11.6	0.66	10.8
413	T1	HW	SD	60	34.2	20	28.4	7.52	0.59	6.75
413	T2	HW	SD	74.2	37.2	30	22.6	7.18	0.34	6.78
414	T2	HW	SD	81.7	36.4	37.7	14.9	4	0.11	3.65
414	T1	HW	SD	64.4	25.5	27.8	30.3	6.36	0.33	5.85
501	T1	OW/OB	SD	53.3	20.7	25.4	39.4	7.11	0.34	6.45
501	T2	OW/OB	SD	69.5	22.7	38.8	25	10.5	0.62	9.49
502	T2	OW/OB	SD	67.8	33.1	27.2	27.6	11.7	0.49	11.1
502	T1	OW/OB	SD	49.9	25.7	15.4	44.2	18.8	1.13	17.4
503	T2	OW/OB	SD	51.2	22.1	24	35.8	20	0.14	19.7
504	T2	HW	SD	54.1	28.5	20.4	32.5	17.9	0.7	17
505	T1	HW	SD	71.6	31.9	23.4	20	10.3	0.41	9.76
505	T2	HW	SD	62	19.8	34.6	11.3	4.29	0.15	3.99
506	T2	HW	SD	76.9	24.9	41.4	18.9	9.3	0.9	8.35

## Sheet: Fig1.C
CellSubset	Marker	T1	T2	severity	group1	group2	p.adj	p.adj.signif	Ratio	RatioSign
CD4+	CCR5+	2431.6	2886.24	non-SD	T1	T2	0.00129	**	0.247285	Positive
CD4+	CD16+	1138.07	1105.07	non-SD	T1	T2	0.433241	ns	-0.0424517	Negative
CD4+	CD38+	1942.17	2339.47	non-SD	T1	T2	0.00139846	**	0.268513	Positive
CD4+	CD56+	1947.93	1518.07	non-SD	T1	T2	0.00124364	**	-0.359709	Negative
CD4+	CD69+	1574.3	1246.17	non-SD	T1	T2	0.0002876	***	-0.337213	Negative
CD4+	CLA+	2273.03	2665.63	non-SD	T1	T2	0.00015525	***	0.22986	Positive
CD4+	GPR56+	1375.43	1410.77	non-SD	T1	T2	0.4716	ns	0.0365932	Positive
CD4+	GrzmB+	1254.37	1463.93	non-SD	T1	T2	0.00256629	**	0.222891	Positive
CD4+	HLA-DR+	2519.5	2934.47	non-SD	T1	T2	0.00853412	**	0.219961	Positive
CD4+	Ki-67+	904.1	900.6	non-SD	T1	T2	0.498375	ns	-0.00559588	Negative
CD4+	PD-1+	3816.73	5988.08	non-SD	T1	T2	0.0001272	***	0.649755	Positive
CD4+	Perforin+	904.367	805.467	non-SD	T1	T2	0.0286364	*	-0.167083	Negative
CD8+	CCR5+	3711.07	2915.44	non-SD	T1	T2	0.0513	ns	-0.34812	Negative
CD8+	CD16+	2111.5	1368.17	non-SD	T1	T2	9.996e-06	****	-0.626024	Negative
CD8+	CD38+	3086.2	6029.8	non-SD	T1	T2	0.0001272	***	0.966279	Positive
CD8+	CD56+	2077.73	1699.23	non-SD	T1	T2	0.0003996	***	-0.290127	Negative
CD8+	CD69+	2109.3	1510.03	non-SD	T1	T2	0.00621	**	-0.482184	Negative
CD8+	CLA+	2565.13	3574.57	non-SD	T1	T2	1.278e-05	****	0.478735	Positive
CD8+	GPR56+	1713.8	1764.03	non-SD	T1	T2	0.637091	ns	0.0416791	Positive
CD8+	GrzmB+	1662.57	2164.7	non-SD	T1	T2	0.01674	*	0.380755	Positive
CD8+	HLA-DR+	2288.93	4516.63	non-SD	T1	T2	9.996e-06	****	0.980572	Positive
CD8+	Ki-67+	854.533	914.1	non-SD	T1	T2	0.01206	*	0.0972152	Positive
CD8+	PD-1+	2105	3145.48	non-SD	T1	T2	9.996e-06	****	0.57946	Positive
CD8+	Perforin+	942.333	995.433	non-SD	T1	T2	0.398667	ns	0.0790872	Positive
NK	CCR5+	1484.13	1448.24	non-SD	T1	T2	0.498375	ns	-0.03532	Negative
NK	CD16+	37152.8	37097.8	non-SD	T1	T2	0.968	ns	-0.00213861	Negative
NK	CD38+	9018.47	8620.37	non-SD	T1	T2	0.433241	ns	-0.0651329	Negative
NK	CD56+	4101.23	4342.13	non-SD	T1	T2	0.369692	ns	0.0823462	Positive
NK	CD69+	1360.33	1392.4	non-SD	T1	T2	0.769765	ns	0.0336135	Positive
NK	CLA+	2917.17	3399.17	non-SD	T1	T2	0.0134526	*	0.220613	Positive
NK	GPR56+	1846.43	2660.1	non-SD	T1	T2	0.00015525	***	0.526739	Positive
NK	GrzmB+	2046.63	2389.13	non-SD	T1	T2	0.0366261	*	0.223235	Positive
NK	HLA-DR+	6148.53	7778.87	non-SD	T1	T2	0.0226286	*	0.339318	Positive
NK	Ki-67+	1503.2	1586.5	non-SD	T1	T2	0.20736	ns	0.0778105	Positive
NK	PD-1+	1447.9	1521.08	non-SD	T1	T2	0.8136	ns	0.0711341	Positive
NK	Perforin+	2853.5	3409.67	non-SD	T1	T2	0.003504	**	0.256898	Positive
CD4+	CCR5+	3217.27	2938.36	SD	T1	T2	0.558	ns	-0.130825	Negative
CD4+	CD16+	1111.55	1004.73	SD	T1	T2	0.2205	ns	-0.145763	Negative
CD4+	CD38+	2180.27	3118.91	SD	T1	T2	0.157263	ns	0.516533	Positive
CD4+	CD56+	1927.55	1234.64	SD	T1	T2	0.01404	*	-0.642679	Negative
CD4+	CD69+	1482	1118.45	SD	T1	T2	0.01404	*	-0.406039	Negative
CD4+	CLA+	2410.36	2549.55	SD	T1	T2	0.2205	ns	0.0809892	Positive
CD4+	GPR56+	1148.36	1577	SD	T1	T2	0.018288	*	0.457603	Positive
CD4+	GrzmB+	1473.91	1523	SD	T1	T2	0.649125	ns	0.0472684	Positive
CD4+	HLA-DR+	2782.45	2982.73	SD	T1	T2	0.384923	ns	0.100274	Positive
CD4+	Ki-67+	864.909	984.727	SD	T1	T2	0.157263	ns	0.187176	Positive
CD4+	PD-1+	4933.64	7108.27	SD	T1	T2	0.113718	ns	0.526848	Positive
CD4+	Perforin+	810	794.364	SD	T1	T2	0.525103	ns	-0.0281223	Negative
CD8+	CCR5+	3825.09	2898.18	SD	T1	T2	0.0558	ns	-0.400346	Negative
CD8+	CD16+	1965.82	1307.09	SD	T1	T2	0.01404	*	-0.58877	Negative
CD8+	CD38+	3488.82	5915.09	SD	T1	T2	0.018288	*	0.761662	Positive
CD8+	CD56+	2283	1643.27	SD	T1	T2	0.018288	*	-0.474359	Negative
CD8+	CD69+	2050.82	1137.09	SD	T1	T2	0.01404	*	-0.850852	Negative
CD8+	CLA+	3462.45	3060	SD	T1	T2	0.469286	ns	-0.178263	Negative
CD8+	GPR56+	1540.09	1823.27	SD	T1	T2	0.0945	ns	0.243515	Positive
CD8+	GrzmB+	1808.64	2110.36	SD	T1	T2	0.29664	ns	0.222589	Positive
CD8+	HLA-DR+	2939.64	4970.27	SD	T1	T2	0.018288	*	0.757687	Positive
CD8+	Ki-67+	880	994	SD	T1	T2	0.0945	ns	0.175742	Positive
CD8+	PD-1+	2537.91	3876.18	SD	T1	T2	0.01758	*	0.610996	Positive
CD8+	Perforin+	932.727	1032.91	SD	T1	T2	0.0448364	*	0.147186	Positive
NK	CCR5+	1521.91	1417.91	SD	T1	T2	0.16632	ns	-0.102117	Negative
NK	CD16+	30720.3	33566.1	SD	T1	T2	0.765	ns	0.127814	Positive
NK	CD38+	7993.82	7809.73	SD	T1	T2	0.765	ns	-0.0336126	Negative
NK	CD56+	4142	4357.18	SD	T1	T2	0.715636	ns	0.0730678	Positive
NK	CD69+	1425.64	1408.45	SD	T1	T2	0.765	ns	-0.017493	Negative
NK	CLA+	2930	3079.09	SD	T1	T2	0.649125	ns	0.0716038	Positive
NK	GPR56+	1605.36	2757	SD	T1	T2	0.01404	*	0.780199	Positive
NK	GrzmB+	2151	2533.55	SD	T1	T2	0.426667	ns	0.23615	Positive
NK	HLA-DR+	5960	7676.91	SD	T1	T2	0.201273	ns	0.365213	Positive
NK	Ki-67+	1426.55	1683.36	SD	T1	T2	0.0828	ns	0.238821	Positive
NK	PD-1+	1871	1486.09	SD	T1	T2	0.0573231	ns	-0.332287	Negative
NK	Perforin+	2871.64	3445.64	SD	T1	T2	0.171086	ns	0.262897	Positive

## Sheet: Fig1.D
CellSubset	Marker	SD	Non-SD	p.adj	p.adj.signif	Ratio
CD8+	CCR5+	32.6636	32.7968	0.841	ns	-0.00586851
CD8+	CD16+	14.8382	18.9387	0.7315	ns	-0.352024
CD8+	CD38+HLA-DR+	12.6464	12.9139	0.8404	ns	-0.0301989
CD8+	CD56+	9.96909	11.7806	0.7315	ns	-0.240885
CD8+	CD69+	17.4145	19.481	0.744857	ns	-0.161773
CD8+	CLA+	4.51727	1.19742	0.03366	*	1.91552
CD8+	GPR56+	21.8491	32.3397	0.196167	ns	-0.565732
CD8+	GrzmB+	25.7545	29.4871	0.7315	ns	-0.195257
CD8+	Ki-67+	1.12409	0.328548	0.07645	ns	1.77458
CD8+	PD-1+	19.5973	19.9965	0.8404	ns	-0.0290911
CD8+	Perforin+	11.86	11.0123	0.8404	ns	0.106994
NK	CCR5+	17.8445	12.7874	0.219375	ns	0.480758
NK	CD38+HLA-DR+	3.74818	2.46194	0.3495	ns	0.606398
NK	CD69+	42.0545	46.8323	0.523286	ns	-0.155241
NK	CLA+	5.25182	3.42032	0.021735	*	0.618685
NK	GPR56+	81.5091	88.8387	0.021735	*	-0.124227
NK	GrzmB+	73.9	75.6613	0.79875	ns	-0.033981
NK	Ki-67+	0.354727	0.172	0.219375	ns	1.0443
NK	PD-1+	0.356364	1.50871	0.3495	ns	-2.08189
NK	Perforin+	42.2818	42.9194	0.978	ns	-0.021591

## Sheet: Fig1.E
CellSubset	Marker	SD	Non-SD	p.adj	p.adj.signif	Ratio
CD4+	CCR5+	20.4727	18.2239	0.727375	ns	0.167874
CD4+	CD16+	0.363364	0.719355	0.66	ns	-0.98529
CD4+	CD38+HLA-DR+	4.43727	3.2629	0.28435	ns	0.443517
CD4+	CD56+	0.51	0.729323	0.66	ns	-0.51606
CD4+	CD69+	3.09364	3.20065	0.822	ns	-0.0490591
CD4+	CLA+	7.05727	6.43548	0.822	ns	0.133062
CD4+	GPR56+	2.25636	3.84323	0.66	ns	-0.768318
CD4+	GrzmB+	1.316	1.65439	0.66	ns	-0.330137
CD4+	Ki-67+	1.42127	0.332129	0.28435	ns	2.09737
CD4+	PD-1+	10.4791	9.54677	0.822	ns	0.134428
CD4+	Perforin+	0.582091	0.746041	0.691429	ns	-0.35801

## Sheet: Fig1.F
CellSubset	Marker	SD	Non-SD	p.adj	p.adj.signif	Ratio
CD4+	PD-1+	4933.64	3818.71	0.0354	*	0.369566
CD8+	PD-1+	2537.91	2105.19	0.0033	**	0.269688
NK	PD-1+	1871	1445.9	0.000534	***	0.371839

## Sheet: Fig1.G
CellSubset	Marker	SD	Non-SD	p.adj	p.adj.signif	Ratio
CD8+	CCR5+	45.8956	46.7586	0.928	ns	-0.0268772
CD8+	CD16+	9.81852	9.66743	0.8932	ns	0.0223726
CD8+	CD38+HLA-DR+	36.7485	34.3641	0.614625	ns	0.0967858
CD8+	CD56+	4.77593	6.78851	0.01661	*	-0.507315
CD8+	CD69+	17.3396	15.8159	0.614625	ns	0.132693
CD8+	CLA+	10.6452	12.9439	0.590333	ns	-0.282073
CD8+	GPR56+	27.8648	32.6899	0.4774	ns	-0.230399
CD8+	GrzmB+	39.2863	55.4189	0.025465	*	-0.496352
CD8+	Ki-67+	1.66852	2.63514	0.4774	ns	-0.659309
CD8+	PD-1+	45.7896	40.716	0.4774	ns	0.169426
CD8+	Perforin+	21.8311	20.0282	0.826222	ns	0.12435
NK	CCR5+	14.6211	13.8544	0.82575	ns	0.0777102
NK	CD38+HLA-DR+	12.38	10.1351	0.1665	ns	0.288646
NK	CD69+	18.1967	21.9064	0.5355	ns	-0.267675
NK	CLA+	6.71185	7.10608	0.857	ns	-0.0823433
NK	GPR56+	84.457	88.6973	0.4572	ns	-0.0706725
NK	GrzmB+	71.2926	74.6081	0.354	ns	-0.0655802
NK	Ki-67+	0.608	1.18768	0.354	ns	-0.965998
NK	PD-1+	16.5081	13.017	0.4005	ns	0.342783
NK	Perforin+	46.6778	45.0227	0.732857	ns	0.0520832

## Sheet: Fig1.H
CellSubset	Marker	SD	Non-SD	p.adj	p.adj.signif	Ratio
CD4+	CCR5+	19.483	21.1684	0.5038	ns	-0.119701
CD4+	CD16+	0.213	0.374216	0.753	ns	-0.813019
CD4+	CD38+HLA-DR+	9.20556	8.4777	0.675889	ns	0.118831
CD4+	CD56+	0.429926	0.708351	0.04037	*	-0.720377
CD4+	CD69+	2.80778	3.12649	0.675889	ns	-0.155114
CD4+	CLA+	6.05778	7.22405	0.237325	ns	-0.25402
CD4+	GPR56+	2.59926	5.38257	0.0858	ns	-1.05019
CD4+	GrzmB+	1.3363	2.51641	0.226233	ns	-0.913124
CD4+	Ki-67+	1.48926	1.38878	0.675889	ns	0.100773
CD4+	PD-1+	18.2193	16.6705	0.675889	ns	0.128165
CD4+	Perforin+	1.70119	2.13914	0.7007	ns	-0.330492

## Sheet: Fig1.I
CellSubset	Marker	SD	Non-SD	p.adj	p.adj.signif	Ratio
CD4+	PD-1+	6852.7	6074.39	0.2475	ns	0.173935
CD8+	PD-1+	3823.3	3138.19	0.001182	**	0.284883
NK	PD-1+	1428.56	1603.28	0.37	ns	-0.16647

## Sheet: Fig1.J_T1
Prior probabilities of groups:	dengue	dengue with warning signs	severe dengue
	0.142857	0.595238	0.261905
Group means:	CD4+ GrzmB+	CD4+ CCR5+	CD4+ PD-1+ MFI	CD4+ CLA+Ki67+	CD4+ CD38+HLA-DR+	CD4+ CD69+	CD4+ CLA+	CD4+ CD16+	CD4+ CD56+	CD4+ GPR56+	CD4+ Perforin+
dengue	1.56833	13.94	3807.67	0.0496667	2.09333	2.28667	7.445	1.24567	0.511667	4.87	1.25633
dengue with warning signs	1.67504	19.252	3821.36	0.0416672	3.5436	3.42	6.1932	0.59304	0.78156	3.5968	0.623571
severe dengue	1.316	20.4727	4933.64	0.427688	4.43727	3.09364	7.05727	0.363364	0.51	2.25636	0.582091
Group means:	CD8+ GrzmB+	CD8+ CCR5+	CD8+ PD-1+ MFI	CD8+ CLA+Ki67+	CD8+ CD38+HLA-DR+	CD8+ CD69+	CD8+ CLA+	CD8+ CD16+	CD8+ CD56+	CD8+ GPR56+	CD8+ Perforin+
dengue	30.1167	27.8	2202.67	0.0358333	12.4733	20.4333	1.425	19.2233	9.825	37	11.1383
dengue with warning signs	29.336	33.996	2081.8	0.030996	13.0196	19.2524	1.1428	18.8704	12.25	31.2212	10.982
severe dengue	25.7545	32.6636	2537.91	0.358182	12.6464	17.4145	4.51727	14.8382	9.96909	21.8491	11.86
Group means:	NK GrzmB+	NK CCR5+	NK PD-1+ MFI	NK Ki-67+	NK CD38+HLA-DR+	NK CD69+	NK CLA+	NK GPR56+	NK Perforin+
dengue	73.4167	6.23833	1569	0.1975	1.80833	46.0833	2.97	91.2667	43.7
dengue with warning signs	76.2	14.3592	1416.36	0.16588	2.6188	47.012	3.5284	88.256	42.732
severe dengue	73.9	17.8445	1871	0.354727	3.74818	42.0545	5.25182	81.5091	42.2818
Coefficients of linear discriminants:	LD1	LD2
CD4+ GrzmB+	-3.1262	0.317002
CD4+ CCR5+	0.0745932	0.0454525
CD4+ PD-1+ MFI	0.00184175	0.000100347
CD4+ CLA+Ki67+	7.99072	13.7668
CD4+ CD38+HLA-DR+	-0.663511	-0.307404
CD4+ CD69+	0.76754	-1.87011
CD4+ CLA+	0.416442	0.176953
CD4+ CD16+	-5.02295	0.491741
CD4+ CD56+	1.11803	-1.94709
CD4+ GPR56+	2.04339	0.342499
CD4+ Perforin+	5.047	-0.590728
CD8+ GrzmB+	-0.382832	-0.0770052
CD8+ CCR5+	-0.288778	0.0616678
CD8+ PD-1+ MFI	0.00711371	0.00119028
CD8+ CLA+Ki67+	24.3729	-14.1975
CD8+ CD38+HLA-DR+	0.188658	-0.127828
CD8+ CD69+	0.321427	0.187001
CD8+ CLA+	-1.5558	-0.504771
CD8+ CD16+	0.212515	0.133436
CD8+ CD56+	0.187593	0.0555552
CD8+ GPR56+	-0.0400893	0.0446973
CD8+ Perforin+	-0.210282	0.072722
NK GrzmB+	0.35331	0.0963758
NK CCR5+	-0.136234	-0.156395
NK PD-1+ MFI	0.00337655	0.00146353
NK Ki-67+	0.688652	-0.721899
NK CD38+HLA-DR+	0.0897322	-0.541193
NK CD69+	0.0048019	0.00261849
NK CLA+	-0.0680821	-0.0395233
NK GPR56+	0.0989586	-0.168697
NK Perforin+	-0.0116671	-0.015495
Proportion of trace:	LD1	LD2
	0.8458	0.1542

## Sheet: Fig1.J_T2
Prior probabilities of groups:	dengue	dengue with warning signs	severe dengue
	0.130952	0.547619	0.321429
Group means:	CD4+ GrzmB+	CD4+ CCR5+	CD4+ PD-1+ MFI	CD4+ CLA+Ki67+	CD4+ CD38+HLA-DR+	CD4+ CD69+	CD4+ CLA+	CD4+ CD16+	CD4+ CD56+	CD4+ GPR56+	CD4+ Perforin+
dengue	2.11182	21.1273	6083.64	0.322818	8.93	1.93727	6.99	0.267818	0.588182	3.82455	1.51109
dengue with warning signs	2.95639	21.1783	6072.17	0.532381	9.66739	3.08	6.49935	0.405913	0.694087	4.27935	2.03351
severe dengue	1.3363	19.483	6852.7	0.354347	9.20556	2.80778	6.05778	0.213	0.429926	2.59926	1.70118
Group means:	CD8+ GrzmB+	CD8+ CCR5+	CD8+ PD-1+ MFI	CD8+ CLA+Ki67+	CD8+ CD38+HLA-DR+	CD8+ CD69+	CD8+ CLA+	CD8+ CD16+	CD8+ CD56+	CD8+ GPR56+	CD8+ Perforin+
dengue	58.6727	55.7636	2954.18	1.41545	43.77	14.1782	15.4718	7.30636	5.59273	32.0455	24.2573
dengue with warning signs	52.4109	44.6052	3182.2	0.744891	33.25	14.4033	9.51826	10.1943	6.98804	27.2989	21.2461
severe dengue	39.2863	45.8956	3823.3	0.419704	36.7485	17.3396	10.6452	9.81852	4.77593	27.8648	21.8311
Group means:	NK GrzmB+	NK CCR5+	NK PD-1+ MFI	NK Ki-67+	NK CD38+HLA-DR+	NK CD69+	NK CLA+	NK GPR56+	NK Perforin+
dengue	73.8091	12.3673	1428.55	1.26091	12.0591	16.4655	5.68546	90.0909	47.3636
dengue with warning signs	74.6783	14.21	1645.07	1.35009	11.8854	20.7513	6.505	86.2478	48.1783
severe dengue	71.2926	14.6211	1428.56	0.608	12.38	18.1967	6.71185	84.457	46.6778
Coefficients of linear discriminants:	LD1	LD2
CD4+ GrzmB+	0.479201	-0.145466
CD4+ CCR5+	0.0358314	-0.0250789
CD4+ PD-1+ MFI	0.000155824	0.000235623
CD4+ CLA+Ki67+	0.464384	-0.326934
CD4+ CD38+HLA-DR+	0.0106018	-0.0954247
CD4+ CD69+	-0.147045	-0.00317755
CD4+ CLA+	-0.140092	0.0172966
CD4+ CD16+	-0.753563	0.377193
CD4+ CD56+	-1.4334	-0.353201
CD4+ GPR56+	0.304778	-0.107997
CD4+ Perforin+	0.307496	0.340976
CD8+ GrzmB+	-0.0368229	0.00180194
CD8+ CCR5+	-0.0137197	0.0286781
CD8+ PD-1+ MFI	0.000636158	-0.000456105
CD8+ CLA+Ki67+	-0.187603	0.897849
CD8+ CD38+HLA-DR+	-0.0380139	-0.0213944
CD8+ CD69+	0.047709	-0.00311185
CD8+ CLA+	-0.0483858	0.0214634
CD8+ CD16+	0.0075175	-0.0470901
CD8+ CD56+	-0.0674962	-0.0817354
CD8+ GPR56+	0.0089237	0.0672888
CD8+ Perforin+	0.0704038	-0.0281334
NK GrzmB+	-0.010841	0.0191811
NK CCR5+	-0.00831335	-0.00576662
NK PD-1+ MFI	-0.00049802	-0.00119465
NK Ki-67+	-0.191457	-0.093047
NK CD38+HLA-DR+	0.0500706	0.0136895
NK CD69+	-0.0116636	-0.0208482
NK CLA+	0.0976138	0.0558173
NK GPR56+	0.00180135	0.00910112
NK Perforin+	-0.0281786	-0.014213
Proportion of trace:	LD1	LD2
	0.7549	0.2451

[truncated: 61 more sheets: Fig1.K_T1, Fig1.K_T2, Fig2.A, Fig2.B, Fig2.C, Fig2.D, Fig2.E, Fig2.F, Fig2.G, Fig2.I_barplot, Fig2.I_bubblegraph, Fig2.J, Fig3.A, Fig3.B, Fig3.C, Fig3.D, Fig3.E, Fig3.F, Fig3.G, Fig3.H …]
